# Supplementary material for: Identification of common hub genes and construction of immune regulatory networks in aplastic anemia, myelodysplastic syndromes, and acute myeloid leukemia
Source: Front Immunol. 2025 May 8;16:1547289. doi: 10.3389/fimmu.2025.1547289 (PMC12095185; doi:10.3389/fimmu.2025.1547289)
Supplement: Supplementary file 1 [file Table1.xls]

## Sheet: datasets
Descriptive Statistics Of The Dataset
Disease Type	Source	Data Set	Sample Size	Experimental Type
AA	GEO	GSE3807	8	gene expression
MDS	GEO	GSE15061	328	gene expression
AML	GEO	GSE15061	404	gene expression
Normal	UCSC Xena	GTEX (11 datasets)	70	gene expression
Normal、AML	GEO	GSE185381	normal：31，AML:45	single-cell sequencing

## Sheet: immune cell
728 kinds of immune cell GWAS ID
ebi-a-GCST90001391
ebi-a-GCST90001392
ebi-a-GCST90001393
ebi-a-GCST90001394
ebi-a-GCST90001395
ebi-a-GCST90001396
ebi-a-GCST90001397
ebi-a-GCST90001398
ebi-a-GCST90001399
ebi-a-GCST90001400
ebi-a-GCST90001401
ebi-a-GCST90001402
ebi-a-GCST90001403
ebi-a-GCST90001404
ebi-a-GCST90001405
ebi-a-GCST90001406
ebi-a-GCST90001407
ebi-a-GCST90001408
ebi-a-GCST90001409
ebi-a-GCST90001410
ebi-a-GCST90001411
ebi-a-GCST90001412
ebi-a-GCST90001413
ebi-a-GCST90001414
ebi-a-GCST90001415
ebi-a-GCST90001416
ebi-a-GCST90001417
ebi-a-GCST90001418
ebi-a-GCST90001419
ebi-a-GCST90001420
ebi-a-GCST90001421
ebi-a-GCST90001422
ebi-a-GCST90001423
ebi-a-GCST90001424
ebi-a-GCST90001425
ebi-a-GCST90001426
ebi-a-GCST90001427
ebi-a-GCST90001428
ebi-a-GCST90001429
ebi-a-GCST90001430
ebi-a-GCST90001431
ebi-a-GCST90001432
ebi-a-GCST90001433
ebi-a-GCST90001434
ebi-a-GCST90001435
ebi-a-GCST90001436
ebi-a-GCST90001437
ebi-a-GCST90001438
ebi-a-GCST90001439
ebi-a-GCST90001440
ebi-a-GCST90001441
ebi-a-GCST90001442
ebi-a-GCST90001443
ebi-a-GCST90001444
ebi-a-GCST90001445
ebi-a-GCST90001446
ebi-a-GCST90001447
ebi-a-GCST90001448
ebi-a-GCST90001449
ebi-a-GCST90001450
ebi-a-GCST90001451
ebi-a-GCST90001452
ebi-a-GCST90001453
ebi-a-GCST90001454
ebi-a-GCST90001455
ebi-a-GCST90001456
ebi-a-GCST90001457
ebi-a-GCST90001458
ebi-a-GCST90001459
ebi-a-GCST90001460
ebi-a-GCST90001461
ebi-a-GCST90001462
ebi-a-GCST90001463
ebi-a-GCST90001464
ebi-a-GCST90001465
ebi-a-GCST90001466
ebi-a-GCST90001467
ebi-a-GCST90001468
ebi-a-GCST90001469
ebi-a-GCST90001470
ebi-a-GCST90001471
ebi-a-GCST90001472
ebi-a-GCST90001473
ebi-a-GCST90001474
ebi-a-GCST90001475
ebi-a-GCST90001476
ebi-a-GCST90001477
ebi-a-GCST90001478
ebi-a-GCST90001479
ebi-a-GCST90001480
ebi-a-GCST90001481
ebi-a-GCST90001482
ebi-a-GCST90001483
ebi-a-GCST90001484
ebi-a-GCST90001485
ebi-a-GCST90001486
ebi-a-GCST90001487
ebi-a-GCST90001488
ebi-a-GCST90001489
ebi-a-GCST90001490
ebi-a-GCST90001491
ebi-a-GCST90001492
ebi-a-GCST90001493
ebi-a-GCST90001494
ebi-a-GCST90001495
ebi-a-GCST90001496
ebi-a-GCST90001497
ebi-a-GCST90001498
ebi-a-GCST90001499
ebi-a-GCST90001500
ebi-a-GCST90001501
ebi-a-GCST90001502
ebi-a-GCST90001503
ebi-a-GCST90001504
ebi-a-GCST90001505
ebi-a-GCST90001506
ebi-a-GCST90001507
ebi-a-GCST90001508
ebi-a-GCST90001509
ebi-a-GCST90001510
ebi-a-GCST90001511
ebi-a-GCST90001512
ebi-a-GCST90001513
ebi-a-GCST90001514
ebi-a-GCST90001515
ebi-a-GCST90001516
ebi-a-GCST90001517
ebi-a-GCST90001518
ebi-a-GCST90001519
ebi-a-GCST90001520
ebi-a-GCST90001521
ebi-a-GCST90001522
ebi-a-GCST90001523
ebi-a-GCST90001524
ebi-a-GCST90001525
ebi-a-GCST90001526
ebi-a-GCST90001527
ebi-a-GCST90001528
ebi-a-GCST90001529
ebi-a-GCST90001530
ebi-a-GCST90001531
ebi-a-GCST90001532
ebi-a-GCST90001533
ebi-a-GCST90001534
ebi-a-GCST90001535
ebi-a-GCST90001536
ebi-a-GCST90001537
ebi-a-GCST90001538
ebi-a-GCST90001539
ebi-a-GCST90001540
ebi-a-GCST90001541
ebi-a-GCST90001542
ebi-a-GCST90001543
ebi-a-GCST90001544
ebi-a-GCST90001545
ebi-a-GCST90001546
ebi-a-GCST90001547
ebi-a-GCST90001548
ebi-a-GCST90001549
ebi-a-GCST90001550
ebi-a-GCST90001551
ebi-a-GCST90001552
ebi-a-GCST90001553
ebi-a-GCST90001554
ebi-a-GCST90001555
ebi-a-GCST90001556
ebi-a-GCST90001557
ebi-a-GCST90001558
ebi-a-GCST90001559
ebi-a-GCST90001560
ebi-a-GCST90001561
ebi-a-GCST90001562
ebi-a-GCST90001563
ebi-a-GCST90001564
ebi-a-GCST90001565
ebi-a-GCST90001566
ebi-a-GCST90001567
ebi-a-GCST90001568
ebi-a-GCST90001569
ebi-a-GCST90001570
ebi-a-GCST90001571
ebi-a-GCST90001572
ebi-a-GCST90001573
ebi-a-GCST90001574
ebi-a-GCST90001575
ebi-a-GCST90001576
ebi-a-GCST90001577
ebi-a-GCST90001578
ebi-a-GCST90001579
ebi-a-GCST90001580
ebi-a-GCST90001581
ebi-a-GCST90001582
ebi-a-GCST90001583
ebi-a-GCST90001584
ebi-a-GCST90001585
ebi-a-GCST90001586
ebi-a-GCST90001587
ebi-a-GCST90001588
ebi-a-GCST90001589
ebi-a-GCST90001590
ebi-a-GCST90001591
ebi-a-GCST90001592
ebi-a-GCST90001593
ebi-a-GCST90001594
ebi-a-GCST90001595
ebi-a-GCST90001596
ebi-a-GCST90001597
ebi-a-GCST90001598
ebi-a-GCST90001599
ebi-a-GCST90001600
ebi-a-GCST90001601
ebi-a-GCST90001602
ebi-a-GCST90001603
ebi-a-GCST90001604
ebi-a-GCST90001605
ebi-a-GCST90001606
ebi-a-GCST90001607
ebi-a-GCST90001608
ebi-a-GCST90001609
ebi-a-GCST90001610
ebi-a-GCST90001611
ebi-a-GCST90001612
ebi-a-GCST90001613
ebi-a-GCST90001614
ebi-a-GCST90001615
ebi-a-GCST90001616
ebi-a-GCST90001617
ebi-a-GCST90001618
ebi-a-GCST90001619
ebi-a-GCST90001620
ebi-a-GCST90001621
ebi-a-GCST90001622
ebi-a-GCST90001623
ebi-a-GCST90001624
ebi-a-GCST90001625
ebi-a-GCST90001626
ebi-a-GCST90001627
ebi-a-GCST90001628
ebi-a-GCST90001629
ebi-a-GCST90001630
ebi-a-GCST90001631
ebi-a-GCST90001632
ebi-a-GCST90001633
ebi-a-GCST90001634
ebi-a-GCST90001635
ebi-a-GCST90001636
ebi-a-GCST90001637
ebi-a-GCST90001638
ebi-a-GCST90001639
ebi-a-GCST90001640
ebi-a-GCST90001641
ebi-a-GCST90001642
ebi-a-GCST90001643
ebi-a-GCST90001644
ebi-a-GCST90001645
ebi-a-GCST90001646
ebi-a-GCST90001647
ebi-a-GCST90001648
ebi-a-GCST90001649
ebi-a-GCST90001650
ebi-a-GCST90001651
ebi-a-GCST90001652
ebi-a-GCST90001653
ebi-a-GCST90001654
ebi-a-GCST90001655
ebi-a-GCST90001656
ebi-a-GCST90001657
ebi-a-GCST90001658
ebi-a-GCST90001659
ebi-a-GCST90001660
ebi-a-GCST90001661
ebi-a-GCST90001662
ebi-a-GCST90001663
ebi-a-GCST90001664
ebi-a-GCST90001665
ebi-a-GCST90001667
ebi-a-GCST90001668
ebi-a-GCST90001669
ebi-a-GCST90001670
ebi-a-GCST90001671
ebi-a-GCST90001672
ebi-a-GCST90001673
ebi-a-GCST90001674
ebi-a-GCST90001675
ebi-a-GCST90001676
ebi-a-GCST90001677
ebi-a-GCST90001678
ebi-a-GCST90001679
ebi-a-GCST90001680
ebi-a-GCST90001681
ebi-a-GCST90001682
ebi-a-GCST90001684
ebi-a-GCST90001685
ebi-a-GCST90001686
ebi-a-GCST90001687
ebi-a-GCST90001688
ebi-a-GCST90001689
ebi-a-GCST90001690
ebi-a-GCST90001691
ebi-a-GCST90001692
ebi-a-GCST90001693
ebi-a-GCST90001694
ebi-a-GCST90001695
ebi-a-GCST90001696
ebi-a-GCST90001697
ebi-a-GCST90001698
ebi-a-GCST90001699
ebi-a-GCST90001700
ebi-a-GCST90001701
ebi-a-GCST90001702
ebi-a-GCST90001703
ebi-a-GCST90001704
ebi-a-GCST90001705
ebi-a-GCST90001706
ebi-a-GCST90001707
ebi-a-GCST90001708
ebi-a-GCST90001709
ebi-a-GCST90001710
ebi-a-GCST90001711
ebi-a-GCST90001712
ebi-a-GCST90001713
ebi-a-GCST90001714
ebi-a-GCST90001716
ebi-a-GCST90001717
ebi-a-GCST90001718
ebi-a-GCST90001719
ebi-a-GCST90001720
ebi-a-GCST90001721
ebi-a-GCST90001722
ebi-a-GCST90001723
ebi-a-GCST90001724
ebi-a-GCST90001725
ebi-a-GCST90001726
ebi-a-GCST90001727
ebi-a-GCST90001728
ebi-a-GCST90001729
ebi-a-GCST90001730
ebi-a-GCST90001731
ebi-a-GCST90001732
ebi-a-GCST90001733
ebi-a-GCST90001734
ebi-a-GCST90001735
ebi-a-GCST90001736
ebi-a-GCST90001737
ebi-a-GCST90001738
ebi-a-GCST90001739
ebi-a-GCST90001740
ebi-a-GCST90001741
ebi-a-GCST90001742
ebi-a-GCST90001743
ebi-a-GCST90001744
ebi-a-GCST90001745
ebi-a-GCST90001746
ebi-a-GCST90001747
ebi-a-GCST90001748
ebi-a-GCST90001749
ebi-a-GCST90001750
ebi-a-GCST90001751
ebi-a-GCST90001752
ebi-a-GCST90001753
ebi-a-GCST90001754
ebi-a-GCST90001755
ebi-a-GCST90001756
ebi-a-GCST90001757
ebi-a-GCST90001758
ebi-a-GCST90001759
ebi-a-GCST90001760
ebi-a-GCST90001761
ebi-a-GCST90001762
ebi-a-GCST90001763
ebi-a-GCST90001764
ebi-a-GCST90001765
ebi-a-GCST90001766
ebi-a-GCST90001767
ebi-a-GCST90001768
ebi-a-GCST90001769
ebi-a-GCST90001770
ebi-a-GCST90001771
ebi-a-GCST90001772
ebi-a-GCST90001773
ebi-a-GCST90001774
ebi-a-GCST90001775
ebi-a-GCST90001776
ebi-a-GCST90001777
ebi-a-GCST90001778
ebi-a-GCST90001779
ebi-a-GCST90001780
ebi-a-GCST90001781
ebi-a-GCST90001782
ebi-a-GCST90001783
ebi-a-GCST90001784
ebi-a-GCST90001785
ebi-a-GCST90001786
ebi-a-GCST90001787
ebi-a-GCST90001788
ebi-a-GCST90001789
ebi-a-GCST90001790
ebi-a-GCST90001791
ebi-a-GCST90001792
ebi-a-GCST90001793
ebi-a-GCST90001794
ebi-a-GCST90001795
ebi-a-GCST90001796
ebi-a-GCST90001797
ebi-a-GCST90001798
ebi-a-GCST90001799
ebi-a-GCST90001800
ebi-a-GCST90001801
ebi-a-GCST90001802
ebi-a-GCST90001803
ebi-a-GCST90001804
ebi-a-GCST90001805
ebi-a-GCST90001806
ebi-a-GCST90001807
ebi-a-GCST90001808
ebi-a-GCST90001809
ebi-a-GCST90001810
ebi-a-GCST90001811
ebi-a-GCST90001812
ebi-a-GCST90001813
ebi-a-GCST90001814
ebi-a-GCST90001815
ebi-a-GCST90001816
ebi-a-GCST90001817
ebi-a-GCST90001818
ebi-a-GCST90001819
ebi-a-GCST90001820
ebi-a-GCST90001821
ebi-a-GCST90001822
ebi-a-GCST90001823
ebi-a-GCST90001824
ebi-a-GCST90001825
ebi-a-GCST90001826
ebi-a-GCST90001827
ebi-a-GCST90001828
ebi-a-GCST90001829
ebi-a-GCST90001830
ebi-a-GCST90001831
ebi-a-GCST90001832
ebi-a-GCST90001833
ebi-a-GCST90001834
ebi-a-GCST90001835
ebi-a-GCST90001836
ebi-a-GCST90001837
ebi-a-GCST90001838
ebi-a-GCST90001839
ebi-a-GCST90001840
ebi-a-GCST90001841
ebi-a-GCST90001842
ebi-a-GCST90001843
ebi-a-GCST90001844
ebi-a-GCST90001845
ebi-a-GCST90001846
ebi-a-GCST90001847
ebi-a-GCST90001848
ebi-a-GCST90001849
ebi-a-GCST90001850
ebi-a-GCST90001851
ebi-a-GCST90001852
ebi-a-GCST90001853
ebi-a-GCST90001854
ebi-a-GCST90001855
ebi-a-GCST90001856
ebi-a-GCST90001857
ebi-a-GCST90001858
ebi-a-GCST90001859
ebi-a-GCST90001860
ebi-a-GCST90001861
ebi-a-GCST90001862
ebi-a-GCST90001863
ebi-a-GCST90001864
ebi-a-GCST90001865
ebi-a-GCST90001866
ebi-a-GCST90001867
ebi-a-GCST90001868
ebi-a-GCST90001869
ebi-a-GCST90001870
ebi-a-GCST90001871
ebi-a-GCST90001872
ebi-a-GCST90001873
ebi-a-GCST90001874
ebi-a-GCST90001875
ebi-a-GCST90001876
ebi-a-GCST90001877
ebi-a-GCST90001878
ebi-a-GCST90001879
ebi-a-GCST90001880
ebi-a-GCST90001881
ebi-a-GCST90001882
ebi-a-GCST90001883
ebi-a-GCST90001884
ebi-a-GCST90001885
ebi-a-GCST90001886
ebi-a-GCST90001887
ebi-a-GCST90001888
ebi-a-GCST90001889
ebi-a-GCST90001890
ebi-a-GCST90001891
ebi-a-GCST90001892
ebi-a-GCST90001893
ebi-a-GCST90001894
ebi-a-GCST90001895
ebi-a-GCST90001896
ebi-a-GCST90001897
ebi-a-GCST90001898
ebi-a-GCST90001899
ebi-a-GCST90001900
ebi-a-GCST90001901
ebi-a-GCST90001902
ebi-a-GCST90001903
ebi-a-GCST90001904
ebi-a-GCST90001905
ebi-a-GCST90001906
ebi-a-GCST90001907
ebi-a-GCST90001908
ebi-a-GCST90001909
ebi-a-GCST90001910
ebi-a-GCST90001911
ebi-a-GCST90001912
ebi-a-GCST90001913
ebi-a-GCST90001914
ebi-a-GCST90001915
ebi-a-GCST90001916
ebi-a-GCST90001917
ebi-a-GCST90001918
ebi-a-GCST90001919
ebi-a-GCST90001920
ebi-a-GCST90001921
ebi-a-GCST90001922
ebi-a-GCST90001923
ebi-a-GCST90001924
ebi-a-GCST90001925
ebi-a-GCST90001926
ebi-a-GCST90001927
ebi-a-GCST90001928
ebi-a-GCST90001929
ebi-a-GCST90001930
ebi-a-GCST90001931
ebi-a-GCST90001932
ebi-a-GCST90001933
ebi-a-GCST90001934
ebi-a-GCST90001935
ebi-a-GCST90001936
ebi-a-GCST90001937
ebi-a-GCST90001938
ebi-a-GCST90001939
ebi-a-GCST90001940
ebi-a-GCST90001941
ebi-a-GCST90001942
ebi-a-GCST90001943
ebi-a-GCST90001944
ebi-a-GCST90001945
ebi-a-GCST90001946
ebi-a-GCST90001947
ebi-a-GCST90001948
ebi-a-GCST90001949
ebi-a-GCST90001950
ebi-a-GCST90001951
ebi-a-GCST90001952
ebi-a-GCST90001953
ebi-a-GCST90001954
ebi-a-GCST90001955
ebi-a-GCST90001956
ebi-a-GCST90001957
ebi-a-GCST90001958
ebi-a-GCST90001959
ebi-a-GCST90001960
ebi-a-GCST90001961
ebi-a-GCST90001962
ebi-a-GCST90001963
ebi-a-GCST90001964
ebi-a-GCST90001965
ebi-a-GCST90001966
ebi-a-GCST90001967
ebi-a-GCST90001968
ebi-a-GCST90001969
ebi-a-GCST90001970
ebi-a-GCST90001971
ebi-a-GCST90001972
ebi-a-GCST90001973
ebi-a-GCST90001974
ebi-a-GCST90001975
ebi-a-GCST90001976
ebi-a-GCST90001977
ebi-a-GCST90001978
ebi-a-GCST90001979
ebi-a-GCST90001980
ebi-a-GCST90001981
ebi-a-GCST90001982
ebi-a-GCST90001983
ebi-a-GCST90001984
ebi-a-GCST90001985
ebi-a-GCST90001986
ebi-a-GCST90001987
ebi-a-GCST90001988
ebi-a-GCST90001989
ebi-a-GCST90001990
ebi-a-GCST90001991
ebi-a-GCST90001992
ebi-a-GCST90001993
ebi-a-GCST90001994
ebi-a-GCST90001995
ebi-a-GCST90001996
ebi-a-GCST90001997
ebi-a-GCST90001998
ebi-a-GCST90001999
ebi-a-GCST90002000
ebi-a-GCST90002001
ebi-a-GCST90002002
ebi-a-GCST90002003
ebi-a-GCST90002004
ebi-a-GCST90002005
ebi-a-GCST90002006
ebi-a-GCST90002007
ebi-a-GCST90002008
ebi-a-GCST90002009
ebi-a-GCST90002010
ebi-a-GCST90002011
ebi-a-GCST90002012
ebi-a-GCST90002013
ebi-a-GCST90002014
ebi-a-GCST90002015
ebi-a-GCST90002016
ebi-a-GCST90002017
ebi-a-GCST90002018
ebi-a-GCST90002019
ebi-a-GCST90002020
ebi-a-GCST90002021
ebi-a-GCST90002022
ebi-a-GCST90002023
ebi-a-GCST90002024
ebi-a-GCST90002025
ebi-a-GCST90002026
ebi-a-GCST90002027
ebi-a-GCST90002028
ebi-a-GCST90002029
ebi-a-GCST90002030
ebi-a-GCST90002031
ebi-a-GCST90002032
ebi-a-GCST90002033
ebi-a-GCST90002034
ebi-a-GCST90002035
ebi-a-GCST90002036
ebi-a-GCST90002037
ebi-a-GCST90002038
ebi-a-GCST90002039
ebi-a-GCST90002040
ebi-a-GCST90002041
ebi-a-GCST90002042
ebi-a-GCST90002043
ebi-a-GCST90002044
ebi-a-GCST90002045
ebi-a-GCST90002046
ebi-a-GCST90002047
ebi-a-GCST90002048
ebi-a-GCST90002049
ebi-a-GCST90002050
ebi-a-GCST90002051
ebi-a-GCST90002052
ebi-a-GCST90002053
ebi-a-GCST90002054
ebi-a-GCST90002055
ebi-a-GCST90002056
ebi-a-GCST90002057
ebi-a-GCST90002058
ebi-a-GCST90002059
ebi-a-GCST90002060
ebi-a-GCST90002061
ebi-a-GCST90002062
ebi-a-GCST90002063
ebi-a-GCST90002064
ebi-a-GCST90002065
ebi-a-GCST90002066
ebi-a-GCST90002067
ebi-a-GCST90002068
ebi-a-GCST90002069
ebi-a-GCST90002070
ebi-a-GCST90002071
ebi-a-GCST90002072
ebi-a-GCST90002073
ebi-a-GCST90002074
ebi-a-GCST90002075
ebi-a-GCST90002076
ebi-a-GCST90002077
ebi-a-GCST90002078
ebi-a-GCST90002079
ebi-a-GCST90002080
ebi-a-GCST90002081
ebi-a-GCST90002082
ebi-a-GCST90002083
ebi-a-GCST90002084
ebi-a-GCST90002085
ebi-a-GCST90002086
ebi-a-GCST90002087
ebi-a-GCST90002088
ebi-a-GCST90002089
ebi-a-GCST90002090
ebi-a-GCST90002091
ebi-a-GCST90002092
ebi-a-GCST90002093
ebi-a-GCST90002094
ebi-a-GCST90002095
ebi-a-GCST90002096
ebi-a-GCST90002097
ebi-a-GCST90002098
ebi-a-GCST90002099
ebi-a-GCST90002100
ebi-a-GCST90002101
ebi-a-GCST90002102
ebi-a-GCST90002103
ebi-a-GCST90002104
ebi-a-GCST90002105
ebi-a-GCST90002106
ebi-a-GCST90002107
ebi-a-GCST90002108
ebi-a-GCST90002109
ebi-a-GCST90002110
ebi-a-GCST90002111
ebi-a-GCST90002112
ebi-a-GCST90002113
ebi-a-GCST90002114
ebi-a-GCST90002115
ebi-a-GCST90002116
ebi-a-GCST90002117
ebi-a-GCST90002118
ebi-a-GCST90002119
ebi-a-GCST90002120
ebi-a-GCST90002121

## Sheet: inflammatory factors
The ids of 90 inflammatory factors
GCST90274758
GCST90274759
GCST90274760
GCST90274761
GCST90274762
GCST90274763
GCST90274764
GCST90274765
GCST90274766
GCST90274767
GCST90274768
GCST90274769
GCST90274770
GCST90274771
GCST90274772
GCST90274773
GCST90274774
GCST90274775
GCST90274776
GCST90274777
GCST90274778
GCST90274779
GCST90274780
GCST90274781
GCST90274782
GCST90274783
GCST90274784
GCST90274785
GCST90274786
GCST90274787
GCST90274788
GCST90274789
GCST90274790
GCST90274791
GCST90274792
GCST90274793
GCST90274794
GCST90274795
GCST90274796
GCST90274797
GCST90274798
GCST90274799
GCST90274800
GCST90274801
GCST90274802
GCST90274803
GCST90274804
GCST90274805
GCST90274806
GCST90274807
GCST90274808
GCST90274809
GCST90274810
GCST90274811
GCST90274812
GCST90274813
GCST90274814
GCST90274815
GCST90274816
GCST90274817
GCST90274818
GCST90274819
GCST90274820
GCST90274821
GCST90274822
GCST90274823
GCST90274824
GCST90274825
GCST90274826
GCST90274827
GCST90274828
GCST90274829
GCST90274830
GCST90274831
GCST90274832
GCST90274833
GCST90274834
GCST90274835
GCST90274836
GCST90274837
GCST90274838
GCST90274839
GCST90274840
GCST90274841
GCST90274842
GCST90274843
GCST90274844
GCST90274845
GCST90274846
GCST90274847
GCST90274848

## Sheet: Step 1
The primer sequence for Step 1
Gene	location	gene sequence	fragment length	Primer length
POLG	F	GCAAGCTTCACAGCAGGAGGCAGC	766	24
	R	CTGCAGCTTCTGGTCAATCGCCGCCCCCACCTGGTCCAGGCTGGCT		46
MAP2K7	F	CGAAGCCAGCCTGGACCAGGTGGGGGCGGCGATTGACCAGAAGCTGCAGG	921	50
	R	GCCATATGGGACGCCGCTAGTCC		23

## Sheet: Step 2
The primer sequence for Step 2
Gene	location	gene sequence	fragment length	Primer length
POLG	F	GCTGGTGGAAGAGCGTTACT	129	20
	R	TTGTGCCCCACCACTAACTG		20
MAP2K7	F	GAAGGAGAAGCACGGTGTCAT	247	21
	R	CGGGCAGGGCAACGAGAT		18
PCNA	F	AAGAAGGTGTTGGAGGCACT	106	20
	R	CCAAAGAGACGTGGGACGAG		20
Bcl-2	F	GAACTGGGGGAGGATTGTGG	183	20
	R	CCGTACAGTTCCACAAAGGC		20
MMP-2	F	CCTGCAAGTTTCCATTCCGC	116	20
	R	CTTCTTGTCGCGGTCGTAGT		20
MIF	F	ATCGTAAACACCAACGTGCCC	222	21
	R	CTTGCTGTAGGAGCGGTTCTGC		22
GAPDH	F	ACAACTTTGGTATCGTGGAAGG	101	22
	R	GCCATCACGCCACAGTTTC		19
