# Supplementary material for: Identification of common hub genes and construction of immune regulatory networks in aplastic anemia, myelodysplastic syndromes, and acute myeloid leukemia
Source: Front Immunol. 2025 May 8;16:1547289. doi: 10.3389/fimmu.2025.1547289 (PMC12095185; doi:10.3389/fimmu.2025.1547289)
Supplement: Supplementary file 2 [file Table2.xlsx]

## Sheet: MIF-1
软件版本	3.04.17
实验文件路径:	F:\Elisa.xpt
方案文件路径:
板编号	板 1
日期	2024/10/22 星期二
时间	14:58:51
检测仪类型:	Epoch
检测仪序列号:	18112716
检测类型	检测仪
程序详细信息
板类型	96 WELL PLATE
完成后弹出板
检测	吸收光 终点
	全板
	波长: 450
	检测速度: 正常, 延迟: 100 msec, 测量值/数据点: 8
结果
实际温度:	0
		1	2	3	4	5	6	7	8	9	10	11	12
	A	0.098	0.432	0.581	0.512	0.051	0.049	0.046	0.049	0.046	0.049	0.04	0.047	450
	B	0.132	0.453	0.572	0.527	0.047	0.056	0.041	0.037	0.037	0.036	0.049	0.048	450
	C	0.204	0.449	0.566	0.539	0.047	0.051	0.049	0.053	0.048	0.049	0.051	0.039	450
	D	0.306	0.642	0.639	0.757	0.047	0.049	0.047	0.051	0.048	0.039	0.047	0.04	450
	E	0.458	0.664	0.642	0.742	0.048	0.047	0.037	0.048	0.049	0.04	0.049	0.038	450
	F	0.715	0.646	0.629	0.718	0.049	0.047	0.046	0.05	0.04	0.038	0.037	0.049	450
	G	1.212	0.659	0.664	0.672	0.049	0.052	0.048	0.051	0.049	0.049	0.048	0.048	450
	H	0.048	0.049	0.04	0.048	0.051	0.05	0.049	0.046	0.048	0.048	0.05	0.037	450
		1	2	3	4	5	6	7	8	9	10	11	12
	A	标准品	正常组	AA实验组	MDS实验组
	B
	C
	D		AA对照组	MDs对照组	AML对照组
	E
	F
	G		AML实验组
	H
							标准品（pg/ml)	OD
			493.333	741.667	626.667		0	0.098
			528.333	726.667	651.667		62.5	0.132
			521.667	716.667	671.667		125	0.204
			843.333	838.333	1035		250	0.306
			880	843.333	1010		500	0.458
			850	821.667	970		1000	0.715
			871.667	880	893.333		2000	1.212

## Sheet: LIF-1
软件版本	3.04.17
实验文件路径:	F:\Elisa.xpt
方案文件路径:
板编号	板 1
日期	2024/10/22 星期二
时间	15:09:56
检测仪类型:	Epoch
检测仪序列号:	18112716
检测类型	检测仪
程序详细信息
板类型	96 WELL PLATE
完成后弹出板
检测	吸收光 终点
	全板
	波长: 450
	检测速度: 正常, 延迟: 100 msec, 测量值/数据点: 8
结果
实际温度:	0
		1	2	3	4	5	6	7	8	9	10	11	12
	A	0.134	0.401	0.512	0.447	0.051	0.049	0.046	0.049	0.046	0.049	0.04	0.047	450
	B	0.186	0.351	0.522	0.459	0.047	0.056	0.041	0.037	0.037	0.036	0.049	0.048	450
	C	0.223	0.389	0.545	0.482	0.047	0.051	0.049	0.053	0.048	0.049	0.051	0.039	450
	D	0.356	1.113	0.519	0.679	0.047	0.049	0.047	0.051	0.048	0.039	0.047	0.04	450
	E	0.598	1.102	0.541	0.656	0.048	0.047	0.037	0.048	0.049	0.04	0.049	0.038	450
	F	1.211	1.013	0.525	0.645	0.049	0.047	0.046	0.05	0.04	0.038	0.037	0.049	450
	G	2.215	0.535	0.524	0.52	0.049	0.052	0.048	0.051	0.049	0.049	0.048	0.048	450
	H	0.547	0.524	0.5	0.335	0.051	0.05	0.049	0.046	0.048	0.048	0.05	0.037	450
		1	2	3	4	5	6	7	8	9	10	11	12
	A	标准品	正常组	AA实验组	MDS实验组
	B
	C
	D		AA对照组	MDs对照组	AML对照组
	E
	F
	G		AML实验组
	H
							标准品（pg/ml)	OD
			139.571	192.429	161.476		0	0.134
			115.762	197.19	167.19		31.25	0.186
			133.857	208.143	178.143		62.5	0.223
			478.619	195.762	271.952		125	0.356
			473.381	206.238	261		250	0.598
			431	198.619	255.762		500	1.211
			203.381	198.143	196.238		1000	2.215

## Sheet: HGF-1
软件版本	3.04.17
实验文件路径:	F:\Elisa.xpt
方案文件路径:
板编号	板 1
日期	2024/10/22 星期二
时间	15:48:31
检测仪类型:	Epoch
检测仪序列号:	18112716
检测类型	检测仪
程序详细信息
板类型	96 WELL PLATE
完成后弹出板
检测	吸收光 终点
	全板
	波长: 450
	检测速度: 正常, 延迟: 100 msec, 测量值/数据点: 8
结果
实际温度:	0
		1	2	3	4	5	6	7	8	9	10	11	12
	A	0.103	0.467	0.488	0.489	0.056	0.049	0.056	0.049	0.046	0.049	0.048	0.057	450
	B	0.177	0.473	0.476	0.487	0.051	0.053	0.051	0.037	0.037	0.036	0.05	0.048	450
	C	0.322	0.459	0.482	0.501	0.051	0.049	0.051	0.046	0.047	0.04	0.038	0.04	450
	D	0.471	0.489	0.545	0.531	0.047	0.048	0.047	0.048	0.048	0.039	0.048	0.047	450
	E	0.762	0.481	0.549	0.535	0.047	0.05	0.047	0.048	0.049	0.04	0.048	0.048	450
	F	1.327	0.492	0.552	0.54	0.047	0.049	0.048	0.047	0.048	0.048	0.05	0.049	450
	G	2.419	0.505	0.512	0.51	0.048	0.052	0.048	0.047	0.049	0.049	0.048	0.049	450
	H	0.047	0.048	0.048	0.039	0.049	0.05	0.049	0.046	0.048	0.048	0.05	0.037	450
		1	2	3	4	5	6	7	8	9	10	11	12
	A	标准品	正常组	AA实验组	MDS实验组
	B
	C
	D		AA对照组	MDs对照组	AML对照组
	E
	F
	G		AML实验组
	H
						标准品（pg/ml)	OD
		1050	1120	1123.33		0	0.103
		1070	1080	1116.67		250	0.177
		1023.33	1100	1163.33		500	0.322
		1123.33	1310	1263.33		1000	0.471
		1096.67	1323.33	1276.67		2000	0.762
		1133.33	1333.33	1293.33		4000	1.327
		1176.67	1200	1193.33		8000	2.419

## Sheet: IL-20-1
软件版本	3.04.17
实验文件路径:	F:\Elisa.xpt
方案文件路径:
板编号	板 1
日期	2024/10/22 星期二
时间	14:08:12
检测仪类型:	Epoch
检测仪序列号:	18112716
检测类型	检测仪
程序详细信息
板类型	96 WELL PLATE
完成后弹出板
检测	吸收光 终点
	全板
	波长: 450
	检测速度: 正常, 延迟: 100 msec, 测量值/数据点: 8
结果
实际温度:	0
		1	2	3	4	5	6	7	8	9	10	11	12
	A	0.108	0.576	0.591	0.799	0.049	0.049	0.056	0.049	0.046	0.049	0.048	0.057	450
	B	0.223	0.587	0.597	0.793	0.053	0.053	0.051	0.037	0.037	0.036	0.05	0.048	450
	C	0.311	0.569	0.603	0.803	0.049	0.049	0.051	0.046	0.047	0.04	0.038	0.04	450
	D	0.482	0.607	0.845	0.824	0.048	0.048	0.047	0.048	0.048	0.039	0.048	0.039	450
	E	0.721	0.612	0.843	0.821	0.05	0.05	0.047	0.048	0.049	0.04	0.048	0.04	450
	F	1.284	0.609	0.838	0.827	0.049	0.049	0.047	0.048	0.049	0.05	0.05	0.047	450
	G	2.393	0.794	0.805	0.801	0.049	0.052	0.048	0.047	0.049	0.049	0.048	0.049	450
	H	0.051	0.046	0.047	0.04	0.038	0.05	0.049	0.046	0.048	0.048	0.05	0.037	450
		1	2	3	4	5	6	7	8	9	10	11	12
	A	标准品	正常组	AA实验组	MDS实验组
	B
	C
	D		AA对照组	MDs对照组	AML对照组
	E
	F
	G		AML实验组
	H
							标准品（pg/ml)	OD
			380.273	393.909	583		0	0.108
			390.273	399.364	577.545		62.5	0.223
			373.909	404.818	586.636		125	0.311
			408.455	624.818	605.727		250	0.482
			413	623	603		500	0.721
			410.273	618.455	608.455		1000	1.284
			578.455	588.455	584.818		2000	2.393

## Sheet: TWEAK-1
软件版本	3.04.17
实验文件路径:	F:\Elisa.xpt
方案文件路径:
板编号	板 1
日期	2024/10/22 星期二
时间	14:38:33
检测仪类型:	Epoch
检测仪序列号:	18112716
检测类型	检测仪
程序详细信息
板类型	96 WELL PLATE
完成后弹出板
检测	吸收光 终点
	全板
	波长: 450
	检测速度: 正常, 延迟: 100 msec, 测量值/数据点: 8
结果
实际温度:	0
		1	2	3	4	5	6	7	8	9	10	11	12
	A	0.076	0.587	0.602	0.845	0.05	0.049	0.056	0.049	0.046	0.049	0.048	0.036	450
	B	0.133	0.593	0.61	0.839	0.038	0.053	0.048	0.047	0.048	0.048	0.039	0.04	450
	C	0.189	0.595	0.605	0.841	0.048	0.049	0.05	0.047	0.048	0.049	0.04	0.039	450
	D	0.321	0.907	0.873	0.867	0.048	0.048	0.047	0.048	0.048	0.039	0.048	0.04	450
	E	0.592	0.911	0.869	0.879	0.05	0.05	0.047	0.048	0.049	0.04	0.048	0.05	450
	F	0.981	0.91	0.872	0.88	0.048	0.049	0.047	0.048	0.049	0.05	0.05	0.049	450
	G	1.807	0.85	0.84	0.847	0.049	0.052	0.048	0.047	0.049	0.049	0.048	0.048	450
	H	0.047	0.048	0.048	0.039	0.048	0.05	0.049	0.046	0.048	0.048	0.05	0.05	450
		1	2	3	4	5	6	7	8	9	10	11	12
	A	标准品	正常组	AA实验组	MDS实验组
	B
	C
	D		AA对照组	MDs对照组	AML对照组
	E
	F
	G		AML实验组
	H
							标准品（pg/ml)	OD
			290.941	299.765	442.706		15.63	0.076
			294.471	304.471	439.176		31.25	0.133
			295.647	301.529	440.353		62.5	0.189
			479.176	459.176	455.647		125	0.321
			481.529	456.824	462.706		250	0.592
			480.941	458.588	463.294		500	0.981
			445.647	439.765	443.882		1000	1.807

## Sheet: TSLP-1
软件版本	3.04.17
实验文件路径:	F:\Elisa.xpt
方案文件路径:
板编号	板 1
日期	2024/10/22 星期二
时间	15:22:21
检测仪类型:	Epoch
检测仪序列号:	18112716
检测类型	检测仪
程序详细信息
板类型	96 WELL PLATE
完成后弹出板
检测	吸收光 终点
	全板
	波长: 450
	检测速度: 正常, 延迟: 100 msec, 测量值/数据点: 8
结果
实际温度:	0
		1	2	3	4	5	6	7	8	9	10	11	12
	A	0.088	0.324	0.355	0.357	0.037	0.049	0.056	0.049	0.046	0.049	0.048	0.048	450
	B	0.118	0.328	0.351	0.36	0.046	0.053	0.051	0.037	0.037	0.036	0.05	0.05	450
	C	0.197	0.314	0.361	0.352	0.048	0.049	0.051	0.046	0.047	0.04	0.038	0.049	450
	D	0.313	0.401	0.455	0.607	0.048	0.048	0.047	0.048	0.048	0.039	0.048	0.036	450
	E	0.647	0.393	0.449	0.611	0.048	0.046	0.047	0.04	0.038	0.04	0.048	0.04	450
	F	1.021	0.397	0.444	0.609	0.051	0.049	0.047	0.048	0.049	0.05	0.05	0.039	450
	G	1.992	0.447	0.44	0.456	0.049	0.052	0.048	0.047	0.049	0.049	0.048	0.04	450
	H	0.047	0.048	0.049	0.04	0.051	0.05	0.049	0.046	0.048	0.048	0.05	0.05	450
		1	2	3	4	5	6	7	8	9	10	11	12
	A	标准品	正常组	AA实验组	MDS实验组
	B
	C
	D		AA对照组	MDs对照组	AML对照组
	E
	F
	G		AML实验组
	H
							标准品（pg/ml)	OD
			128.053	144.368	145.421		15.63	0.088
			130.158	142.263	147		31.25	0.118
			122.789	147.526	142.789		62.5	0.197
			168.579	197	277		125	0.313
			164.368	193.842	279.105		250	0.647
			166.474	191.211	278.053		500	1.021
			192.789	189.105	197.526		1000	1.992

## Sheet: CCL19-1
软件版本	3.04.17
实验文件路径:	F:\Elisa.xpt
方案文件路径:
板编号	板 1
日期	2024/10/22 星期二
时间	16:38:52
检测仪类型:	Epoch
检测仪序列号:	18112716
检测类型	检测仪
程序详细信息
板类型	96 WELL PLATE
完成后弹出板
检测	吸收光 终点
	全板
	波长: 450
	检测速度: 正常, 延迟: 100 msec, 测量值/数据点: 8
结果
实际温度:	0
		1	2	3	4	5	6	7	8	9	10	11	12
	A	0.101	0.521	0.587	0.869	0.046	0.049	0.056	0.049	0.046	0.049	0.048	0.048	450
	B	0.165	0.533	0.577	0.873	0.037	0.053	0.047	0.048	0.048	0.048	0.048	0.048	450
	C	0.203	0.529	0.581	0.857	0.047	0.049	0.051	0.046	0.047	0.046	0.038	0.038	450
	D	0.351	0.622	0.952	0.857	0.048	0.048	0.047	0.048	0.049	0.048	0.048	0.048	450
	E	0.647	0.614	0.935	0.882	0.049	0.05	0.047	0.048	0.049	0.048	0.048	0.048	450
	F	1.153	0.611	0.955	0.866	0.049	0.049	0.047	0.048	0.049	0.05	0.05	0.05	450
	G	2.113	0.727	0.741	0.729	0.049	0.052	0.048	0.047	0.049	0.049	0.048	0.048	450
	H	0.047	0.049	0.051	0.046	0.047	0.05	0.049	0.046	0.048	0.048	0.05	0.05	450
		1	2	3	4	5	6	7	8	9	10	11	12
	A	标准品	正常组	AA实验组	MDS实验组
	B
	C
	D		AA对照组	MDs对照组	AML对照组
	E
	F
	G		AML实验组
	H
							标准品（pg/ml)	OD
			207.85	240.85	381.85		0	0.101
			213.85	235.85	383.85		31.25	0.165
			211.85	237.85	375.85		62.5	0.203
			258.35	423.35	375.85		125	0.351
			254.35	414.85	388.35		250	0.647
			252.85	424.85	380.35		500	1.153
			310.85	317.85	311.85		1000	2.113

## Sheet: MIF-2
软件版本	3.04.17
实验文件路径:	F:\Elisa.xpt
方案文件路径:
板编号	板 1
日期	2025/3/28 星期五
时间	10:21:34
检测仪类型:	Epoch
检测仪序列号:	18112716
检测类型	检测仪
程序详细信息
板类型	96 WELL PLATE
完成后弹出板
检测	吸收光 终点
	全板
	波长: 450
	检测速度: 正常, 延迟: 100 msec, 测量值/数据点: 8
结果
实际温度:	0
		1	2	3	4	5	6	7	8	9	10	11	12
	A	0.092	0.455	0.602	0.569	0.037	0.048	0.049	0.04	0.046	0.049	0.04	0.049	450
	B	0.137	0.447	0.612	0.555	0.047	0.056	0.041	0.037	0.037	0.036	0.049	0.056	450
	C	0.198	0.473	0.596	0.528	0.037	0.051	0.047	0.051	0.049	0.049	0.051	0.051	450
	D	0.292	0.676	0.673	0.797	0.049	0.049	0.047	0.049	0.047	0.039	0.047	0.049	450
	E	0.423	0.699	0.676	0.751	0.047	0.047	0.048	0.047	0.037	0.04	0.049	0.047	450
	F	0.701	0.68	0.662	0.756	0.037	0.047	0.046	0.041	0.037	0.037	0.036	0.047	450
	G	1.239	0.672	0.631	0.664	0.049	0.052	0.048	0.049	0.053	0.048	0.049	0.048	450
	H	0.047	0.046	0.041	0.037	0.051	0.05	0.049	0.047	0.051	0.048	0.039	0.037	450
		1	2	3	4	5	6	7	8	9	10	11	12
	A	标准品	正常组	AA实验组	MDS实验组
	B
	C
	D		AA对照组	MDs对照组	AML对照组
	E
	F
	G		AML实验组
	H
							标准品（pg/ml)	OD
			554.833	799.833	744.833		0	0.092
			541.5	816.5	721.5		62.5	0.137
			584.833	789.833	676.5		125	0.198
			923.167	918.167	1124.83		250	0.292
			961.5	923.167	1048.17		500	0.423
			929.833	899.833	1056.5		1000	0.701
			916.5	848.167	903.167		2000	1.239

## Sheet: LIF-2
软件版本	3.04.17
实验文件路径:	F:\Elisa.xpt
方案文件路径:
板编号	板 1
日期	2025/3/28 星期五
时间	10:46:46
检测仪类型:	Epoch
检测仪序列号:	18112716
检测类型	检测仪
程序详细信息
板类型	96 WELL PLATE
完成后弹出板
检测	吸收光 终点
	全板
	波长: 450
	检测速度: 正常, 延迟: 100 msec, 测量值/数据点: 8
结果
实际温度:	0
		1	2	3	4	5	6	7	8	9	10	11	12
	A	0.125	0.395	0.504	0.434	0.051	0.049	0.046	0.049	0.049	0.047	0.051	0.047	450
	B	0.175	0.345	0.514	0.452	0.041	0.037	0.041	0.037	0.047	0.037	0.048	0.048	450
	C	0.232	0.383	0.536	0.474	0.049	0.053	0.049	0.053	0.047	0.046	0.05	0.039	450
	D	0.364	1.095	0.501	0.668	0.049	0.051	0.049	0.051	0.048	0.039	0.047	0.04	450
	E	0.615	1.084	0.532	0.646	0.048	0.047	0.056	0.048	0.049	0.049	0.04	0.038	450
	F	1.114	0.997	0.517	0.625	0.051	0.05	0.04	0.05	0.04	0.04	0.038	0.049	450
	G	2.237	0.526	0.516	0.501	0.049	0.051	0.049	0.051	0.049	0.049	0.049	0.048	450
	H	0.049	0.053	0.047	0.053	0.047	0.05	0.047	0.046	0.048	0.048	0.05	0.037	450
		1	2	3	4	5	6	7	8	9	10	11	12
	A	标准品	正常组	AA实验组	MDS实验组
	B
	C
	D		AA对照组	MDs对照组	AML对照组
	E
	F
	G		AML实验组
	H
							标准品（pg/ml)	OD
			140.19	192.095	158.762		0	0.125
			116.381	196.857	167.333		31.25	0.175
			134.476	207.333	177.81		62.5	0.232
			473.524	190.667	270.19		125	0.364
			468.286	205.429	259.714		250	0.615
			426.857	198.286	249.714		500	1.114
			202.571	197.81	190.667		1000	2.237

## Sheet: HGF-2
软件版本	3.04.17
实验文件路径:	F:\Elisa.xpt
方案文件路径:
板编号	板 1
日期	2025/3/28 星期五
时间	11:01:19
检测仪类型:	Epoch
检测仪序列号:	18112716
检测类型	检测仪
程序详细信息
板类型	96 WELL PLATE
完成后弹出板
检测	吸收光 终点
	全板
	波长: 450
	检测速度: 正常, 延迟: 100 msec, 测量值/数据点: 8
结果
实际温度:	0
		1	2	3	4	5	6	7	8	9	10	11	12
	A	0.111	0.458	0.479	0.468	0.056	0.051	0.047	0.048	0.048	0.049	0.048	0.049	450
	B	0.164	0.464	0.467	0.478	0.051	0.051	0.047	0.048	0.049	0.036	0.05	0.037	450
	C	0.327	0.455	0.473	0.491	0.051	0.047	0.048	0.046	0.047	0.04	0.038	0.046	450
	D	0.462	0.485	0.525	0.529	0.047	0.048	0.047	0.048	0.048	0.039	0.048	0.048	450
	E	0.771	0.465	0.539	0.525	0.051	0.049	0.047	0.048	0.049	0.04	0.048	0.048	450
	F	1.315	0.483	0.542	0.553	0.047	0.048	0.048	0.047	0.048	0.048	0.048	0.047	450
	G	2.475	0.485	0.502	0.511	0.048	0.047	0.048	0.047	0.049	0.048	0.049	0.04	450
	H	0.047	0.047	0.049	0.048	0.05	0.047	0.049	0.046	0.048	0.047	0.048	0.048	450
		1	2	3	4	5	6	7	8	9	10	11	12
	A	标准品	正常组	AA实验组	MDS实验组
	B
	C
	D		AA对照组	MDs对照组	AML对照组
	E
	F
	G		AML实验组
	H
						标准品（pg/ml)	OD
		1045.33	1115.33	1078.67		0	0.111
		1065.33	1075.33	1112		250	0.164
		1035.33	1095.33	1155.33		500	0.327
		1135.33	1268.67	1282		1000	0.462
		1068.67	1315.33	1268.67		2000	0.771
		1128.67	1325.33	1362		4000	1.315
		1135.33	1192	1222		8000	2.475

[truncated: 4 more sheets: IL-20-2, TWEAK-2, TSLP-2, CCL19-2]
