# Supplementary material for: Identification of common hub genes and construction of immune regulatory networks in aplastic anemia, myelodysplastic syndromes, and acute myeloid leukemia
Source: Front Immunol. 2025 May 8;16:1547289. doi: 10.3389/fimmu.2025.1547289 (PMC12095185; doi:10.3389/fimmu.2025.1547289)
Supplement: Supplementary file 3 [file Table3.xlsx]

## Sheet: up-regulate
Transcription factors that up-regulate gene enrichment
RELA
NFKB1
IRF1
FOXA1
USF1
CIITA
NR3C1
USF2
SP1
SP3
WT1
JUN
EGR1
TP53
STAT3

## Sheet: Down-regulated
Down-regulated gene enrichment transcription factors
ATF6
HIF1A
ELK1
ATM
MYC
YBX1
YY1
AR
TP53
BRCA1
STAT3
CREB1
SP1
SP3
E2F1

## Sheet: CON
Normal group cell communication network
source	target	ligand	receptor	prob	pval	interaction_name	interaction_name_2	pathway_name	annotation	evidence
B_cell	B_cell	MIF	CD74_CXCR4	0.437623	0	MIF_CD74_CXCR4	MIF - (CD74+CXCR4)	MIF	Secreted Signaling	PMID: 29637711; PMID: 24760155
GMP	B_cell	MIF	CD74_CXCR4	0.495827	0	MIF_CD74_CXCR4	MIF - (CD74+CXCR4)	MIF	Secreted Signaling	PMID: 29637711; PMID: 24760155
MEP	B_cell	MIF	CD74_CXCR4	0.489021	0	MIF_CD74_CXCR4	MIF - (CD74+CXCR4)	MIF	Secreted Signaling	PMID: 29637711; PMID: 24760155
Monocyte	B_cell	MIF	CD74_CXCR4	0.459297	0	MIF_CD74_CXCR4	MIF - (CD74+CXCR4)	MIF	Secreted Signaling	PMID: 29637711; PMID: 24760155
NK_cell	B_cell	MIF	CD74_CXCR4	0.450192	0	MIF_CD74_CXCR4	MIF - (CD74+CXCR4)	MIF	Secreted Signaling	PMID: 29637711; PMID: 24760155
T_cells	B_cell	MIF	CD74_CXCR4	0.450978	0	MIF_CD74_CXCR4	MIF - (CD74+CXCR4)	MIF	Secreted Signaling	PMID: 29637711; PMID: 24760155
Monocyte	GMP	MIF	CD74_CXCR4	0.353864	0.04	MIF_CD74_CXCR4	MIF - (CD74+CXCR4)	MIF	Secreted Signaling	PMID: 29637711; PMID: 24760155
Monocyte	GMP	MIF	CD74_CD44	0.357592	0.03	MIF_CD74_CD44	MIF - (CD74+CD44)	MIF	Secreted Signaling	PMID: 29637711; PMID: 26175090
B_cell	Monocyte	MIF	CD74_CD44	0.387143	0	MIF_CD74_CD44	MIF - (CD74+CD44)	MIF	Secreted Signaling	PMID: 29637711; PMID: 26175090
GMP	Monocyte	MIF	CD74_CD44	0.443933	0	MIF_CD74_CD44	MIF - (CD74+CD44)	MIF	Secreted Signaling	PMID: 29637711; PMID: 26175090
MEP	Monocyte	MIF	CD74_CD44	0.437221	0	MIF_CD74_CD44	MIF - (CD74+CD44)	MIF	Secreted Signaling	PMID: 29637711; PMID: 26175090
Monocyte	Monocyte	MIF	CD74_CD44	0.408131	0	MIF_CD74_CD44	MIF - (CD74+CD44)	MIF	Secreted Signaling	PMID: 29637711; PMID: 26175090
NK_cell	Monocyte	MIF	CD74_CD44	0.399291	0	MIF_CD74_CD44	MIF - (CD74+CD44)	MIF	Secreted Signaling	PMID: 29637711; PMID: 26175090
T_cells	Monocyte	MIF	CD74_CD44	0.400053	0	MIF_CD74_CD44	MIF - (CD74+CD44)	MIF	Secreted Signaling	PMID: 29637711; PMID: 26175090
GMP	B_cell	TNFSF13B	TNFRSF13C	0.0989319	0	TNFSF13B_TNFRSF13C	TNFSF13B - TNFRSF13C	BAFF	Secreted Signaling	KEGG: hsa04060
Monocyte	B_cell	TNFSF13B	TNFRSF13C	0.11081	0	TNFSF13B_TNFRSF13C	TNFSF13B - TNFRSF13C	BAFF	Secreted Signaling	KEGG: hsa04060
GMP	Monocyte	RETN	TLR4	0.0383575	0	RETN_TLR4	RETN - TLR4	RESISTIN	Secreted Signaling	PMID: 30809105
GMP	B_cell	RETN	CAP1	0.0294532	0	RETN_CAP1	RETN - CAP1	RESISTIN	Secreted Signaling	PMID: 30809105
GMP	GMP	RETN	CAP1	0.122689	0	RETN_CAP1	RETN - CAP1	RESISTIN	Secreted Signaling	PMID: 30809105
GMP	MEP	RETN	CAP1	0.0661077	0	RETN_CAP1	RETN - CAP1	RESISTIN	Secreted Signaling	PMID: 30809105
GMP	Monocyte	RETN	CAP1	0.15624	0	RETN_CAP1	RETN - CAP1	RESISTIN	Secreted Signaling	PMID: 30809105
GMP	NK_cell	RETN	CAP1	0.0547757	0	RETN_CAP1	RETN - CAP1	RESISTIN	Secreted Signaling	PMID: 30809105
GMP	T_cells	RETN	CAP1	0.0516501	0	RETN_CAP1	RETN - CAP1	RESISTIN	Secreted Signaling	PMID: 30809105
GMP	Monocyte	ANXA1	FPR1	0.0843694	0	ANXA1_FPR1	ANXA1 - FPR1	ANNEXIN	Secreted Signaling	PMID: 23230437
MEP	Monocyte	ANXA1	FPR1	0.0201036	0	ANXA1_FPR1	ANXA1 - FPR1	ANNEXIN	Secreted Signaling	PMID: 23230437
Monocyte	Monocyte	ANXA1	FPR1	0.112559	0	ANXA1_FPR1	ANXA1 - FPR1	ANNEXIN	Secreted Signaling	PMID: 23230437
NK_cell	Monocyte	ANXA1	FPR1	0.0371624	0	ANXA1_FPR1	ANXA1 - FPR1	ANNEXIN	Secreted Signaling	PMID: 23230437
T_cells	Monocyte	ANXA1	FPR1	0.0382486	0	ANXA1_FPR1	ANXA1 - FPR1	ANNEXIN	Secreted Signaling	PMID: 23230437
MEP	B_cell	LGALS9	PTPRC	0.164192	0	LGALS9_CD45	LGALS9 - CD45	GALECTIN	Secreted Signaling	PMID: 30120235
Monocyte	B_cell	LGALS9	PTPRC	0.118066	0.01	LGALS9_CD45	LGALS9 - CD45	GALECTIN	Secreted Signaling	PMID: 30120235
MEP	Monocyte	LGALS9	PTPRC	0.194457	0	LGALS9_CD45	LGALS9 - CD45	GALECTIN	Secreted Signaling	PMID: 30120235
Monocyte	Monocyte	LGALS9	PTPRC	0.141266	0	LGALS9_CD45	LGALS9 - CD45	GALECTIN	Secreted Signaling	PMID: 30120235
MEP	NK_cell	LGALS9	PTPRC	0.215881	0	LGALS9_CD45	LGALS9 - CD45	GALECTIN	Secreted Signaling	PMID: 30120235
Monocyte	NK_cell	LGALS9	PTPRC	0.157978	0	LGALS9_CD45	LGALS9 - CD45	GALECTIN	Secreted Signaling	PMID: 30120235
MEP	T_cells	LGALS9	PTPRC	0.218539	0	LGALS9_CD45	LGALS9 - CD45	GALECTIN	Secreted Signaling	PMID: 30120235
Monocyte	T_cells	LGALS9	PTPRC	0.160069	0	LGALS9_CD45	LGALS9 - CD45	GALECTIN	Secreted Signaling	PMID: 30120235
MEP	GMP	LGALS9	CD44	0.125765	0	LGALS9_CD44	LGALS9 - CD44	GALECTIN	Secreted Signaling	PMID: 25065622
Monocyte	GMP	LGALS9	CD44	0.0892808	0	LGALS9_CD44	LGALS9 - CD44	GALECTIN	Secreted Signaling	PMID: 25065622
MEP	Monocyte	LGALS9	CD44	0.177	0	LGALS9_CD44	LGALS9 - CD44	GALECTIN	Secreted Signaling	PMID: 25065622
Monocyte	Monocyte	LGALS9	CD44	0.127826	0	LGALS9_CD44	LGALS9 - CD44	GALECTIN	Secreted Signaling	PMID: 25065622

## Sheet: AML
AML group cell communication network
source	target	ligand	receptor	prob	pval	interaction_name	interaction_name_2	pathway_name	annotation	evidence
B_cell	Monocyte	TGFB1	TGFbR1_R2	0.0255911	0	TGFB1_TGFBR1_TGFBR2	TGFB1 - (TGFBR1+TGFBR2)	TGFb	Secreted Signaling	KEGG: hsa04350
CMP	Monocyte	TGFB1	TGFbR1_R2	0.0274037	0	TGFB1_TGFBR1_TGFBR2	TGFB1 - (TGFBR1+TGFBR2)	TGFb	Secreted Signaling	KEGG: hsa04350
Erythroblast	Monocyte	TGFB1	TGFbR1_R2	0.00973938	0	TGFB1_TGFBR1_TGFBR2	TGFB1 - (TGFBR1+TGFBR2)	TGFb	Secreted Signaling	KEGG: hsa04350
GMP	Monocyte	TGFB1	TGFbR1_R2	0.0281621	0	TGFB1_TGFBR1_TGFBR2	TGFB1 - (TGFBR1+TGFBR2)	TGFb	Secreted Signaling	KEGG: hsa04350
Monocyte	Monocyte	TGFB1	TGFbR1_R2	0.0609043	0	TGFB1_TGFBR1_TGFBR2	TGFB1 - (TGFBR1+TGFBR2)	TGFb	Secreted Signaling	KEGG: hsa04350
NK_cell	Monocyte	TGFB1	TGFbR1_R2	0.131423	0	TGFB1_TGFBR1_TGFBR2	TGFB1 - (TGFBR1+TGFBR2)	TGFb	Secreted Signaling	KEGG: hsa04350
T_cells	Monocyte	TGFB1	TGFbR1_R2	0.120722	0	TGFB1_TGFBR1_TGFBR2	TGFB1 - (TGFBR1+TGFBR2)	TGFb	Secreted Signaling	KEGG: hsa04350
GMP	Monocyte	CCL5	CCR1	0.0176616	0	CCL5_CCR1	CCL5 - CCR1	CCL	Secreted Signaling	KEGG: hsa04060
NK_cell	Monocyte	CCL5	CCR1	0.164201	0	CCL5_CCR1	CCL5 - CCR1	CCL	Secreted Signaling	KEGG: hsa04060
T_cells	Monocyte	CCL5	CCR1	0.129082	0	CCL5_CCR1	CCL5 - CCR1	CCL	Secreted Signaling	KEGG: hsa04060
NK_cell	Monocyte	CCL3	CCR1	0.039517	0	CCL3_CCR1	CCL3 - CCR1	CCL	Secreted Signaling	KEGG: hsa04060
B_cell	B_cell	MIF	CD74_CXCR4	0.400232	0	MIF_CD74_CXCR4	MIF - (CD74+CXCR4)	MIF	Secreted Signaling	PMID: 29637711; PMID: 24760155
CMP	B_cell	MIF	CD74_CXCR4	0.460514	0	MIF_CD74_CXCR4	MIF - (CD74+CXCR4)	MIF	Secreted Signaling	PMID: 29637711; PMID: 24760155
Erythroblast	B_cell	MIF	CD74_CXCR4	0.453311	0	MIF_CD74_CXCR4	MIF - (CD74+CXCR4)	MIF	Secreted Signaling	PMID: 29637711; PMID: 24760155
GMP	B_cell	MIF	CD74_CXCR4	0.465126	0	MIF_CD74_CXCR4	MIF - (CD74+CXCR4)	MIF	Secreted Signaling	PMID: 29637711; PMID: 24760155
Monocyte	B_cell	MIF	CD74_CXCR4	0.363007	0	MIF_CD74_CXCR4	MIF - (CD74+CXCR4)	MIF	Secreted Signaling	PMID: 29637711; PMID: 24760155
NK_cell	B_cell	MIF	CD74_CXCR4	0.41131	0	MIF_CD74_CXCR4	MIF - (CD74+CXCR4)	MIF	Secreted Signaling	PMID: 29637711; PMID: 24760155
T_cells	B_cell	MIF	CD74_CXCR4	0.401425	0	MIF_CD74_CXCR4	MIF - (CD74+CXCR4)	MIF	Secreted Signaling	PMID: 29637711; PMID: 24760155
B_cell	Monocyte	MIF	CD74_CXCR4	0.300826	0.01	MIF_CD74_CXCR4	MIF - (CD74+CXCR4)	MIF	Secreted Signaling	PMID: 29637711; PMID: 24760155
CMP	Monocyte	MIF	CD74_CXCR4	0.354998	0	MIF_CD74_CXCR4	MIF - (CD74+CXCR4)	MIF	Secreted Signaling	PMID: 29637711; PMID: 24760155
Erythroblast	Monocyte	MIF	CD74_CXCR4	0.34838	0	MIF_CD74_CXCR4	MIF - (CD74+CXCR4)	MIF	Secreted Signaling	PMID: 29637711; PMID: 24760155
GMP	Monocyte	MIF	CD74_CXCR4	0.359257	0	MIF_CD74_CXCR4	MIF - (CD74+CXCR4)	MIF	Secreted Signaling	PMID: 29637711; PMID: 24760155
NK_cell	Monocyte	MIF	CD74_CXCR4	0.310578	0	MIF_CD74_CXCR4	MIF - (CD74+CXCR4)	MIF	Secreted Signaling	PMID: 29637711; PMID: 24760155
T_cells	Monocyte	MIF	CD74_CXCR4	0.301872	0.01	MIF_CD74_CXCR4	MIF - (CD74+CXCR4)	MIF	Secreted Signaling	PMID: 29637711; PMID: 24760155
B_cell	NK_cell	MIF	CD74_CXCR4	0.225426	0.02	MIF_CD74_CXCR4	MIF - (CD74+CXCR4)	MIF	Secreted Signaling	PMID: 29637711; PMID: 24760155
CMP	NK_cell	MIF	CD74_CXCR4	0.271289	0	MIF_CD74_CXCR4	MIF - (CD74+CXCR4)	MIF	Secreted Signaling	PMID: 29637711; PMID: 24760155
Erythroblast	NK_cell	MIF	CD74_CXCR4	0.265589	0	MIF_CD74_CXCR4	MIF - (CD74+CXCR4)	MIF	Secreted Signaling	PMID: 29637711; PMID: 24760155
GMP	NK_cell	MIF	CD74_CXCR4	0.274971	0	MIF_CD74_CXCR4	MIF - (CD74+CXCR4)	MIF	Secreted Signaling	PMID: 29637711; PMID: 24760155
NK_cell	NK_cell	MIF	CD74_CXCR4	0.23355	0	MIF_CD74_CXCR4	MIF - (CD74+CXCR4)	MIF	Secreted Signaling	PMID: 29637711; PMID: 24760155
T_cells	NK_cell	MIF	CD74_CXCR4	0.226295	0	MIF_CD74_CXCR4	MIF - (CD74+CXCR4)	MIF	Secreted Signaling	PMID: 29637711; PMID: 24760155
B_cell	T_cells	MIF	CD74_CXCR4	0.233726	0.01	MIF_CD74_CXCR4	MIF - (CD74+CXCR4)	MIF	Secreted Signaling	PMID: 29637711; PMID: 24760155
CMP	T_cells	MIF	CD74_CXCR4	0.280665	0.01	MIF_CD74_CXCR4	MIF - (CD74+CXCR4)	MIF	Secreted Signaling	PMID: 29637711; PMID: 24760155
Erythroblast	T_cells	MIF	CD74_CXCR4	0.274843	0	MIF_CD74_CXCR4	MIF - (CD74+CXCR4)	MIF	Secreted Signaling	PMID: 29637711; PMID: 24760155
GMP	T_cells	MIF	CD74_CXCR4	0.284426	0.01	MIF_CD74_CXCR4	MIF - (CD74+CXCR4)	MIF	Secreted Signaling	PMID: 29637711; PMID: 24760155
NK_cell	T_cells	MIF	CD74_CXCR4	0.242056	0.01	MIF_CD74_CXCR4	MIF - (CD74+CXCR4)	MIF	Secreted Signaling	PMID: 29637711; PMID: 24760155
T_cells	T_cells	MIF	CD74_CXCR4	0.234617	0.01	MIF_CD74_CXCR4	MIF - (CD74+CXCR4)	MIF	Secreted Signaling	PMID: 29637711; PMID: 24760155
B_cell	B_cell	MIF	CD74_CD44	0.326978	0	MIF_CD74_CD44	MIF - (CD74+CD44)	MIF	Secreted Signaling	PMID: 29637711; PMID: 26175090
CMP	B_cell	MIF	CD74_CD44	0.383277	0	MIF_CD74_CD44	MIF - (CD74+CD44)	MIF	Secreted Signaling	PMID: 29637711; PMID: 26175090
Erythroblast	B_cell	MIF	CD74_CD44	0.37644	0	MIF_CD74_CD44	MIF - (CD74+CD44)	MIF	Secreted Signaling	PMID: 29637711; PMID: 26175090
GMP	B_cell	MIF	CD74_CD44	0.387671	0	MIF_CD74_CD44	MIF - (CD74+CD44)	MIF	Secreted Signaling	PMID: 29637711; PMID: 26175090
NK_cell	B_cell	MIF	CD74_CD44	0.337168	0	MIF_CD74_CD44	MIF - (CD74+CD44)	MIF	Secreted Signaling	PMID: 29637711; PMID: 26175090
T_cells	B_cell	MIF	CD74_CD44	0.328072	0	MIF_CD74_CD44	MIF - (CD74+CD44)	MIF	Secreted Signaling	PMID: 29637711; PMID: 26175090
CMP	GMP	MIF	CD74_CD44	0.355912	0	MIF_CD74_CD44	MIF - (CD74+CD44)	MIF	Secreted Signaling	PMID: 29637711; PMID: 26175090
Erythroblast	GMP	MIF	CD74_CD44	0.349287	0	MIF_CD74_CD44	MIF - (CD74+CD44)	MIF	Secreted Signaling	PMID: 29637711; PMID: 26175090
GMP	GMP	MIF	CD74_CD44	0.360176	0	MIF_CD74_CD44	MIF - (CD74+CD44)	MIF	Secreted Signaling	PMID: 29637711; PMID: 26175090
NK_cell	GMP	MIF	CD74_CD44	0.311433	0.01	MIF_CD74_CD44	MIF - (CD74+CD44)	MIF	Secreted Signaling	PMID: 29637711; PMID: 26175090
B_cell	Monocyte	MIF	CD74_CD44	0.372424	0	MIF_CD74_CD44	MIF - (CD74+CD44)	MIF	Secreted Signaling	PMID: 29637711; PMID: 26175090
CMP	Monocyte	MIF	CD74_CD44	0.431531	0	MIF_CD74_CD44	MIF - (CD74+CD44)	MIF	Secreted Signaling	PMID: 29637711; PMID: 26175090
Erythroblast	Monocyte	MIF	CD74_CD44	0.424425	0	MIF_CD74_CD44	MIF - (CD74+CD44)	MIF	Secreted Signaling	PMID: 29637711; PMID: 26175090
GMP	Monocyte	MIF	CD74_CD44	0.436087	0	MIF_CD74_CD44	MIF - (CD74+CD44)	MIF	Secreted Signaling	PMID: 29637711; PMID: 26175090
Monocyte	Monocyte	MIF	CD74_CD44	0.336335	0	MIF_CD74_CD44	MIF - (CD74+CD44)	MIF	Secreted Signaling	PMID: 29637711; PMID: 26175090
NK_cell	Monocyte	MIF	CD74_CD44	0.383224	0	MIF_CD74_CD44	MIF - (CD74+CD44)	MIF	Secreted Signaling	PMID: 29637711; PMID: 26175090
T_cells	Monocyte	MIF	CD74_CD44	0.373585	0	MIF_CD74_CD44	MIF - (CD74+CD44)	MIF	Secreted Signaling	PMID: 29637711; PMID: 26175090
GMP	B_cell	TNFSF13B	TNFRSF13C	0.0790633	0	TNFSF13B_TNFRSF13C	TNFSF13B - TNFRSF13C	BAFF	Secreted Signaling	KEGG: hsa04060
Monocyte	Monocyte	RETN	TLR4	0.0340987	0	RETN_TLR4	RETN - TLR4	RESISTIN	Secreted Signaling	PMID: 30809105
Monocyte	CMP	RETN	CAP1	0.0584431	0	RETN_CAP1	RETN - CAP1	RESISTIN	Secreted Signaling	PMID: 30809105
Monocyte	Erythroblast	RETN	CAP1	0.035106	0	RETN_CAP1	RETN - CAP1	RESISTIN	Secreted Signaling	PMID: 30809105
Monocyte	GMP	RETN	CAP1	0.0663024	0	RETN_CAP1	RETN - CAP1	RESISTIN	Secreted Signaling	PMID: 30809105
Monocyte	Monocyte	RETN	CAP1	0.0846455	0	RETN_CAP1	RETN - CAP1	RESISTIN	Secreted Signaling	PMID: 30809105
B_cell	Erythroblast	NAMPT	INSR	0.00830321	0	NAMPT_INSR	NAMPT - INSR	VISFATIN	Secreted Signaling	PMID: 28490838
CMP	Erythroblast	NAMPT	INSR	0.0100764	0	NAMPT_INSR	NAMPT - INSR	VISFATIN	Secreted Signaling	PMID: 28490838
Erythroblast	Erythroblast	NAMPT	INSR	0.00793432	0	NAMPT_INSR	NAMPT - INSR	VISFATIN	Secreted Signaling	PMID: 28490838
GMP	Erythroblast	NAMPT	INSR	0.00884669	0	NAMPT_INSR	NAMPT - INSR	VISFATIN	Secreted Signaling	PMID: 28490838
Monocyte	Erythroblast	NAMPT	INSR	0.0734181	0	NAMPT_INSR	NAMPT - INSR	VISFATIN	Secreted Signaling	PMID: 28490838
T_cells	Erythroblast	NAMPT	INSR	0.0139218	0	NAMPT_INSR	NAMPT - INSR	VISFATIN	Secreted Signaling	PMID: 28490838
GMP	CMP	MDK	ITGA4_ITGB1	0.059008	0	MDK_ITGA4_ITGB1	MDK - (ITGA4+ITGB1)	MK	Secreted Signaling	PMID: 28356350
GMP	Erythroblast	MDK	ITGA4_ITGB1	0.0688471	0	MDK_ITGA4_ITGB1	MDK - (ITGA4+ITGB1)	MK	Secreted Signaling	PMID: 28356350
GMP	GMP	MDK	ITGA4_ITGB1	0.0607313	0	MDK_ITGA4_ITGB1	MDK - (ITGA4+ITGB1)	MK	Secreted Signaling	PMID: 28356350
GMP	Monocyte	MDK	ITGA4_ITGB1	0.0373812	0	MDK_ITGA4_ITGB1	MDK - (ITGA4+ITGB1)	MK	Secreted Signaling	PMID: 28356350
GMP	NK_cell	MDK	ITGA4_ITGB1	0.0267271	0	MDK_ITGA4_ITGB1	MDK - (ITGA4+ITGB1)	MK	Secreted Signaling	PMID: 28356350
GMP	Erythroblast	MDK	LRP1	0.00714263	0	MDK_LRP1	MDK - LRP1	MK	Secreted Signaling	PMID: 28356350
GMP	Monocyte	MDK	LRP1	0.0593039	0	MDK_LRP1	MDK - LRP1	MK	Secreted Signaling	PMID: 28356350
GMP	B_cell	MDK	NCL	0.101863	0	MDK_NCL	MDK - NCL	MK	Secreted Signaling	PMID: 28356350
GMP	CMP	MDK	NCL	0.0974451	0	MDK_NCL	MDK - NCL	MK	Secreted Signaling	PMID: 28356350
GMP	Erythroblast	MDK	NCL	0.104382	0	MDK_NCL	MDK - NCL	MK	Secreted Signaling	PMID: 28356350
GMP	GMP	MDK	NCL	0.10104	0	MDK_NCL	MDK - NCL	MK	Secreted Signaling	PMID: 28356350
GMP	Monocyte	MDK	NCL	0.0693804	0	MDK_NCL	MDK - NCL	MK	Secreted Signaling	PMID: 28356350
GMP	NK_cell	MDK	NCL	0.0828426	0	MDK_NCL	MDK - NCL	MK	Secreted Signaling	PMID: 28356350
GMP	T_cells	MDK	NCL	0.102689	0	MDK_NCL	MDK - NCL	MK	Secreted Signaling	PMID: 28356350
B_cell	Monocyte	ANXA1	FPR1	0.0293578	0	ANXA1_FPR1	ANXA1 - FPR1	ANNEXIN	Secreted Signaling	PMID: 23230437
CMP	Monocyte	ANXA1	FPR1	0.0849996	0	ANXA1_FPR1	ANXA1 - FPR1	ANNEXIN	Secreted Signaling	PMID: 23230437
Erythroblast	Monocyte	ANXA1	FPR1	0.000104888	0	ANXA1_FPR1	ANXA1 - FPR1	ANNEXIN	Secreted Signaling	PMID: 23230437
GMP	Monocyte	ANXA1	FPR1	0.129316	0	ANXA1_FPR1	ANXA1 - FPR1	ANNEXIN	Secreted Signaling	PMID: 23230437
Monocyte	Monocyte	ANXA1	FPR1	0.156924	0	ANXA1_FPR1	ANXA1 - FPR1	ANNEXIN	Secreted Signaling	PMID: 23230437
NK_cell	Monocyte	ANXA1	FPR1	0.098668	0	ANXA1_FPR1	ANXA1 - FPR1	ANNEXIN	Secreted Signaling	PMID: 23230437
T_cells	Monocyte	ANXA1	FPR1	0.0968493	0	ANXA1_FPR1	ANXA1 - FPR1	ANNEXIN	Secreted Signaling	PMID: 23230437
Erythroblast	B_cell	LGALS9	PTPRC	0.121232	0	LGALS9_CD45	LGALS9 - CD45	GALECTIN	Secreted Signaling	PMID: 30120235
GMP	B_cell	LGALS9	PTPRC	0.0673655	0	LGALS9_CD45	LGALS9 - CD45	GALECTIN	Secreted Signaling	PMID: 30120235
Erythroblast	CMP	LGALS9	PTPRC	0.114587	0	LGALS9_CD45	LGALS9 - CD45	GALECTIN	Secreted Signaling	PMID: 30120235
GMP	CMP	LGALS9	PTPRC	0.06346	0	LGALS9_CD45	LGALS9 - CD45	GALECTIN	Secreted Signaling	PMID: 30120235
Erythroblast	GMP	LGALS9	PTPRC	0.154884	0	LGALS9_CD45	LGALS9 - CD45	GALECTIN	Secreted Signaling	PMID: 30120235
GMP	GMP	LGALS9	PTPRC	0.087555	0	LGALS9_CD45	LGALS9 - CD45	GALECTIN	Secreted Signaling	PMID: 30120235
Erythroblast	Monocyte	LGALS9	PTPRC	0.178997	0	LGALS9_CD45	LGALS9 - CD45	GALECTIN	Secreted Signaling	PMID: 30120235
GMP	Monocyte	LGALS9	PTPRC	0.102457	0	LGALS9_CD45	LGALS9 - CD45	GALECTIN	Secreted Signaling	PMID: 30120235
Erythroblast	NK_cell	LGALS9	PTPRC	0.152936	0	LGALS9_CD45	LGALS9 - CD45	GALECTIN	Secreted Signaling	PMID: 30120235
GMP	NK_cell	LGALS9	PTPRC	0.0863674	0	LGALS9_CD45	LGALS9 - CD45	GALECTIN	Secreted Signaling	PMID: 30120235
Erythroblast	T_cells	LGALS9	PTPRC	0.192452	0	LGALS9_CD45	LGALS9 - CD45	GALECTIN	Secreted Signaling	PMID: 30120235
GMP	T_cells	LGALS9	PTPRC	0.110936	0	LGALS9_CD45	LGALS9 - CD45	GALECTIN	Secreted Signaling	PMID: 30120235
Erythroblast	Monocyte	LGALS9	HAVCR2	0.0354148	0	LGALS9_HAVCR2	LGALS9 - HAVCR2	GALECTIN	Secreted Signaling	PMID: 27192565
GMP	Monocyte	LGALS9	HAVCR2	0.0188608	0	LGALS9_HAVCR2	LGALS9 - HAVCR2	GALECTIN	Secreted Signaling	PMID: 27192565
Erythroblast	B_cell	LGALS9	CD44	0.108655	0	LGALS9_CD44	LGALS9 - CD44	GALECTIN	Secreted Signaling	PMID: 25065622
GMP	B_cell	LGALS9	CD44	0.0599953	0	LGALS9_CD44	LGALS9 - CD44	GALECTIN	Secreted Signaling	PMID: 25065622
Erythroblast	CMP	LGALS9	CD44	0.0957087	0	LGALS9_CD44	LGALS9 - CD44	GALECTIN	Secreted Signaling	PMID: 25065622
GMP	CMP	LGALS9	CD44	0.0525055	0	LGALS9_CD44	LGALS9 - CD44	GALECTIN	Secreted Signaling	PMID: 25065622
Erythroblast	Erythroblast	LGALS9	CD44	0.081196	0	LGALS9_CD44	LGALS9 - CD44	GALECTIN	Secreted Signaling	PMID: 25065622
GMP	Erythroblast	LGALS9	CD44	0.0442235	0.02	LGALS9_CD44	LGALS9 - CD44	GALECTIN	Secreted Signaling	PMID: 25065622
Erythroblast	GMP	LGALS9	CD44	0.160599	0	LGALS9_CD44	LGALS9 - CD44	GALECTIN	Secreted Signaling	PMID: 25065622
GMP	GMP	LGALS9	CD44	0.0910538	0	LGALS9_CD44	LGALS9 - CD44	GALECTIN	Secreted Signaling	PMID: 25065622
Erythroblast	Monocyte	LGALS9	CD44	0.188227	0	LGALS9_CD44	LGALS9 - CD44	GALECTIN	Secreted Signaling	PMID: 25065622
GMP	Monocyte	LGALS9	CD44	0.10826	0	LGALS9_CD44	LGALS9 - CD44	GALECTIN	Secreted Signaling	PMID: 25065622
Erythroblast	T_cells	LGALS9	CD44	0.141935	0	LGALS9_CD44	LGALS9 - CD44	GALECTIN	Secreted Signaling	PMID: 25065622
GMP	T_cells	LGALS9	CD44	0.0797046	0	LGALS9_CD44	LGALS9 - CD44	GALECTIN	Secreted Signaling	PMID: 25065622

## Sheet: AA positive immune cells
GWAS ID and P value of AA positive immune cells
id	pvalue
CD25 on IgD+ CD38dim	0.00861805
CD38 on IgD+ CD24-	0.0133538
CD38 on naive-mature B cell	0.0070661
CD86 on CD62L+ myeloid DC4	0.00811454
CD45 on NK	0.0299205
CD33 on CD33dim HLA DR+ CD11b+	0.0472689
CD33 on CD33dim HLA DR+ CD11b-	0.0255981
CD33 on CD66b++ myeloid cell	0.0189562
CD33 on CD33br HLA DR+	0.026612
CD33 on CD33br HLA DR+ CD14-	0.016069
FSC-A on NKT	0.0478356
CD16 on CD14- CD16+ monocyte	0.0114816
HLA DR on CD14+ CD16- monocyte	0.0334858
HLA DR on CD14+ monocyte	0.0460162
CD39 on CD39+ secreting Treg	0.0457258
CD80 on myeloid DC	0.0149427
HLA DR on myeloid DC	0.0402851
HLA DR on CD33br HLA DR+ CD14-	0.0411363
CD8 on CD28+ CD45RA- CD8br	0.00205723

## Sheet: MDS positive immune cells
GWAS ID and P value of MDS positive immune cells
id	pvalue
CD27 on PB/PC	0.0493731
CD16-CD56 on NK	0.00615868
CD28 on CD45RA+ CD4+	0.0108335
CD28 on CD28+ CD45RA+ CD8br	0.009636
CCR7 on naive CD8br	0.0154983
CD25 on CD39+ CD4+	0.00446302
CCR2 on CD62L+ myeloid DC	0.00715923
CD19 on B cell	0.0105376
CD80 on granulocyte	0.0360622
CD45 on CD33br HLA DR+	0.0220882
SSC-A on HLA DR+ NK	0.0353385
SSC-A on NKT	0.00699678
CD8 on CD28- CD8br	0.0178724
CD8 on CD39+ CD8br	0.000658454

## Sheet: AML positive immune cells
GWAS ID and P value of AML positive immune cells
id	pvalue
Activated Treg AC	0.00203478
CM DN (CD4-CD8-) %T cell	0.0169358
Naive DN (CD4-CD8-) AC	0.0402647
T cell %leukocyte	0.0265587
CD8dim NKT %T cell	0.031386
DN (CD4-CD8-) NKT %T cell	0.0410717
CD28- CD127- CD25++ CD8br AC	0.044887
CD127- CD8br %CD8br	0.0237044
CD20 on CD24+ CD27+	0.0312441
CD20 on IgD- CD38-	0.0441391
CD27 on CD24+ CD27+	0.033953
IgD on IgD+ CD38br	0.0454962
CD3 on HLA DR+ CD4+	0.010064
CD3 on CD28+ CD45RA- CD8br	0.038068
HVEM on CM CD8br	0.0312236
CD127 on CD28- CD8br	0.0109231
CD33 on CD14+ monocyte	0.0423797
CD33 on CD33dim HLA DR+ CD11b+	0.0444827
CD33 on CD66b++ myeloid cell	0.0408733
CD33 on Mo MDSC	0.0231425
CD4 on monocyte	0.0313287
CD25 on CD39+ CD4+	0.00587182
CD39 on CD39+ activated Treg	0.0421796
CD8 on TD CD8br	0.0170684
CD4 on activated & secreting Treg	0.0390168
CD11b on basophil	0.0210413
CD45RA on TD CD8br	0.00934786

## Sheet: AA positive inflammatory factor
The positive inflammatory factor GWAS ID and P value of AA
id	pvalue
LAP TGF-beta-1	0.0221715
LIF-R	0.0333829
TNF	0.0497437

## Sheet: MDS positive inflammatory fact 
The positive inflammatory factor GWAS ID and P value of MDS
id	pvalue
CCL19	0.00253448
HGF	0.0396992
IL-20	0.0016366
SIRT2	0.0282774

## Sheet: AML positive inflammatory fact
The positive inflammatory factor GWAS ID and P value of AML
id	pvalue
CD244	0.0292575
TSLP	0.00488441

[truncated: 12 more sheets: AA immune-inflammatory, MDS immune-inflammatory, AML immune-inflammatory, AA inflammatory-immun, MDS inflammatory-immun, AML inflammatory-immun, AA Double positive immune, MDS Double positive immune, AML Double positive immune, AA Double positive inf, MDS Double positive inf, AML Double positive inf]
