# Supplementary material for: Identification of common hub genes and construction of immune regulatory networks in aplastic anemia, myelodysplastic syndromes, and acute myeloid leukemia
Source: Front Immunol. 2025 May 8;16:1547289. doi: 10.3389/fimmu.2025.1547289 (PMC12095185; doi:10.3389/fimmu.2025.1547289)
Supplement: Supplementary file 4 [file Table4.xlsx]

## Sheet: Heterogeneity imm-inf-dise
Heterogeneity test of immune cell→inflammatory factor→disease
Disease	Immune cell	Step	Method	id.exposure	id.outcome	outcome	exposure	method	Q	Q_df	Q_pval
AA	ebi-a-GCST90001976	step1	1	ebi-a-GCST90001976	ebi-a-GCST90018794	Aplastic anemia || id:ebi-a-GCST90018794	|| id:ebi-a-GCST90001976	MR Egger	20.1802	21	0.509872
			2	ebi-a-GCST90001976	ebi-a-GCST90018794	Aplastic anemia || id:ebi-a-GCST90018794	|| id:ebi-a-GCST90001976	Inverse variance weighted	20.2314	22	0.568569
		step2	1	ebi-a-GCST90018794	ebi-a-GCST90001976	FSC-A on Natural Killer T || id:ebi-a-GCST90001976	|| id:ebi-a-GCST90018794	MR Egger	20.9266	16	0.181351
			2	ebi-a-GCST90018794	ebi-a-GCST90001976	FSC-A on Natural Killer T || id:ebi-a-GCST90001976	|| id:ebi-a-GCST90018794	Inverse variance weighted	21.1749	17	0.218563
		step3	1	ebi-a-GCST90001976	72R8xz	outcome	|| id:ebi-a-GCST90001976	MR Egger	19.7174	21	0.539218
			2	ebi-a-GCST90001976	72R8xz	outcome	|| id:ebi-a-GCST90001976	Inverse variance weighted	19.7255	22	0.600204
		step4	1	Sm4ey9	ebi-a-GCST90018794	Aplastic anemia || id:ebi-a-GCST90018794	exposure	MR Egger	25.503	28	0.600343
			2	Sm4ey9	ebi-a-GCST90018794	Aplastic anemia || id:ebi-a-GCST90018794	exposure	Inverse variance weighted	27.0955	29	0.566554
	ebi-a-GCST90001988	step1	1	ebi-a-GCST90001988	ebi-a-GCST90018794	Aplastic anemia || id:ebi-a-GCST90018794	|| id:ebi-a-GCST90001988	MR Egger	26.0422	20	0.164424
			2	ebi-a-GCST90001988	ebi-a-GCST90018794	Aplastic anemia || id:ebi-a-GCST90018794	|| id:ebi-a-GCST90001988	Inverse variance weighted	26.1289	21	0.201577
		step2	1	ebi-a-GCST90018794	ebi-a-GCST90001988	HLA DR on CD14+ CD16- monocyte || id:ebi-a-GCST90001988	|| id:ebi-a-GCST90018794	MR Egger	21.0302	16	0.177354
			2	ebi-a-GCST90018794	ebi-a-GCST90001988	HLA DR on CD14+ CD16- monocyte || id:ebi-a-GCST90001988	|| id:ebi-a-GCST90018794	Inverse variance weighted	23.0318	17	0.148219
		step3	1	ebi-a-GCST90001988	hgZmjc	outcome	|| id:ebi-a-GCST90001988	MR Egger	29.4092	20	0.0800084
			2	ebi-a-GCST90001988	hgZmjc	outcome	|| id:ebi-a-GCST90001988	Inverse variance weighted	30.2015	21	0.0880132
		step4	1	fdgYq4	ebi-a-GCST90018794	Aplastic anemia || id:ebi-a-GCST90018794	exposure	MR Egger	22.1035	28	0.776475
			2	fdgYq4	ebi-a-GCST90018794	Aplastic anemia || id:ebi-a-GCST90018794	exposure	Inverse variance weighted	24.5138	29	0.703212
	ebi-a-GCST90001991	step1	1	ebi-a-GCST90001991	ebi-a-GCST90018794	Aplastic anemia || id:ebi-a-GCST90018794	|| id:ebi-a-GCST90001991	MR Egger	31.6866	20	0.0467549
			2	ebi-a-GCST90001991	ebi-a-GCST90018794	Aplastic anemia || id:ebi-a-GCST90018794	|| id:ebi-a-GCST90001991	Inverse variance weighted	31.8407	21	0.0607598
		step2	1	ebi-a-GCST90018794	ebi-a-GCST90001991	HLA DR on CD14+ monocyte || id:ebi-a-GCST90001991	|| id:ebi-a-GCST90018794	MR Egger	21.4634	16	0.161377
			2	ebi-a-GCST90018794	ebi-a-GCST90001991	HLA DR on CD14+ monocyte || id:ebi-a-GCST90001991	|| id:ebi-a-GCST90018794	Inverse variance weighted	23.9059	17	0.122015
		step3	1	ebi-a-GCST90001991	TdZZJf	outcome	|| id:ebi-a-GCST90001991	MR Egger	29.695	20	0.0749484
			2	ebi-a-GCST90001991	TdZZJf	outcome	|| id:ebi-a-GCST90001991	Inverse variance weighted	30.4388	21	0.0835179
		step4	1	kNXzDd	ebi-a-GCST90018794	Aplastic anemia || id:ebi-a-GCST90018794	exposure	MR Egger	22.1035	28	0.776475
			2	kNXzDd	ebi-a-GCST90018794	Aplastic anemia || id:ebi-a-GCST90018794	exposure	Inverse variance weighted	24.5138	29	0.703212
	ebi-a-GCST90002031	step1	1	ebi-a-GCST90002031	ebi-a-GCST90018794	Aplastic anemia || id:ebi-a-GCST90018794	|| id:ebi-a-GCST90002031	MR Egger	19.4518	21	0.556182
			2	ebi-a-GCST90002031	ebi-a-GCST90018794	Aplastic anemia || id:ebi-a-GCST90018794	|| id:ebi-a-GCST90002031	Inverse variance weighted	20.5693	22	0.547475
		step2	1	ebi-a-GCST90018794	ebi-a-GCST90002031	CD39 on CD39+ secreting CD4 regulatory T cell || id:ebi-a-GCST90002031	|| id:ebi-a-GCST90018794	MR Egger	10.6117	16	0.832794
			2	ebi-a-GCST90018794	ebi-a-GCST90002031	CD39 on CD39+ secreting CD4 regulatory T cell || id:ebi-a-GCST90002031	|| id:ebi-a-GCST90018794	Inverse variance weighted	10.6117	17	0.876021
		step3	1	ebi-a-GCST90002031	cSqUND	outcome	|| id:ebi-a-GCST90002031	MR Egger	17.9614	20	0.589951
			2	ebi-a-GCST90002031	cSqUND	outcome	|| id:ebi-a-GCST90002031	Inverse variance weighted	18.2482	21	0.633248
		step4	1	1j3rNo	ebi-a-GCST90018794	Aplastic anemia || id:ebi-a-GCST90018794	exposure	MR Egger	54.1116	44	0.141239
			2	1j3rNo	ebi-a-GCST90018794	Aplastic anemia || id:ebi-a-GCST90018794	exposure	Inverse variance weighted	54.1552	45	0.164622
MDS	ebi-a-GCST90001908	step1	1	ebi-a-GCST90001908	DDDZPy	outcome	|| id:ebi-a-GCST90001908	MR Egger	11.7576	20	0.924166
			2	ebi-a-GCST90001908	DDDZPy	outcome	|| id:ebi-a-GCST90001908	Inverse variance weighted	12.494	21	0.925313
		step2	1	mEgH5U	ebi-a-GCST90001908	CCR7 on naive CD8+ T cell || id:ebi-a-GCST90001908	exposure	MR Egger	16.0965	11	0.137588
			2	mEgH5U	ebi-a-GCST90001908	CCR7 on naive CD8+ T cell || id:ebi-a-GCST90001908	exposure	Inverse variance weighted	16.3223	12	0.176917
		step3	1	ebi-a-GCST90001908	CYrkEb	outcome	|| id:ebi-a-GCST90001908	MR Egger	25.7008	22	0.26475
			2	ebi-a-GCST90001908	CYrkEb	outcome	|| id:ebi-a-GCST90001908	Inverse variance weighted	27.3374	23	0.241877
		step4	1	QEm2PX	vwWhzc	outcome	exposure	MR Egger	26.9087	24	0.308729
			2	QEm2PX	vwWhzc	outcome	exposure	Inverse variance weighted	31.7184	25	0.166323
	ebi-a-GCST90001896	step1	1	ebi-a-GCST90001896	g432Dq	outcome	|| id:ebi-a-GCST90001896	MR Egger	10.3094	14	0.739228
			2	ebi-a-GCST90001896	g432Dq	outcome	|| id:ebi-a-GCST90001896	Inverse variance weighted	11.9841	15	0.680232
		step2	1	trATTK	ebi-a-GCST90001896	CD28 on CD28+ CD45RA+ CD8+ T cell || id:ebi-a-GCST90001896	exposure	MR Egger	4.90588	11	0.935639
			2	trATTK	ebi-a-GCST90001896	CD28 on CD28+ CD45RA+ CD8+ T cell || id:ebi-a-GCST90001896	exposure	Inverse variance weighted	5.16685	12	0.952172
		step3	1	ebi-a-GCST90001896	wajabL	outcome	|| id:ebi-a-GCST90001896	MR Egger	4.36766	14	0.992817
			2	ebi-a-GCST90001896	wajabL	outcome	|| id:ebi-a-GCST90001896	Inverse variance weighted	5.69054	15	0.98449
		step4	1	5FBJ7J	EIDIxE	outcome	exposure	MR Egger	24.7285	17	0.100954
			2	5FBJ7J	EIDIxE	outcome	exposure	Inverse variance weighted	25.2606	18	0.117904
AML	ebi-a-GCST90002057	step1	1	ebi-a-GCST90002057	qpwP8f	outcome	|| id:ebi-a-GCST90002057	MR Egger	13.3132	15	0.578122
			2	ebi-a-GCST90002057	qpwP8f	outcome	|| id:ebi-a-GCST90002057	Inverse variance weighted	14.1602	16	0.586778
		step2	1	CQTLG7	ebi-a-GCST90002057	CD8 on Terminally Differentiated CD8+ T cell || id:ebi-a-GCST90002057	exposure	MR Egger	18.66	20	0.544017
			2	CQTLG7	ebi-a-GCST90002057	CD8 on Terminally Differentiated CD8+ T cell || id:ebi-a-GCST90002057	exposure	Inverse variance weighted	19.951	21	0.524367
		step3	1	ebi-a-GCST90002057	xAX6D3	outcome	|| id:ebi-a-GCST90002057	MR Egger	15.8446	17	0.534879
			2	ebi-a-GCST90002057	xAX6D3	outcome	|| id:ebi-a-GCST90002057	Inverse variance weighted	17.6967	18	0.475794
		step4	1	d0yNiR	EyAqN6	outcome	exposure	MR Egger	32.7641	30	0.332871
			2	d0yNiR	EyAqN6	outcome	exposure	Inverse variance weighted	33.1078	31	0.364605
	ebi-a-GCST90001566	step1	1	ebi-a-GCST90001566	sIkTRZ	outcome	|| id:ebi-a-GCST90001566	MR Egger	10.2933	17	0.890862
			2	ebi-a-GCST90001566	sIkTRZ	outcome	|| id:ebi-a-GCST90001566	Inverse variance weighted	13.5738	18	0.756423
		step2	1	ZPMgIE	ebi-a-GCST90001566	Naive CD4-CD8- T cell Absolute Count || id:ebi-a-GCST90001566	exposure	MR Egger	15.2786	20	0.760251
			2	ZPMgIE	ebi-a-GCST90001566	Naive CD4-CD8- T cell Absolute Count || id:ebi-a-GCST90001566	exposure	Inverse variance weighted	15.8553	21	0.777727
		step3	1	ebi-a-GCST90001566	iApnrT	outcome	|| id:ebi-a-GCST90001566	MR Egger	11.9337	18	0.85064
			2	ebi-a-GCST90001566	iApnrT	outcome	|| id:ebi-a-GCST90001566	Inverse variance weighted	15.0031	19	0.722398
		step4	1	7WimGL	eLn9cv	outcome	exposure	MR Egger	22.0064	20	0.340161
			2	7WimGL	eLn9cv	outcome	exposure	Inverse variance weighted	22.0397	21	0.397227

## Sheet: Heterogeneity inf-imm-dise
Heterogeneity test of inflammatory factor→immune cell→disease
Disease	inflammatory factor	Step	Method	id.exposure	id.outcome	outcome	exposure	method	Q	Q_df	Q_pval
AA	GCST90274819	step1	1	z5Fe9Z	ebi-a-GCST90018794	Aplastic anemia || id:ebi-a-GCST90018794	exposure	MR Egger	25.503	28	0.600343
			2	z5Fe9Z	ebi-a-GCST90018794	Aplastic anemia || id:ebi-a-GCST90018794	exposure	Inverse variance weighted	27.0955	29	0.566554
		step2	1	ebi-a-GCST90018794	dpm8gw	outcome	|| id:ebi-a-GCST90018794	MR Egger	9.99893	17	0.903655
			2	ebi-a-GCST90018794	dpm8gw	outcome	|| id:ebi-a-GCST90018794	Inverse variance weighted	10.2294	18	0.924162
		step3	1	z5Fe9Z	ebi-a-GCST90001976	FSC-A on Natural Killer T || id:ebi-a-GCST90001976	exposure	MR Egger	21.1081	26	0.736363
			2	z5Fe9Z	ebi-a-GCST90001976	FSC-A on Natural Killer T || id:ebi-a-GCST90001976	exposure	Inverse variance weighted	21.3008	27	0.772002
		step4	1	ebi-a-GCST90001976	ebi-a-GCST90018794	Aplastic anemia || id:ebi-a-GCST90018794	|| id:ebi-a-GCST90001976	MR Egger	20.1802	21	0.509872
			2	ebi-a-GCST90001976	ebi-a-GCST90018794	Aplastic anemia || id:ebi-a-GCST90018794	|| id:ebi-a-GCST90001976	Inverse variance weighted	20.2314	22	0.568569
	GCST90274846	step1	1	TM2lLW	ebi-a-GCST90018794	Aplastic anemia || id:ebi-a-GCST90018794	exposure	MR Egger	54.1116	44	0.141239
			2	TM2lLW	ebi-a-GCST90018794	Aplastic anemia || id:ebi-a-GCST90018794	exposure	Inverse variance weighted	54.1552	45	0.164622
		step2	1	ebi-a-GCST90018794	e9cgYY	outcome	|| id:ebi-a-GCST90018794	MR Egger	23.9478	17	0.120859
			2	ebi-a-GCST90018794	e9cgYY	outcome	|| id:ebi-a-GCST90018794	Inverse variance weighted	24.1212	18	0.151097
		step3	1	TM2lLW	ebi-a-GCST90001979	CD16 on CD14- CD16+ monocyte || id:ebi-a-GCST90001979	exposure	MR Egger	43.6002	40	0.320924
			2	TM2lLW	ebi-a-GCST90001979	CD16 on CD14- CD16+ monocyte || id:ebi-a-GCST90001979	exposure	Inverse variance weighted	45.055	41	0.306093
		step4	1	ebi-a-GCST90001979	ebi-a-GCST90018794	Aplastic anemia || id:ebi-a-GCST90018794	|| id:ebi-a-GCST90001979	MR Egger	16.0336	20	0.714539
			2	ebi-a-GCST90001979	ebi-a-GCST90018794	Aplastic anemia || id:ebi-a-GCST90018794	|| id:ebi-a-GCST90001979	Inverse variance weighted	16.0485	21	0.766917
MDS	GCST90274765	step1	1	2gxcfx	D9bnf6	outcome	exposure	MR Egger	38.5829	34	0.270047
			2	2gxcfx	D9bnf6	outcome	exposure	Inverse variance weighted	39.2303	35	0.285834
		step2	1	Tw990M	9DYkNP	outcome	exposure	MR Egger	8.05652	11	0.708232
			2	Tw990M	9DYkNP	outcome	exposure	Inverse variance weighted	13.1734	12	0.356566
		step3	1	2gxcfx	ebi-a-GCST90001807	CD27 on Plasma Blast-Plasma Cell || id:ebi-a-GCST90001807	exposure	MR Egger	35.2042	36	0.506253
			2	2gxcfx	ebi-a-GCST90001807	CD27 on Plasma Blast-Plasma Cell || id:ebi-a-GCST90001807	exposure	Inverse variance weighted	35.2154	37	0.552895
		step4	1	ebi-a-GCST90001807	ACaYKm	outcome	|| id:ebi-a-GCST90001807	MR Egger	14.7217	14	0.397438
			2	ebi-a-GCST90001807	ACaYKm	outcome	|| id:ebi-a-GCST90001807	Inverse variance weighted	14.7789	15	0.467455
	GCST90274834	step1	1	avIYDT	Iu0tPk	outcome	exposure	MR Egger	24.7285	17	0.100954
			2	avIYDT	Iu0tPk	outcome	exposure	Inverse variance weighted	25.2606	18	0.117904
		step2	1	cdjFCy	uvGVAS	outcome	exposure	MR Egger	8.05489	11	0.708379
			2	cdjFCy	uvGVAS	outcome	exposure	Inverse variance weighted	9.87661	12	0.626785
		step3	1	avIYDT	ebi-a-GCST90001961	CD25 on CD39+ CD4+ T cell || id:ebi-a-GCST90001961	exposure	MR Egger	14.1195	18	0.721269
			2	avIYDT	ebi-a-GCST90001961	CD25 on CD39+ CD4+ T cell || id:ebi-a-GCST90001961	exposure	Inverse variance weighted	17.2454	19	0.57325
		step4	1	ebi-a-GCST90001961	lxNSsV	outcome	|| id:ebi-a-GCST90001961	MR Egger	19.9879	21	0.522027
			2	ebi-a-GCST90001961	lxNSsV	outcome	|| id:ebi-a-GCST90001961	Inverse variance weighted	20.385	22	0.558972
	GCST90274765	step1	1	6GuhOC	FBWGk4	outcome	exposure	MR Egger	38.5829	34	0.270047
			2	6GuhOC	FBWGk4	outcome	exposure	Inverse variance weighted	39.2303	35	0.285834
		step2	1	dUqYEM	0dMLOd	outcome	exposure	MR Egger	8.05652	11	0.708232
			2	dUqYEM	0dMLOd	outcome	exposure	Inverse variance weighted	13.1734	12	0.356566
		step3	1	6GuhOC	ebi-a-GCST90002028	CD19 on B cell || id:ebi-a-GCST90002028	exposure	MR Egger	35.2052	36	0.506203
			2	6GuhOC	ebi-a-GCST90002028	CD19 on B cell || id:ebi-a-GCST90002028	exposure	Inverse variance weighted	35.5151	37	0.538685
		step4	1	ebi-a-GCST90002028	uKXy0G	outcome	|| id:ebi-a-GCST90002028	MR Egger	20.0383	22	0.580644
			2	ebi-a-GCST90002028	uKXy0G	outcome	|| id:ebi-a-GCST90002028	Inverse variance weighted	20.5517	23	0.608446
	GCST90274807	step1	1	wV0GIp	M73vHA	outcome	exposure	MR Egger	14.244	22	0.892595
			2	wV0GIp	M73vHA	outcome	exposure	Inverse variance weighted	14.2907	23	0.918244
		step2	1	uRXpkR	eRBQcy	outcome	exposure	MR Egger	5.47142	11	0.906208
			2	uRXpkR	eRBQcy	outcome	exposure	Inverse variance weighted	5.73478	12	0.928857
		step3	1	wV0GIp	ebi-a-GCST90002120	CD8 on CD28- CD8+ T cell || id:ebi-a-GCST90002120	exposure	MR Egger	14.3773	22	0.887548
			2	wV0GIp	ebi-a-GCST90002120	CD8 on CD28- CD8+ T cell || id:ebi-a-GCST90002120	exposure	Inverse variance weighted	14.3803	23	0.915461
		step4	1	ebi-a-GCST90002120	P3aRqT	outcome	|| id:ebi-a-GCST90002120	MR Egger	8.65598	15	0.894807
			2	ebi-a-GCST90002120	P3aRqT	outcome	|| id:ebi-a-GCST90002120	Inverse variance weighted	10.2417	16	0.853704
AML	GCST90274845	step1	1	IrrANy	7dNFbP	outcome	exposure	MR Egger	22.0064	20	0.340161
			2	IrrANy	7dNFbP	outcome	exposure	Inverse variance weighted	22.0397	21	0.397227
		step2	1	aM7mpt	VLf5Ya	outcome	exposure	MR Egger	11.7752	24	0.982324
			2	aM7mpt	VLf5Ya	outcome	exposure	Inverse variance weighted	15.5363	25	0.92794
		step3	1	IrrANy	ebi-a-GCST90001798	CD27 on CD24+ CD27+ B cell || id:ebi-a-GCST90001798	exposure	MR Egger	22.279	19	0.27059
			2	IrrANy	ebi-a-GCST90001798	CD27 on CD24+ CD27+ B cell || id:ebi-a-GCST90001798	exposure	Inverse variance weighted	22.4312	20	0.317577
		step4	1	ebi-a-GCST90001798	qzlgdO	outcome	|| id:ebi-a-GCST90001798	MR Egger	24.3084	28	0.665156
			2	ebi-a-GCST90001798	qzlgdO	outcome	|| id:ebi-a-GCST90001798	Inverse variance weighted	24.8644	29	0.685266
	GCST90274845	step1	1	wQfk8S	gJtGJ6	outcome	exposure	MR Egger	22.0064	20	0.340161
			2	wQfk8S	gJtGJ6	outcome	exposure	Inverse variance weighted	22.0397	21	0.397227
		step2	1	fDyP7I	MY7f9K	outcome	exposure	MR Egger	11.7752	24	0.982324
			2	fDyP7I	MY7f9K	outcome	exposure	Inverse variance weighted	15.5363	25	0.92794
		step3	1	wQfk8S	ebi-a-GCST90001824	IgD on IgD+ CD38+ B cell || id:ebi-a-GCST90001824	exposure	MR Egger	21.0689	19	0.333007
			2	wQfk8S	ebi-a-GCST90001824	IgD on IgD+ CD38+ B cell || id:ebi-a-GCST90001824	exposure	Inverse variance weighted	21.0837	20	0.392224
		step4	1	ebi-a-GCST90001824	UXuEoR	outcome	|| id:ebi-a-GCST90001824	MR Egger	9.04839	23	0.995792
			2	ebi-a-GCST90001824	UXuEoR	outcome	|| id:ebi-a-GCST90001824	Inverse variance weighted	9.17644	24	0.997195
	GCST90274845	step1	1	lwVWJk	EdobGs	outcome	exposure	MR Egger	22.0064	20	0.340161
			2	lwVWJk	EdobGs	outcome	exposure	Inverse variance weighted	22.0397	21	0.397227
		step2	1	e1Umsl	z3mRB2	outcome	exposure	MR Egger	11.7752	24	0.982324
			2	e1Umsl	z3mRB2	outcome	exposure	Inverse variance weighted	15.5363	25	0.92794
		step3	1	lwVWJk	ebi-a-GCST90001948	CD33 on CD33dim HLA DR+ CD11b+ || id:ebi-a-GCST90001948	exposure	MR Egger	8.89746	19	0.975144
			2	lwVWJk	ebi-a-GCST90001948	CD33 on CD33dim HLA DR+ CD11b+ || id:ebi-a-GCST90001948	exposure	Inverse variance weighted	9.20227	20	0.980444
		step4	1	ebi-a-GCST90001948	wJP7ob	outcome	|| id:ebi-a-GCST90001948	MR Egger	16.4519	19	0.626948
			2	ebi-a-GCST90001948	wJP7ob	outcome	|| id:ebi-a-GCST90001948	Inverse variance weighted	18.3428	20	0.564836
	GCST90274845	step1	1	oQhC61	gEXpVZ	outcome	exposure	MR Egger	22.0064	20	0.340161
			2	oQhC61	gEXpVZ	outcome	exposure	Inverse variance weighted	22.0397	21	0.397227
		step2	1	PwFqf4	n4JSuv	outcome	exposure	MR Egger	11.7752	24	0.982324
			2	PwFqf4	n4JSuv	outcome	exposure	Inverse variance weighted	15.5363	25	0.92794
		step3	1	oQhC61	ebi-a-GCST90001951	CD33 on CD66b++ myeloid cell || id:ebi-a-GCST90001951	exposure	MR Egger	9.17906	19	0.970386
			2	oQhC61	ebi-a-GCST90001951	CD33 on CD66b++ myeloid cell || id:ebi-a-GCST90001951	exposure	Inverse variance weighted	9.25423	20	0.979771
		step4	1	ebi-a-GCST90001951	5siKhy	outcome	|| id:ebi-a-GCST90001951	MR Egger	14.3548	16	0.5723
			2	ebi-a-GCST90001951	5siKhy	outcome	|| id:ebi-a-GCST90001951	Inverse variance weighted	14.3548	17	0.641845
	GCST90274845	step1	1	5URJvG	2WqBOu	outcome	exposure	MR Egger	22.0064	20	0.340161
			2	5URJvG	2WqBOu	outcome	exposure	Inverse variance weighted	22.0397	21	0.397227
		step2	1	LUo0B2	9cB3Cc	outcome	exposure	MR Egger	11.7752	24	0.982324
			2	LUo0B2	9cB3Cc	outcome	exposure	Inverse variance weighted	15.5363	25	0.92794
		step3	1	5URJvG	ebi-a-GCST90001961	CD25 on CD39+ CD4+ T cell || id:ebi-a-GCST90001961	exposure	MR Egger	22.7674	19	0.247743
			2	5URJvG	ebi-a-GCST90001961	CD25 on CD39+ CD4+ T cell || id:ebi-a-GCST90001961	exposure	Inverse variance weighted	23.1762	20	0.280224
		step4	1	ebi-a-GCST90001961	7Gdqqi	outcome	|| id:ebi-a-GCST90001961	MR Egger	11.9623	21	0.940631
			2	ebi-a-GCST90001961	7Gdqqi	outcome	|| id:ebi-a-GCST90001961	Inverse variance weighted	14.452	22	0.884664
	GCST90274845	step1	1	iooN3n	8NgCmC	outcome	exposure	MR Egger	22.0064	20	0.340161
			2	iooN3n	8NgCmC	outcome	exposure	Inverse variance weighted	22.0397	21	0.397227
		step2	1	nrtNhE	b0sXO2	outcome	exposure	MR Egger	11.7752	24	0.982324
			2	nrtNhE	b0sXO2	outcome	exposure	Inverse variance weighted	15.5363	25	0.92794
		step3	1	iooN3n	ebi-a-GCST90002096	CD11b on basophil || id:ebi-a-GCST90002096	exposure	MR Egger	21.6249	19	0.303319
			2	iooN3n	ebi-a-GCST90002096	CD11b on basophil || id:ebi-a-GCST90002096	exposure	Inverse variance weighted	22.4834	20	0.314864
		step4	1	ebi-a-GCST90002096	luhtbY	outcome	|| id:ebi-a-GCST90002096	MR Egger	5.74937	15	0.983657
			2	ebi-a-GCST90002096	luhtbY	outcome	|| id:ebi-a-GCST90002096	Inverse variance weighted	6.86306	16	0.975811

## Sheet: Pleiotropy imm-inf-dise
Pleiotropy test of immune cell→inflammatory factor→disease
Disease	Immune cell	Step	id.exposure	id.outcome	outcome	exposure	egger_intercept	se	pval
AA	ebi-a-GCST90001976	step1	ebi-a-GCST90001976	ebi-a-GCST90018794	Aplastic anemia || id:ebi-a-GCST90018794	|| id:ebi-a-GCST90001976	0.00329348	0.0145628	0.823266
		step2	ebi-a-GCST90018794	ebi-a-GCST90001976	FSC-A on Natural Killer T || id:ebi-a-GCST90001976	|| id:ebi-a-GCST90018794	0.00849721	0.0194987	0.668815
		step3	ebi-a-GCST90001976	72R8xz	outcome	|| id:ebi-a-GCST90001976	-0.000834237	0.00926505	0.929108
		step4	Sm4ey9	ebi-a-GCST90018794	Aplastic anemia || id:ebi-a-GCST90018794	exposure	0.0179964	0.0142609	0.217383
	ebi-a-GCST90001988	step1	ebi-a-GCST90001988	ebi-a-GCST90018794	Aplastic anemia || id:ebi-a-GCST90018794	|| id:ebi-a-GCST90001988	-0.00474273	0.0183765	0.798977
		step2	ebi-a-GCST90018794	ebi-a-GCST90001988	HLA DR on CD14+ CD16- monocyte || id:ebi-a-GCST90001988	|| id:ebi-a-GCST90018794	0.0234472	0.0190004	0.23501
		step3	ebi-a-GCST90001988	hgZmjc	outcome	|| id:ebi-a-GCST90001988	-0.007534	0.0102641	0.471457
		step4	fdgYq4	ebi-a-GCST90018794	Aplastic anemia || id:ebi-a-GCST90018794	exposure	0.0173572	0.0111801	0.131773
	ebi-a-GCST90001991	step1	ebi-a-GCST90001991	ebi-a-GCST90018794	Aplastic anemia || id:ebi-a-GCST90018794	|| id:ebi-a-GCST90001991	-0.00633242	0.0203017	0.758334
		step2	ebi-a-GCST90018794	ebi-a-GCST90001991	HLA DR on CD14+ monocyte || id:ebi-a-GCST90001991	|| id:ebi-a-GCST90018794	0.0259462	0.0192288	0.196012
		step3	ebi-a-GCST90001991	TdZZJf	outcome	|| id:ebi-a-GCST90001991	-0.00701751	0.00991464	0.487241
		step4	kNXzDd	ebi-a-GCST90018794	Aplastic anemia || id:ebi-a-GCST90018794	exposure	0.0173572	0.0111801	0.131773
	ebi-a-GCST90002031	step1	ebi-a-GCST90002031	ebi-a-GCST90018794	Aplastic anemia || id:ebi-a-GCST90018794	|| id:ebi-a-GCST90002031	0.00976693	0.00923919	0.302467
		step2	ebi-a-GCST90018794	ebi-a-GCST90002031	CD39 on CD39+ secreting CD4 regulatory T cell || id:ebi-a-GCST90002031	|| id:ebi-a-GCST90018794	-9.07389e-05	0.0182616	0.996097
		step3	ebi-a-GCST90002031	cSqUND	outcome	|| id:ebi-a-GCST90002031	0.00253871	0.00474054	0.598187
		step4	1j3rNo	ebi-a-GCST90018794	Aplastic anemia || id:ebi-a-GCST90018794	exposure	0.00239943	0.0127476	0.851565
MDS	ebi-a-GCST90001908	step1	ebi-a-GCST90001908	DDDZPy	outcome	|| id:ebi-a-GCST90001908	0.0703278	0.081955	0.40099
		step2	mEgH5U	ebi-a-GCST90001908	CCR7 on naive CD8+ T cell || id:ebi-a-GCST90001908	exposure	0.00992302	0.0252603	0.701951
		step3	ebi-a-GCST90001908	CYrkEb	outcome	|| id:ebi-a-GCST90001908	0.00787991	0.00665742	0.249192
		step4	QEm2PX	vwWhzc	outcome	exposure	-0.230803	0.111435	0.0492583
	ebi-a-GCST90001896	step1	ebi-a-GCST90001896	g432Dq	outcome	|| id:ebi-a-GCST90001896	-0.104284	0.0805848	0.216576
		step2	trATTK	ebi-a-GCST90001896	CD28 on CD28+ CD45RA+ CD8+ T cell || id:ebi-a-GCST90001896	exposure	0.0108459	0.0212308	0.619548
		step3	ebi-a-GCST90001896	wajabL	outcome	|| id:ebi-a-GCST90001896	0.00802449	0.00697683	0.269345
		step4	5FBJ7J	EIDIxE	outcome	exposure	0.0838328	0.138604	0.553277
AML	ebi-a-GCST90002057	step1	ebi-a-GCST90002057	qpwP8f	outcome	|| id:ebi-a-GCST90002057	-0.0475402	0.051654	0.371951
		step2	CQTLG7	ebi-a-GCST90002057	CD8 on Terminally Differentiated CD8+ T cell || id:ebi-a-GCST90002057	exposure	0.02069	0.0182093	0.269292
		step3	ebi-a-GCST90002057	xAX6D3	outcome	|| id:ebi-a-GCST90002057	0.010145	0.00745444	0.191305
		step4	d0yNiR	EyAqN6	outcome	exposure	-0.0248248	0.0442544	0.578993
	ebi-a-GCST90001566	step1	ebi-a-GCST90001566	sIkTRZ	outcome	|| id:ebi-a-GCST90001566	-0.0912143	0.050361	0.0878152
		step2	ZPMgIE	ebi-a-GCST90001566	Naive CD4-CD8- T cell Absolute Count || id:ebi-a-GCST90001566	exposure	0.0102497	0.0134971	0.456472
		step3	ebi-a-GCST90001566	iApnrT	outcome	|| id:ebi-a-GCST90001566	0.014653	0.00836371	0.0967971
		step4	7WimGL	eLn9cv	outcome	exposure	-0.0122343	0.0704168	0.863816

## Sheet: Pleiotropy inf-imm-dise
Pleiotropy test of inflammatory factor→immune cell→disease
Disease	inflammatory factor	Step	id.exposure	id.outcome	outcome	exposure	egger_intercept	se	pval
AA	GCST90274819	step1	z5Fe9Z	ebi-a-GCST90018794	Aplastic anemia || id:ebi-a-GCST90018794	exposure	0.0179964	0.0142609	0.217383
		step2	ebi-a-GCST90018794	dpm8gw	outcome	|| id:ebi-a-GCST90018794	0.00397898	0.00828887	0.637318
		step3	z5Fe9Z	ebi-a-GCST90001976	FSC-A on Natural Killer T || id:ebi-a-GCST90001976	exposure	0.00716969	0.0163332	0.664314
		step4	ebi-a-GCST90001976	ebi-a-GCST90018794	Aplastic anemia || id:ebi-a-GCST90018794	|| id:ebi-a-GCST90001976	0.00329348	0.0145628	0.823266
	GCST90274846	step1	TM2lLW	ebi-a-GCST90018794	Aplastic anemia || id:ebi-a-GCST90018794	exposure	0.00239943	0.0127476	0.851565
		step2	ebi-a-GCST90018794	e9cgYY	outcome	|| id:ebi-a-GCST90018794	-0.00305535	0.00870978	0.730051
		step3	TM2lLW	ebi-a-GCST90001979	CD16 on CD14- CD16+ monocyte || id:ebi-a-GCST90001979	exposure	0.0148835	0.012883	0.254829
		step4	ebi-a-GCST90001979	ebi-a-GCST90018794	Aplastic anemia || id:ebi-a-GCST90018794	|| id:ebi-a-GCST90001979	-0.00138275	0.0113017	0.903844
MDS	GCST90274765	step1	2gxcfx	D9bnf6	outcome	exposure	0.0545057	0.0721589	0.455236
		step2	Tw990M	9DYkNP	outcome	exposure	0.0213084	0.00941996	0.0449304
		step3	2gxcfx	ebi-a-GCST90001807	CD27 on Plasma Blast-Plasma Cell || id:ebi-a-GCST90001807	exposure	-0.00114568	0.0108243	0.916294
		step4	ebi-a-GCST90001807	ACaYKm	outcome	|| id:ebi-a-GCST90001807	0.0183392	0.0786251	0.818944
	GCST90274834	step1	avIYDT	Iu0tPk	outcome	exposure	0.0838328	0.138604	0.553277
		step2	cdjFCy	uvGVAS	outcome	exposure	0.0125941	0.00933095	0.20423
		step3	avIYDT	ebi-a-GCST90001961	CD25 on CD39+ CD4+ T cell || id:ebi-a-GCST90001961	exposure	-0.0338499	0.0191458	0.0940053
		step4	ebi-a-GCST90001961	lxNSsV	outcome	|| id:ebi-a-GCST90001961	-0.05053	0.0801893	0.535404
	GCST90274765	step1	6GuhOC	FBWGk4	outcome	exposure	0.0545057	0.0721589	0.455236
		step2	dUqYEM	0dMLOd	outcome	exposure	0.0213084	0.00941996	0.0449304
		step3	6GuhOC	ebi-a-GCST90002028	CD19 on B cell || id:ebi-a-GCST90002028	exposure	0.00670063	0.0120367	0.581188
		step4	ebi-a-GCST90002028	uKXy0G	outcome	|| id:ebi-a-GCST90002028	0.0521195	0.0727423	0.481223
	GCST90274807	step1	wV0GIp	M73vHA	outcome	exposure	0.0255837	0.118358	0.830858
		step2	uRXpkR	eRBQcy	outcome	exposure	0.00527755	0.0102839	0.617971
		step3	wV0GIp	ebi-a-GCST90002120	CD8 on CD28- CD8+ T cell || id:ebi-a-GCST90002120	exposure	0.00118812	0.0217076	0.956845
		step4	ebi-a-GCST90002120	P3aRqT	outcome	|| id:ebi-a-GCST90002120	0.205923	0.163527	0.227179
AML	GCST90274845	step1	IrrANy	7dNFbP	outcome	exposure	-0.0122343	0.0704168	0.863816
		step2	aM7mpt	VLf5Ya	outcome	exposure	0.0116738	0.00601943	0.0643001
		step3	IrrANy	ebi-a-GCST90001798	CD27 on CD24+ CD27+ B cell || id:ebi-a-GCST90001798	exposure	0.00985021	0.0273426	0.722633
		step4	ebi-a-GCST90001798	qzlgdO	outcome	|| id:ebi-a-GCST90001798	0.0323909	0.0434421	0.462116
	GCST90274845	step1	wQfk8S	gJtGJ6	outcome	exposure	-0.0122343	0.0704168	0.863816
		step2	fDyP7I	MY7f9K	outcome	exposure	0.0116738	0.00601943	0.0643001
		step3	wQfk8S	ebi-a-GCST90001824	IgD on IgD+ CD38+ B cell || id:ebi-a-GCST90001824	exposure	-0.0030881	0.0267551	0.909323
		step4	ebi-a-GCST90001824	UXuEoR	outcome	|| id:ebi-a-GCST90001824	0.0149566	0.0417979	0.723733
	GCST90274845	step1	lwVWJk	EdobGs	outcome	exposure	-0.0122343	0.0704168	0.863816
		step2	e1Umsl	z3mRB2	outcome	exposure	0.0116738	0.00601943	0.0643001
		step3	lwVWJk	ebi-a-GCST90001948	CD33 on CD33dim HLA DR+ CD11b+ || id:ebi-a-GCST90001948	exposure	0.0201122	0.0364286	0.587317
		step4	ebi-a-GCST90001948	wJP7ob	outcome	|| id:ebi-a-GCST90001948	-0.0558505	0.0406151	0.185095
	GCST90274845	step1	oQhC61	gEXpVZ	outcome	exposure	-0.0122343	0.0704168	0.863816
		step2	oQhC61	gEXpVZ	outcome	exposure	-0.0122343	0.0704168	0.863816
		step3	oQhC61	ebi-a-GCST90001951	CD33 on CD66b++ myeloid cell || id:ebi-a-GCST90001951	exposure	0.0105012	0.0383026	0.786918
		step4	ebi-a-GCST90001951	5siKhy	outcome	|| id:ebi-a-GCST90001951	0.000261414	0.0545336	0.996235
	GCST90274845	step1	5URJvG	2WqBOu	outcome	exposure	-0.0122343	0.0704168	0.863816
		step2	LUo0B2	9cB3Cc	outcome	exposure	0.0116738	0.00601943	0.0643001
		step3	5URJvG	ebi-a-GCST90001961	CD25 on CD39+ CD4+ T cell || id:ebi-a-GCST90001961	exposure	0.0177478	0.0303837	0.566009
		step4	ebi-a-GCST90001961	7Gdqqi	outcome	|| id:ebi-a-GCST90001961	0.0718124	0.0455117	0.129537
	GCST90274845	step1	iooN3n	8NgCmC	outcome	exposure	-0.0122343	0.0704168	0.863816
		step2	nrtNhE	b0sXO2	outcome	exposure	0.0116738	0.00601943	0.0643001
		step3	iooN3n	ebi-a-GCST90002096	CD11b on basophil || id:ebi-a-GCST90002096	exposure	-0.034726	0.0399836	0.395956
		step4	ebi-a-GCST90002096	luhtbY	outcome	|| id:ebi-a-GCST90002096	-0.074443	0.070541	0.307983

## Sheet: SNPS of imm-inf-dise
SNPS of immune cell→inflammatory factor→disease
Disease	Immune cell	Step	SNP	effect_allele.exposure	other_allele.exposure	effect_allele.outcome	other_allele.outcome	beta.exposure	beta.outcome	eaf.exposure	eaf.outcome	remove	palindromic	ambiguous	id.outcome	chr	pos	se.outcome	samplesize.outcome	pval.outcome	outcome	originalname.outcome	outcome.deprecated	mr_keep.outcome	data_source.outcome	proxy.outcome	target_snp.outcome	proxy_snp.outcome	target_a1.outcome	target_a2.outcome	proxy_a1.outcome	proxy_a2.outcome	pval.exposure	samplesize.exposure	se.exposure	pos.exposure	chr.exposure	id.exposure	exposure	mr_keep.exposure	pval_origin.exposure	data_source.exposure	action	SNP_index	mr_keep	R2	f	meanf
AA	ebi-a-GCST90001976	step1	rs10425426	T	G	T	G	-0.2039	-0.0312	0.0888	0.0830863	FALSE	FALSE	FALSE	ebi-a-GCST90018794	19	8782089	0.1132	473500	0.7826	Aplastic anemia || id:ebi-a-GCST90018794	Aplastic anemia	Aplastic anemia || ||	TRUE	igd	NA	NA	NA	NA	NA	NA	NA	8.48496e-06	3113	0.04572	8782089	19	ebi-a-GCST90001976	|| id:ebi-a-GCST90001976	TRUE	reported	igd	2	1	TRUE	0.00634859	19.8766	21.3808
			rs10739941	G	A	G	A	0.158	0.0212	0.8252	0.83638	FALSE	FALSE	FALSE	ebi-a-GCST90018794	9	95767562	0.0292	473500	0.4679	Aplastic anemia || id:ebi-a-GCST90018794	Aplastic anemia	Aplastic anemia || ||	TRUE	igd	NA	NA	NA	NA	NA	NA	NA	3.30902e-06	3113	0.03392	95767562	9	ebi-a-GCST90001976	|| id:ebi-a-GCST90001976	TRUE	reported	igd	2	1	TRUE	0.00692161	21.6832	21.3808
			rs111953444	T	C	T	C	0.345	0.0385	0.0304	0.0564239	FALSE	FALSE	FALSE	ebi-a-GCST90018794	21	36130326	0.0518	473500	0.4574	Aplastic anemia || id:ebi-a-GCST90018794	Aplastic anemia	Aplastic anemia || ||	TRUE	igd	NA	NA	NA	NA	NA	NA	NA	8.30596e-06	3113	0.07727	36130326	21	ebi-a-GCST90001976	|| id:ebi-a-GCST90001976	TRUE	reported	igd	2	1	TRUE	0.00636304	19.9222	21.3808
			rs113047054	C	G	C	G	-0.2743	0.0092	0.0567	0.132526	FALSE	TRUE	FALSE	ebi-a-GCST90018794	9	12210926	0.05	473500	0.8545	Aplastic anemia || id:ebi-a-GCST90018794	Aplastic anemia	Aplastic anemia || ||	TRUE	igd	NA	NA	NA	NA	NA	NA	NA	1.11199e-06	3113	0.05621	12210926	9	ebi-a-GCST90001976	|| id:ebi-a-GCST90001976	TRUE	reported	igd	2	1	TRUE	0.00759164	23.7983	21.3808
			rs12442698	G	T	G	T	-0.1196	0.0593	0.6193	0.689622	FALSE	FALSE	FALSE	ebi-a-GCST90018794	15	93856756	0.0241	473500	0.0137401	Aplastic anemia || id:ebi-a-GCST90018794	Aplastic anemia	Aplastic anemia || ||	TRUE	igd	NA	NA	NA	NA	NA	NA	NA	7.33196e-06	3113	0.02662	93856756	15	ebi-a-GCST90001976	|| id:ebi-a-GCST90001976	TRUE	reported	igd	2	1	TRUE	0.00644258	20.1728	21.3808
			rs140611829	A	G	A	G	-0.5107	0.0193	0.0132	0.0103837	FALSE	FALSE	FALSE	ebi-a-GCST90018794	6	14271982	0.1194	473500	0.8717	Aplastic anemia || id:ebi-a-GCST90018794	Aplastic anemia	Aplastic anemia || ||	TRUE	igd	NA	NA	NA	NA	NA	NA	NA	7.69609e-06	3113	0.114	14271982	6	ebi-a-GCST90001976	|| id:ebi-a-GCST90001976	TRUE	reported	igd	2	1	TRUE	0.00640549	20.0559	21.3808
			rs144044889	C	T	C	T	0.2973	-0.2211	0.0395	0.00966236	FALSE	FALSE	FALSE	ebi-a-GCST90018794	11	94415091	0.2162	473500	0.3064	Aplastic anemia || id:ebi-a-GCST90018794	Aplastic anemia	Aplastic anemia || ||	TRUE	igd	NA	NA	NA	NA	NA	NA	NA	9.51809e-06	3113	0.06703	94415091	11	ebi-a-GCST90001976	|| id:ebi-a-GCST90001976	TRUE	reported	igd	2	1	TRUE	0.00627966	19.6595	21.3808
			rs146765347	T	C	T	C	-0.3331	0.0272	0.0495	0.029672	FALSE	FALSE	FALSE	ebi-a-GCST90018794	11	11413255	0.0719	473500	0.705399	Aplastic anemia || id:ebi-a-GCST90018794	Aplastic anemia	Aplastic anemia || ||	TRUE	igd	NA	NA	NA	NA	NA	NA	NA	4.54999e-08	3113	0.06077	11413255	11	ebi-a-GCST90001976	|| id:ebi-a-GCST90001976	TRUE	reported	igd	2	1	TRUE	0.00955917	30.0256	21.3808
			rs149563576	A	G	A	G	0.279	0.0629	0.0458	0.0189333	FALSE	FALSE	FALSE	ebi-a-GCST90018794	14	29143463	0.1176	473500	0.5926	Aplastic anemia || id:ebi-a-GCST90018794	Aplastic anemia	Aplastic anemia || ||	TRUE	igd	NA	NA	NA	NA	NA	NA	NA	8.37009e-06	3113	0.06252	29143463	14	ebi-a-GCST90001976	|| id:ebi-a-GCST90001976	TRUE	reported	igd	2	1	TRUE	0.00635656	19.9018	21.3808
			rs17861816	G	T	G	T	0.2289	0.0119	0.0699	0.031619	FALSE	FALSE	FALSE	ebi-a-GCST90018794	4	118297081	0.0698	473500	0.8645	Aplastic anemia || id:ebi-a-GCST90018794	Aplastic anemia	Aplastic anemia || ||	TRUE	igd	NA	NA	NA	NA	NA	NA	NA	5.91998e-06	3113	0.05046	118297081	4	ebi-a-GCST90001976	|| id:ebi-a-GCST90001976	TRUE	reported	igd	2	1	TRUE	0.00656684	20.5645	21.3808
			rs200789118	T	G	T	G	-0.3345	-0.043	0.0422	0.0481182	FALSE	FALSE	FALSE	ebi-a-GCST90018794	1	62682008	0.0469	473500	0.3592	Aplastic anemia || id:ebi-a-GCST90018794	Aplastic anemia	Aplastic anemia || ||	TRUE	igd	TRUE	rs200789118	rs77879383	T	G	T	C	3.75301e-06	3113	0.0722	62675673	1	ebi-a-GCST90001976	|| id:ebi-a-GCST90001976	TRUE	reported	igd	2	1	TRUE	0.00684785	21.4506	21.3808
			rs2216310	A	G	A	G	0.1198	0.0173	0.5896	0.516652	FALSE	FALSE	FALSE	ebi-a-GCST90018794	14	77533344	0.0226	473500	0.444	Aplastic anemia || id:ebi-a-GCST90018794	Aplastic anemia	Aplastic anemia || ||	TRUE	igd	NA	NA	NA	NA	NA	NA	NA	6.33607e-06	3113	0.02649	77533344	14	ebi-a-GCST90001976	|| id:ebi-a-GCST90001976	TRUE	reported	igd	2	1	TRUE	0.00652719	20.4395	21.3808
			rs4705195	G	A	G	A	-0.1472	-0.0431	0.7967	0.829156	FALSE	FALSE	FALSE	ebi-a-GCST90018794	5	147171592	0.0276	473500	0.118	Aplastic anemia || id:ebi-a-GCST90018794	Aplastic anemia	Aplastic anemia || ||	TRUE	igd	NA	NA	NA	NA	NA	NA	NA	5.94799e-06	3113	0.03245	147171592	5	ebi-a-GCST90001976	|| id:ebi-a-GCST90001976	TRUE	reported	igd	2	1	TRUE	0.00656668	20.564	21.3808
			rs55723607	A	G	A	G	0.5933	0.3038	0.0104	0.0107901	FALSE	FALSE	FALSE	ebi-a-GCST90018794	1	39487995	0.2169	473500	0.1614	Aplastic anemia || id:ebi-a-GCST90018794	Aplastic anemia	Aplastic anemia || ||	TRUE	igd	NA	NA	NA	NA	NA	NA	NA	6.51298e-06	3113	0.1314	39487995	1	ebi-a-GCST90001976	|| id:ebi-a-GCST90001976	TRUE	reported	igd	2	1	TRUE	0.00650645	20.3741	21.3808
			rs56310961	A	G	A	G	0.2188	0.0435	0.081	0.0934274	FALSE	FALSE	FALSE	ebi-a-GCST90018794	5	63593803	0.044	473500	0.3238	Aplastic anemia || id:ebi-a-GCST90018794	Aplastic anemia	Aplastic anemia || ||	TRUE	igd	NA	NA	NA	NA	NA	NA	NA	4.32504e-06	3113	0.04753	63593803	5	ebi-a-GCST90001976	|| id:ebi-a-GCST90001976	TRUE	reported	igd	2	1	TRUE	0.00676135	21.1778	21.3808
			rs60499622	T	C	T	C	0.2272	-0.0105	0.1078	0.101637	FALSE	FALSE	FALSE	ebi-a-GCST90018794	10	126551228	0.0409	473500	0.7983	Aplastic anemia || id:ebi-a-GCST90018794	Aplastic anemia	Aplastic anemia || ||	TRUE	igd	NA	NA	NA	NA	NA	NA	NA	3.86901e-08	3113	0.04123	126551228	10	ebi-a-GCST90001976	|| id:ebi-a-GCST90001976	TRUE	reported	igd	2	1	TRUE	0.0096604	30.3467	21.3808
			rs6469957	T	A	T	A	0.1681	-0.0533	0.1423	0.308814	FALSE	TRUE	FALSE	ebi-a-GCST90018794	8	121855078	0.0666	473500	0.4238	Aplastic anemia || id:ebi-a-GCST90018794	Aplastic anemia	Aplastic anemia || ||	TRUE	igd	NA	NA	NA	NA	NA	NA	NA	6.67898e-06	3113	0.03725	121855078	8	ebi-a-GCST90001976	|| id:ebi-a-GCST90001976	TRUE	reported	igd	2	1	TRUE	0.00649938	20.3518	21.3808
			rs7124198	G	C	G	C	-0.2927	-0.0209	0.0451	0.136378	FALSE	TRUE	FALSE	ebi-a-GCST90018794	11	5552904	0.052	473500	0.6883	Aplastic anemia || id:ebi-a-GCST90018794	Aplastic anemia	Aplastic anemia || ||	TRUE	igd	NA	NA	NA	NA	NA	NA	NA	6.84999e-06	3113	0.06497	5552904	11	ebi-a-GCST90001976	|| id:ebi-a-GCST90001976	TRUE	reported	igd	2	1	TRUE	0.00647766	20.2834	21.3808
			rs7458202	G	A	G	A	0.1325	0.0482	0.7041	0.480356	FALSE	FALSE	FALSE	ebi-a-GCST90018794	7	156149601	0.0228	473500	0.0343598	Aplastic anemia || id:ebi-a-GCST90018794	Aplastic anemia	Aplastic anemia || ||	TRUE	igd	TRUE	rs7458202	rs11761653	A	G	G	A	4.59896e-06	3113	0.02887	156136658	7	ebi-a-GCST90001976	|| id:ebi-a-GCST90001976	TRUE	reported	igd	2	1	TRUE	0.00672095	21.0503	21.3808
			rs75087849	A	G	A	G	-0.3111	0.055	0.0349	0.0839404	FALSE	FALSE	FALSE	ebi-a-GCST90018794	16	20171265	0.0666	473500	0.4083	Aplastic anemia || id:ebi-a-GCST90018794	Aplastic anemia	Aplastic anemia || ||	TRUE	igd	NA	NA	NA	NA	NA	NA	NA	7.99797e-06	3113	0.06956	20171265	16	ebi-a-GCST90001976	|| id:ebi-a-GCST90001976	TRUE	reported	igd	2	1	TRUE	0.0063844	19.9895	21.3808
			rs802242	T	C	T	C	-0.1458	-0.01	0.7978	0.822633	FALSE	FALSE	FALSE	ebi-a-GCST90018794	6	124532234	0.0297	473500	0.737199	Aplastic anemia || id:ebi-a-GCST90018794	Aplastic anemia	Aplastic anemia || ||	TRUE	igd	NA	NA	NA	NA	NA	NA	NA	7.71898e-06	3113	0.03253	124532234	6	ebi-a-GCST90001976	|| id:ebi-a-GCST90001976	TRUE	reported	igd	2	1	TRUE	0.00641172	20.0756	21.3808
			rs8079387	T	A	T	A	-0.127	-0.0276	0.3105	0.221857	FALSE	TRUE	FALSE	ebi-a-GCST90018794	17	43926777	0.0271	473500	0.3085	Aplastic anemia || id:ebi-a-GCST90018794	Aplastic anemia	Aplastic anemia || ||	TRUE	igd	NA	NA	NA	NA	NA	NA	NA	6.83392e-06	3113	0.02819	43926777	17	ebi-a-GCST90001976	|| id:ebi-a-GCST90001976	TRUE	reported	igd	2	1	TRUE	0.00647763	20.2833	21.3808
			rs9560551	C	A	C	A	0.7843	0.0537	0.0058	0.0579342	FALSE	FALSE	FALSE	ebi-a-GCST90018794	13	90739532	0.0454	473500	0.237	Aplastic anemia || id:ebi-a-GCST90018794	Aplastic anemia	Aplastic anemia || ||	TRUE	igd	NA	NA	NA	NA	NA	NA	NA	9.27791e-06	3113	0.1766	90739532	13	ebi-a-GCST90001976	|| id:ebi-a-GCST90001976	TRUE	reported	igd	2	1	TRUE	0.00629595	19.7108	21.3808
		step2	SNP	effect_allele.exposure	other_allele.exposure	effect_allele.outcome	other_allele.outcome	beta.exposure	beta.outcome	eaf.exposure	eaf.outcome	remove	palindromic	ambiguous	id.outcome	chr	pos	se.outcome	samplesize.outcome	pval.outcome	outcome	originalname.outcome	outcome.deprecated	mr_keep.outcome	data_source.outcome	proxy.outcome	target_snp.outcome	proxy_snp.outcome	target_a1.outcome	target_a2.outcome	proxy_a1.outcome	proxy_a2.outcome	chr.exposure	pos.exposure	se.exposure	pval.exposure	samplesize.exposure	id.exposure	exposure	mr_keep.exposure	pval_origin.exposure	data_source.exposure	action	SNP_index	mr_keep	R2	f	meanf
			rs11166231	A	C	A	C	0.6172	-0.06793	0.025387	0.0697	FALSE	FALSE	FALSE	ebi-a-GCST90001976	1	99815593	0.05111	3113	0.1839	FSC-A on Natural Killer T || id:ebi-a-GCST90001976	FSC-A on Natural Killer T	FSC-A on Natural Killer T || ||	TRUE	igd	NA	NA	NA	NA	NA	NA	NA	1	99815593	0.1194	2.355e-07	473500	ebi-a-GCST90018794	|| id:ebi-a-GCST90018794	TRUE	reported	igd	2	1	TRUE	5.64285e-05	26.7203	22.0203
			rs115045761	A	T	A	T	0.3647	0.02921	0.0279778	0.0156	FALSE	TRUE	FALSE	ebi-a-GCST90001976	2	119019495	0.1015	3113	0.773499	FSC-A on Natural Killer T || id:ebi-a-GCST90001976	FSC-A on Natural Killer T	FSC-A on Natural Killer T || ||	TRUE	igd	NA	NA	NA	NA	NA	NA	NA	2	119019495	0.0784	3.26197e-06	473500	ebi-a-GCST90018794	|| id:ebi-a-GCST90018794	TRUE	reported	igd	2	1	TRUE	4.56983e-05	21.639	22.0203
			rs115958490	A	G	A	G	-0.243	0.05016	0.0326457	0.0284	FALSE	FALSE	FALSE	ebi-a-GCST90001976	3	62137076	0.08026	3113	0.532	FSC-A on Natural Killer T || id:ebi-a-GCST90001976	FSC-A on Natural Killer T	FSC-A on Natural Killer T || ||	TRUE	igd	NA	NA	NA	NA	NA	NA	NA	3	62137076	0.052	2.94897e-06	473500	ebi-a-GCST90018794	|| id:ebi-a-GCST90018794	TRUE	reported	igd	2	1	TRUE	4.61175e-05	21.8376	22.0203
			rs141283979	T	C	T	C	0.8972	-0.2302	0.0290067	0.0106	FALSE	FALSE	FALSE	ebi-a-GCST90001976	14	105419551	0.1393	3113	0.0985508	FSC-A on Natural Killer T || id:ebi-a-GCST90001976	FSC-A on Natural Killer T	FSC-A on Natural Killer T || ||	TRUE	igd	TRUE	rs141283979	rs201524595	T	C	G	C	14	105417581	0.2012	8.22299e-06	473500	ebi-a-GCST90018794	|| id:ebi-a-GCST90018794	TRUE	reported	igd	2	1	TRUE	4.19937e-05	19.8848	22.0203
			rs148837641	C	T	C	T	0.8879	0.09698	0.0100052	0.0172	FALSE	FALSE	FALSE	ebi-a-GCST90001976	4	172658665	0.09763	3113	0.3206	FSC-A on Natural Killer T || id:ebi-a-GCST90001976	FSC-A on Natural Killer T	FSC-A on Natural Killer T || ||	TRUE	igd	NA	NA	NA	NA	NA	NA	NA	4	172658665	0.1904	3.11e-06	473500	ebi-a-GCST90018794	|| id:ebi-a-GCST90018794	TRUE	reported	igd	2	1	TRUE	4.59255e-05	21.7467	22.0203
			rs17427917	C	T	C	T	0.3724	0.0312	0.0281343	0.0198	FALSE	FALSE	FALSE	ebi-a-GCST90001976	7	27230831	0.09556	3113	0.744099	FSC-A on Natural Killer T || id:ebi-a-GCST90001976	FSC-A on Natural Killer T	FSC-A on Natural Killer T || ||	TRUE	igd	NA	NA	NA	NA	NA	NA	NA	7	27230831	0.0744	5.49997e-07	473500	ebi-a-GCST90018794	|| id:ebi-a-GCST90018794	TRUE	reported	igd	2	1	TRUE	5.29091e-05	25.0537	22.0203
			rs192906087	G	C	G	C	0.4052	-0.01229	0.146982	0.1677	FALSE	TRUE	FALSE	ebi-a-GCST90001976	4	183743799	0.03491	3113	0.7248	FSC-A on Natural Killer T || id:ebi-a-GCST90001976	FSC-A on Natural Killer T	FSC-A on Natural Killer T || ||	TRUE	igd	TRUE	rs192906087	rs66892705	G	C	T	C	4	183738413	0.0915	9.52796e-06	473500	ebi-a-GCST90018794	|| id:ebi-a-GCST90018794	TRUE	reported	igd	2	1	TRUE	4.14151e-05	19.6108	22.0203
			rs1968707	G	C	G	C	-0.452	0.2124	0.984645	0.9953	FALSE	TRUE	FALSE	ebi-a-GCST90001976	2	236941658	0.1995	3113	0.2871	FSC-A on Natural Killer T || id:ebi-a-GCST90001976	FSC-A on Natural Killer T	FSC-A on Natural Killer T || ||	TRUE	igd	NA	NA	NA	NA	NA	NA	NA	2	236941658	0.0941	1.546e-06	473500	ebi-a-GCST90018794	|| id:ebi-a-GCST90018794	TRUE	reported	igd	2	1	TRUE	4.87255e-05	23.0726	22.0203
			rs2554616	T	C	T	C	-0.1299	-0.005455	0.783127	0.7486	FALSE	FALSE	FALSE	ebi-a-GCST90001976	8	3798162	0.03014	3113	0.8564	FSC-A on Natural Killer T || id:ebi-a-GCST90001976	FSC-A on Natural Killer T	FSC-A on Natural Killer T || ||	TRUE	igd	NA	NA	NA	NA	NA	NA	NA	8	3798162	0.0294	9.88804e-06	473500	ebi-a-GCST90018794	|| id:ebi-a-GCST90018794	TRUE	reported	igd	2	1	TRUE	4.12274e-05	19.5219	22.0203
			rs2812506	T	G	T	G	0.1179	0.08234	0.246003	0.1325	FALSE	FALSE	FALSE	ebi-a-GCST90001976	10	71421754	0.03771	3113	0.0290898	FSC-A on Natural Killer T || id:ebi-a-GCST90001976	FSC-A on Natural Killer T	FSC-A on Natural Killer T || ||	TRUE	igd	NA	NA	NA	NA	NA	NA	NA	10	71421754	0.0258	4.77903e-06	473500	ebi-a-GCST90018794	|| id:ebi-a-GCST90018794	TRUE	reported	igd	2	1	TRUE	4.41011e-05	20.8827	22.0203
			rs3094680	T	C	T	C	-0.1219	-0.007215	0.584152	0.663	FALSE	FALSE	FALSE	ebi-a-GCST90001976	6	31243895	0.02949	3113	0.8067	FSC-A on Natural Killer T || id:ebi-a-GCST90001976	FSC-A on Natural Killer T	FSC-A on Natural Killer T || ||	TRUE	igd	NA	NA	NA	NA	NA	NA	NA	6	31243895	0.0264	4.028e-06	473500	ebi-a-GCST90018794	|| id:ebi-a-GCST90018794	TRUE	reported	igd	2	1	TRUE	4.50257e-05	21.3205	22.0203
			rs35907743	T	C	T	C	-0.1101	0.02041	0.63653	0.8018	FALSE	FALSE	FALSE	ebi-a-GCST90001976	16	12497790	0.03338	3113	0.5409	FSC-A on Natural Killer T || id:ebi-a-GCST90001976	FSC-A on Natural Killer T	FSC-A on Natural Killer T || ||	TRUE	igd	NA	NA	NA	NA	NA	NA	NA	16	12497790	0.0233	2.231e-06	473500	ebi-a-GCST90018794	|| id:ebi-a-GCST90018794	TRUE	reported	igd	2	1	TRUE	4.71544e-05	22.3286	22.0203
			rs4658911	T	C	T	C	0.1695	-0.02738	0.129067	0.0609	FALSE	FALSE	FALSE	ebi-a-GCST90001976	1	231427220	0.05453	3113	0.615601	FSC-A on Natural Killer T || id:ebi-a-GCST90001976	FSC-A on Natural Killer T	FSC-A on Natural Killer T || ||	TRUE	igd	NA	NA	NA	NA	NA	NA	NA	1	231427220	0.0355	1.798e-06	473500	ebi-a-GCST90018794	|| id:ebi-a-GCST90018794	TRUE	reported	igd	2	1	TRUE	4.8144e-05	22.7972	22.0203
			rs61494430	G	C	G	C	0.3419	0.05103	0.357567	0.1611	FALSE	TRUE	FALSE	ebi-a-GCST90001976	15	53119423	0.03521	3113	0.1473	FSC-A on Natural Killer T || id:ebi-a-GCST90001976	FSC-A on Natural Killer T	FSC-A on Natural Killer T || ||	TRUE	igd	TRUE	rs61494430	rs2456493	G	C	A	T	15	53097493	0.0706	1.277e-06	473500	ebi-a-GCST90018794	|| id:ebi-a-GCST90018794	TRUE	reported	igd	2	1	TRUE	4.95276e-05	23.4524	22.0203
			rs62006485	T	C	T	C	0.1447	-0.07476	0.126515	0.2072	FALSE	FALSE	FALSE	ebi-a-GCST90001976	15	80625928	0.03246	3113	0.0213398	FSC-A on Natural Killer T || id:ebi-a-GCST90001976	FSC-A on Natural Killer T	FSC-A on Natural Killer T || ||	TRUE	igd	NA	NA	NA	NA	NA	NA	NA	15	80625928	0.0317	4.81404e-06	473500	ebi-a-GCST90018794	|| id:ebi-a-GCST90018794	TRUE	reported	igd	2	1	TRUE	4.40027e-05	20.8361	22.0203
			rs67888275	T	C	T	C	0.1072	0.02757	0.227062	0.1616	FALSE	FALSE	FALSE	ebi-a-GCST90001976	11	134753551	0.03507	3113	0.4319	FSC-A on Natural Killer T || id:ebi-a-GCST90001976	FSC-A on Natural Killer T	FSC-A on Natural Killer T || ||	TRUE	igd	NA	NA	NA	NA	NA	NA	NA	11	134753551	0.0238	6.79297e-06	473500	ebi-a-GCST90018794	|| id:ebi-a-GCST90018794	TRUE	reported	igd	2	1	TRUE	4.28447e-05	20.2877	22.0203
			rs7190862	A	G	A	G	-0.1624	0.02219	0.147671	0.1466	FALSE	FALSE	FALSE	ebi-a-GCST90001976	16	85121696	0.03729	3113	0.5518	FSC-A on Natural Killer T || id:ebi-a-GCST90001976	FSC-A on Natural Killer T	FSC-A on Natural Killer T || ||	TRUE	igd	NA	NA	NA	NA	NA	NA	NA	16	85121696	0.0328	7.45899e-07	473500	ebi-a-GCST90018794	|| id:ebi-a-GCST90018794	TRUE	reported	igd	2	1	TRUE	5.17704e-05	24.5145	22.0203
			rs7657126	A	G	A	G	-0.1804	-0.01741	0.0977449	0.1526	FALSE	FALSE	FALSE	ebi-a-GCST90001976	4	39698107	0.03646	3113	0.633	FSC-A on Natural Killer T || id:ebi-a-GCST90001976	FSC-A on Natural Killer T	FSC-A on Natural Killer T || ||	TRUE	igd	NA	NA	NA	NA	NA	NA	NA	4	39698107	0.0395	4.92799e-06	473500	ebi-a-GCST90018794	|| id:ebi-a-GCST90018794	TRUE	reported	igd	2	1	TRUE	4.40494e-05	20.8582	22.0203
		step3	SNP	effect_allele.exposure	other_allele.exposure	effect_allele.outcome	other_allele.outcome	beta.exposure	beta.outcome	eaf.exposure	eaf.outcome	remove	palindromic	ambiguous	id.outcome	se.outcome	pval.outcome	samplesize.outcome	outcome	mr_keep.outcome	pval_origin.outcome	data_source.outcome	pval.exposure	samplesize.exposure	se.exposure	pos.exposure	chr.exposure	id.exposure	exposure	mr_keep.exposure	pval_origin.exposure	data_source.exposure	action	SNP_index	mr_keep	R2	f	meanf
			rs10425426	T	G	T	G	-0.2039	0.0131	0.0888	0.0817	FALSE	FALSE	FALSE	72R8xz	0.0244	0.591	11793	outcome	TRUE	reported	textfile	8.48496e-06	3113	0.04572	8782089	19	ebi-a-GCST90001976	|| id:ebi-a-GCST90001976	TRUE	reported	igd	2	1	TRUE	0.00634859	19.8766	21.3808
			rs10739941	G	A	G	A	0.158	0.0278	0.8252	0.8517	FALSE	FALSE	FALSE	72R8xz	0.0203	0.171	11344	outcome	TRUE	reported	textfile	3.30902e-06	3113	0.03392	95767562	9	ebi-a-GCST90001976	|| id:ebi-a-GCST90001976	TRUE	reported	igd	2	1	TRUE	0.00692161	21.6832	21.3808
			rs111953444	T	C	T	C	0.345	0.0421	0.0304	0.0597	FALSE	FALSE	FALSE	72R8xz	0.0311	0.176	11345	outcome	TRUE	reported	textfile	8.30596e-06	3113	0.07727	36130326	21	ebi-a-GCST90001976	|| id:ebi-a-GCST90001976	TRUE	reported	igd	2	1	TRUE	0.00636304	19.9222	21.3808
			rs113047054	C	G	C	G	-0.2743	-0.0003	0.0567	0.0689	FALSE	TRUE	FALSE	72R8xz	0.0255	0.991	11789	outcome	TRUE	reported	textfile	1.11199e-06	3113	0.05621	12210926	9	ebi-a-GCST90001976	|| id:ebi-a-GCST90001976	TRUE	reported	igd	2	1	TRUE	0.00759164	23.7983	21.3808
			rs12442698	G	T	G	T	-0.1196	-0.0016	0.6193	0.6621	FALSE	FALSE	FALSE	72R8xz	0.0154	0.917	11345	outcome	TRUE	reported	textfile	7.33196e-06	3113	0.02662	93856756	15	ebi-a-GCST90001976	|| id:ebi-a-GCST90001976	TRUE	reported	igd	2	1	TRUE	0.00644258	20.1728	21.3808
			rs140611829	A	G	A	G	-0.5107	0.0054	0.0132	0.0127	FALSE	FALSE	FALSE	72R8xz	0.0687	0.937	10858	outcome	TRUE	reported	textfile	7.69609e-06	3113	0.114	14271982	6	ebi-a-GCST90001976	|| id:ebi-a-GCST90001976	TRUE	reported	igd	2	1	TRUE	0.00640549	20.0559	21.3808
			rs144044889	C	T	C	T	0.2973	-0.0013	0.0395	0.0141	FALSE	FALSE	FALSE	72R8xz	0.0748	0.986	9362	outcome	TRUE	reported	textfile	9.51809e-06	3113	0.06703	94415091	11	ebi-a-GCST90001976	|| id:ebi-a-GCST90001976	TRUE	reported	igd	2	1	TRUE	0.00627966	19.6595	21.3808
			rs146765347	T	C	T	C	-0.3331	-0.0043	0.0495	0.0375	FALSE	FALSE	FALSE	72R8xz	0.0356	0.904	11785	outcome	TRUE	reported	textfile	4.54999e-08	3113	0.06077	11413255	11	ebi-a-GCST90001976	|| id:ebi-a-GCST90001976	TRUE	reported	igd	2	1	TRUE	0.00955917	30.0256	21.3808
			rs149563576	A	G	A	G	0.279	0.1484	0.0458	0.0236	FALSE	FALSE	FALSE	72R8xz	0.0509	0.00355	10858	outcome	TRUE	reported	textfile	8.37009e-06	3113	0.06252	29143463	14	ebi-a-GCST90001976	|| id:ebi-a-GCST90001976	TRUE	reported	igd	2	1	TRUE	0.00635656	19.9018	21.3808
			rs17861816	G	T	G	T	0.2289	-0.0236	0.0699	0.0448	FALSE	FALSE	FALSE	72R8xz	0.032	0.461	11791	outcome	TRUE	reported	textfile	5.91998e-06	3113	0.05046	118297081	4	ebi-a-GCST90001976	|| id:ebi-a-GCST90001976	TRUE	reported	igd	2	1	TRUE	0.00656684	20.5645	21.3808
			rs200789118	T	G	T	G	-0.3345	-0.0481	0.0422	0.0498	FALSE	FALSE	FALSE	72R8xz	0.0331	0.146	10273	outcome	TRUE	reported	textfile	3.75301e-06	3113	0.0722	62675673	1	ebi-a-GCST90001976	|| id:ebi-a-GCST90001976	TRUE	reported	igd	2	1	TRUE	0.00684785	21.4506	21.3808
			rs2216310	A	G	A	G	0.1198	-0.0088	0.5896	0.5238	FALSE	FALSE	FALSE	72R8xz	0.0129	0.495	11792	outcome	TRUE	reported	textfile	6.33607e-06	3113	0.02649	77533344	14	ebi-a-GCST90001976	|| id:ebi-a-GCST90001976	TRUE	reported	igd	2	1	TRUE	0.00652719	20.4395	21.3808
			rs4705195	G	A	G	A	-0.1472	-0.0129	0.7967	0.7837	FALSE	FALSE	FALSE	72R8xz	0.016	0.42	11792	outcome	TRUE	reported	textfile	5.94799e-06	3113	0.03245	147171592	5	ebi-a-GCST90001976	|| id:ebi-a-GCST90001976	TRUE	reported	igd	2	1	TRUE	0.00656668	20.564	21.3808
			rs55723607	A	G	A	G	0.5933	-0.0787	0.0104	0.0158	FALSE	FALSE	FALSE	72R8xz	0.065	0.226	9984	outcome	TRUE	reported	textfile	6.51298e-06	3113	0.1314	39487995	1	ebi-a-GCST90001976	|| id:ebi-a-GCST90001976	TRUE	reported	igd	2	1	TRUE	0.00650645	20.3741	21.3808
			rs56310961	A	G	A	G	0.2188	0.0019	0.081	0.0992	FALSE	FALSE	FALSE	72R8xz	0.0225	0.933	11345	outcome	TRUE	reported	textfile	4.32504e-06	3113	0.04753	63593803	5	ebi-a-GCST90001976	|| id:ebi-a-GCST90001976	TRUE	reported	igd	2	1	TRUE	0.00676135	21.1778	21.3808
			rs60499622	T	C	T	C	0.2272	0.0287	0.1078	0.1067	FALSE	FALSE	FALSE	72R8xz	0.022	0.192	11345	outcome	TRUE	reported	textfile	3.86901e-08	3113	0.04123	126551228	10	ebi-a-GCST90001976	|| id:ebi-a-GCST90001976	TRUE	reported	igd	2	1	TRUE	0.0096604	30.3467	21.3808
			rs6469957	T	A	T	A	0.1681	0.0042	0.1423	0.2521	FALSE	TRUE	FALSE	72R8xz	0.0149	0.778	11783	outcome	TRUE	reported	textfile	6.67898e-06	3113	0.03725	121855078	8	ebi-a-GCST90001976	|| id:ebi-a-GCST90001976	TRUE	reported	igd	2	1	TRUE	0.00649938	20.3518	21.3808
			rs7124198	G	C	G	C	-0.2927	0.0046	0.0451	0.0397	FALSE	TRUE	FALSE	72R8xz	0.0426	0.914	11791	outcome	TRUE	reported	textfile	6.84999e-06	3113	0.06497	5552904	11	ebi-a-GCST90001976	|| id:ebi-a-GCST90001976	TRUE	reported	igd	2	1	TRUE	0.00647766	20.2834	21.3808
			rs7458202	G	A	G	A	0.1325	-0.0064	0.7041	0.6094	FALSE	FALSE	FALSE	72R8xz	0.0161	0.691	9761	outcome	TRUE	reported	textfile	4.59896e-06	3113	0.02887	156136658	7	ebi-a-GCST90001976	|| id:ebi-a-GCST90001976	TRUE	reported	igd	2	1	TRUE	0.00672095	21.0503	21.3808
			rs75087849	A	G	A	G	-0.3111	-0.059	0.0349	0.0235	FALSE	FALSE	FALSE	72R8xz	0.0496	0.234	11792	outcome	TRUE	reported	textfile	7.99797e-06	3113	0.06956	20171265	16	ebi-a-GCST90001976	|| id:ebi-a-GCST90001976	TRUE	reported	igd	2	1	TRUE	0.0063844	19.9895	21.3808
			rs802242	T	C	T	C	-0.1458	-0.0221	0.7978	0.8309	FALSE	FALSE	FALSE	72R8xz	0.0172	0.199	11771	outcome	TRUE	reported	textfile	7.71898e-06	3113	0.03253	124532234	6	ebi-a-GCST90001976	|| id:ebi-a-GCST90001976	TRUE	reported	igd	2	1	TRUE	0.00641172	20.0756	21.3808
			rs8079387	T	A	T	A	-0.127	-0.0062	0.3105	0.2438	FALSE	TRUE	FALSE	72R8xz	0.0172	0.718	9849	outcome	TRUE	reported	textfile	6.83392e-06	3113	0.02819	43926777	17	ebi-a-GCST90001976	|| id:ebi-a-GCST90001976	TRUE	reported	igd	2	1	TRUE	0.00647763	20.2833	21.3808
			rs9560551	C	A	C	A	0.7843	0.0291	0.0058	0.0403	FALSE	FALSE	FALSE	72R8xz	0.034	0.392	11793	outcome	TRUE	reported	textfile	9.27791e-06	3113	0.1766	90739532	13	ebi-a-GCST90001976	|| id:ebi-a-GCST90001976	TRUE	reported	igd	2	1	TRUE	0.00629595	19.7108	21.3808
		step4	SNP	effect_allele.exposure	other_allele.exposure	effect_allele.outcome	other_allele.outcome	beta.exposure	beta.outcome	eaf.exposure	eaf.outcome	remove	palindromic	ambiguous	id.outcome	chr	pos	se.outcome	samplesize.outcome	pval.outcome	outcome	originalname.outcome	outcome.deprecated	mr_keep.outcome	data_source.outcome	se.exposure	pval.exposure	samplesize.exposure	exposure	mr_keep.exposure	pval_origin.exposure	id.exposure	data_source.exposure	action	SNP_index	mr_keep	R2	f	meanf
			rs10152968	A	G	A	G	0.0678	-0.0003	0.7664	0.752966	FALSE	FALSE	FALSE	ebi-a-GCST90018794	15	60604436	0.0263	473500	0.9904	Aplastic anemia || id:ebi-a-GCST90018794	Aplastic anemia	Aplastic anemia || ||	TRUE	igd	0.0153	9.36e-06	11792	exposure	TRUE	reported	Sm4ey9	textfile	2	1	TRUE	0.00166252	19.6337	21.0007
			rs11127419	T	C	T	C	0.0707	-0.0156	0.3559	0.33724	FALSE	FALSE	FALSE	ebi-a-GCST90018794	2	3091471	0.0243	473500	0.5215	Aplastic anemia || id:ebi-a-GCST90018794	Aplastic anemia	Aplastic anemia || ||	TRUE	igd	0.0153	3.82e-06	9252	exposure	TRUE	reported	Sm4ey9	textfile	2	1	TRUE	0.0023026	21.3482	21.0007
			rs111417524	T	C	T	C	0.3026	-0.3112	0.0139	0.00898916	FALSE	FALSE	FALSE	ebi-a-GCST90018794	7	52054682	0.1636	473500	0.0570506	Aplastic anemia || id:ebi-a-GCST90018794	Aplastic anemia	Aplastic anemia || ||	TRUE	igd	0.0674	7.14e-06	10701	exposure	TRUE	reported	Sm4ey9	textfile	2	1	TRUE	0.00188008	20.1529	21.0007
			rs11442499	CT	C	CT	C	-0.0707	0.0193	0.6419	0.666967	FALSE	FALSE	FALSE	ebi-a-GCST90018794	8	73410768	0.0233	473500	0.4073	Aplastic anemia || id:ebi-a-GCST90018794	Aplastic anemia	Aplastic anemia || ||	TRUE	igd	0.0157	6.69e-06	8388	exposure	TRUE	reported	Sm4ey9	textfile	2	1	TRUE	0.00241175	20.2738	21.0007
			rs11608349	A	T	A	T	-0.3084	-0.1031	0.0168	0.0113872	FALSE	TRUE	FALSE	ebi-a-GCST90018794	12	68026044	0.1576	473500	0.5127	Aplastic anemia || id:ebi-a-GCST90018794	Aplastic anemia	Aplastic anemia || ||	TRUE	igd	0.0661	3.08e-06	9362	exposure	TRUE	reported	Sm4ey9	textfile	2	1	TRUE	0.00231979	21.7637	21.0007
			rs116794364	C	G	C	G	-0.3015	0.3011	0.9851	0.98747	FALSE	TRUE	FALSE	ebi-a-GCST90018794	2	224292526	0.1008	473500	0.002813	Aplastic anemia || id:ebi-a-GCST90018794	Aplastic anemia	Aplastic anemia || ||	TRUE	igd	0.0631	1.77e-06	10858	exposure	TRUE	reported	Sm4ey9	textfile	2	1	TRUE	0.00209823	22.8263	21.0007
			rs117675814	T	C	T	C	-0.2448	0.011	0.018	0.0136844	FALSE	FALSE	FALSE	ebi-a-GCST90018794	7	67523386	0.1036	473500	0.9156	Aplastic anemia || id:ebi-a-GCST90018794	Aplastic anemia	Aplastic anemia || ||	TRUE	igd	0.0544	6.8e-06	11345	exposure	TRUE	reported	Sm4ey9	textfile	2	1	TRUE	0.00178175	20.2464	21.0007
			rs117844161	A	G	A	G	0.1842	0.0316	0.9695	0.97451	FALSE	FALSE	FALSE	ebi-a-GCST90018794	13	88387973	0.0776	473500	0.683701	Aplastic anemia || id:ebi-a-GCST90018794	Aplastic anemia	Aplastic anemia || ||	TRUE	igd	0.0408	6.34e-06	11781	exposure	TRUE	reported	Sm4ey9	textfile	2	1	TRUE	0.00172713	20.3791	21.0007
			rs11883375	A	G	A	G	-0.1011	-0.0009	0.1385	0.157943	FALSE	FALSE	FALSE	ebi-a-GCST90018794	19	54851842	0.0359	473500	0.979	Aplastic anemia || id:ebi-a-GCST90018794	Aplastic anemia	Aplastic anemia || ||	TRUE	igd	0.0197	2.87e-07	11776	exposure	TRUE	reported	Sm4ey9	textfile	2	1	TRUE	0.00223153	26.3327	21.0007
			rs12595568	T	G	T	G	-0.0652	0.0003	0.2544	0.353943	FALSE	FALSE	FALSE	ebi-a-GCST90018794	15	38990803	0.0248	473500	0.9888	Aplastic anemia || id:ebi-a-GCST90018794	Aplastic anemia	Aplastic anemia || ||	TRUE	igd	0.0146	7.98e-06	11792	exposure	TRUE	reported	Sm4ey9	textfile	2	1	TRUE	0.00168837	19.9396	21.0007
			rs13105239	A	C	A	C	0.0575	0.0153	0.5333	0.55644	FALSE	FALSE	FALSE	ebi-a-GCST90018794	4	23472007	0.0226	473500	0.4976	Aplastic anemia || id:ebi-a-GCST90018794	Aplastic anemia	Aplastic anemia || ||	TRUE	igd	0.013	9.73e-06	11766	exposure	TRUE	reported	Sm4ey9	textfile	2	1	TRUE	0.00165996	19.5603	21.0007
			rs13264315	A	T	A	T	0.0757	-0.0049	0.6575	0.663037	FALSE	TRUE	FALSE	ebi-a-GCST90018794	8	109432178	0.067	473500	0.9416	Aplastic anemia || id:ebi-a-GCST90018794	Aplastic anemia	Aplastic anemia || ||	TRUE	igd	0.0158	1.66e-06	9460	exposure	TRUE	reported	Sm4ey9	textfile	2	1	TRUE	0.00242066	22.9502	21.0007
			rs1348602	T	G	T	A	-0.0782	-0.0054	0.2297	0.004213	TRUE	FALSE	FALSE	ebi-a-GCST90018794	13	35704767	0.2388	473500	0.982	Aplastic anemia || id:ebi-a-GCST90018794	Aplastic anemia	Aplastic anemia || ||	TRUE	igd	0.0173	6.18e-06	9023	exposure	TRUE	reported	Sm4ey9	textfile	2	1	FALSE	0.00225937	20.428	21.0007
			rs1348602	T	G	T	G	-0.0782	0.0117	0.2297	0.314619	FALSE	FALSE	FALSE	ebi-a-GCST90018794	13	35704767	0.0255	473500	0.645	Aplastic anemia || id:ebi-a-GCST90018794	Aplastic anemia	Aplastic anemia || ||	TRUE	igd	0.0173	6.18e-06	9023	exposure	TRUE	reported	Sm4ey9	textfile	2	2	TRUE	0.00225937	20.428	21.0007
			rs142330159	A	T	A	T	0.1155	-0.1775	0.0986	0.088699	FALSE	TRUE	FALSE	ebi-a-GCST90018794	5	171514639	0.112	473500	0.113	Aplastic anemia || id:ebi-a-GCST90018794	Aplastic anemia	Aplastic anemia || ||	TRUE	igd	0.0258	7.58e-06	9436	exposure	TRUE	reported	Sm4ey9	textfile	2	1	TRUE	0.00211941	20.037	21.0007
			rs145344087	C	G	C	G	0.2548	0.0632	0.021	0.0189239	FALSE	TRUE	FALSE	ebi-a-GCST90018794	3	58954742	0.0975	473500	0.517201	Aplastic anemia || id:ebi-a-GCST90018794	Aplastic anemia	Aplastic anemia || ||	TRUE	igd	0.0556	4.59e-06	10281	exposure	TRUE	reported	Sm4ey9	textfile	2	1	TRUE	0.00203858	20.9974	21.0007
			rs147461732	A	G	A	G	0.2606	-0.0986	0.0179	0.0105731	FALSE	FALSE	FALSE	ebi-a-GCST90018794	15	80114266	0.1486	473500	0.507	Aplastic anemia || id:ebi-a-GCST90018794	Aplastic anemia	Aplastic anemia || ||	TRUE	igd	0.0583	7.82e-06	11345	exposure	TRUE	reported	Sm4ey9	textfile	2	1	TRUE	0.0017581	19.9772	21.0007
			rs150843753	T	G	T	G	0.1742	-0.1136	0.9676	0.971754	FALSE	FALSE	FALSE	ebi-a-GCST90018794	16	78805709	0.1898	473500	0.549301	Aplastic anemia || id:ebi-a-GCST90018794	Aplastic anemia	Aplastic anemia || ||	TRUE	igd	0.0385	6.05e-06	11779	exposure	TRUE	reported	Sm4ey9	textfile	2	1	TRUE	0.00173505	20.4692	21.0007
			rs1534627	T	C	T	C	0.06	-0.0247	0.5978	0.513276	FALSE	FALSE	FALSE	ebi-a-GCST90018794	10	13969539	0.0226	473500	0.2738	Aplastic anemia || id:ebi-a-GCST90018794	Aplastic anemia	Aplastic anemia || ||	TRUE	igd	0.0132	5.48e-06	11791	exposure	TRUE	reported	Sm4ey9	textfile	2	1	TRUE	0.00174922	20.6577	21.0007
			rs190222173	A	C	A	C	-0.3456	0.1683	0.9882	0.993218	FALSE	FALSE	FALSE	ebi-a-GCST90018794	3	121028150	0.1707	473500	0.3241	Aplastic anemia || id:ebi-a-GCST90018794	Aplastic anemia	Aplastic anemia || ||	TRUE	igd	0.0781	9.64e-06	9984	exposure	TRUE	reported	Sm4ey9	textfile	2	1	TRUE	0.00195745	19.5776	21.0007
			rs234592	A	G	A	G	-0.0635	0.0023	0.5456	0.553223	FALSE	FALSE	FALSE	ebi-a-GCST90018794	14	97087097	0.023	473500	0.9193	Aplastic anemia || id:ebi-a-GCST90018794	Aplastic anemia	Aplastic anemia || ||	TRUE	igd	0.0136	3.02e-06	11345	exposure	TRUE	reported	Sm4ey9	textfile	2	1	TRUE	0.00191792	21.7968	21.0007
			rs332426	A	G	A	G	0.112	0.0522	0.0899	0.0951364	FALSE	FALSE	FALSE	ebi-a-GCST90018794	19	6801966	0.0415	473500	0.2087	Aplastic anemia || id:ebi-a-GCST90018794	Aplastic anemia	Aplastic anemia || ||	TRUE	igd	0.0238	2.53e-06	11789	exposure	TRUE	reported	Sm4ey9	textfile	2	1	TRUE	0.00187495	22.1416	21.0007
			rs4326609	A	T	A	T	-0.0707	-0.0044	0.7435	0.672613	FALSE	TRUE	FALSE	ebi-a-GCST90018794	1	244347370	0.0267	473500	0.8695	Aplastic anemia || id:ebi-a-GCST90018794	Aplastic anemia	Aplastic anemia || ||	TRUE	igd	0.0155	5.08e-06	11345	exposure	TRUE	reported	Sm4ey9	textfile	2	1	TRUE	0.00183052	20.8017	21.0007
			rs4699986	T	G	T	G	0.0629	0.0038	0.6927	0.671625	FALSE	FALSE	FALSE	ebi-a-GCST90018794	5	61150440	0.0234	473500	0.872	Aplastic anemia || id:ebi-a-GCST90018794	Aplastic anemia	Aplastic anemia || ||	TRUE	igd	0.0139	6.03e-06	11792	exposure	TRUE	reported	Sm4ey9	textfile	2	1	TRUE	0.00173353	20.4738	21.0007
			rs62213023	T	C	T	C	-0.1676	0.1354	0.0399	0.0395725	FALSE	FALSE	FALSE	ebi-a-GCST90018794	21	43995327	0.0583	473500	0.02031	Aplastic anemia || id:ebi-a-GCST90018794	Aplastic anemia	Aplastic anemia || ||	TRUE	igd	0.0374	7.42e-06	11345	exposure	TRUE	reported	Sm4ey9	textfile	2	1	TRUE	0.00176698	20.0784	21.0007
			rs7225483	T	G	T	G	0.0671	-0.0133	0.486	0.524727	FALSE	FALSE	FALSE	ebi-a-GCST90018794	17	28341679	0.0224	473500	0.5524	Aplastic anemia || id:ebi-a-GCST90018794	Aplastic anemia	Aplastic anemia || ||	TRUE	igd	0.0143	2.7e-06	9849	exposure	TRUE	reported	Sm4ey9	textfile	2	1	TRUE	0.00223055	22.0133	21.0007
			rs74992559	A	G	A	G	0.1725	0.004	0.0351	0.0277626	FALSE	FALSE	FALSE	ebi-a-GCST90018794	10	31490202	0.08	473500	0.9603	Aplastic anemia || id:ebi-a-GCST90018794	Aplastic anemia	Aplastic anemia || ||	TRUE	igd	0.0367	2.6e-06	11784	exposure	TRUE	reported	Sm4ey9	textfile	2	1	TRUE	0.00187128	22.0888	21.0007
			rs80092539	A	T	A	T	0.0993	-0.0042	0.8758	0.875611	FALSE	TRUE	FALSE	ebi-a-GCST90018794	2	46125903	0.0385	473500	0.9139	Aplastic anemia || id:ebi-a-GCST90018794	Aplastic anemia	Aplastic anemia || ||	TRUE	igd	0.0213	3.13e-06	11345	exposure	TRUE	reported	Sm4ey9	textfile	2	1	TRUE	0.00191207	21.7301	21.0007
			rs825264	A	G	A	G	-0.2119	0.0064	0.0321	0.052333	FALSE	FALSE	FALSE	ebi-a-GCST90018794	2	222585468	0.0492	473500	0.8957	Aplastic anemia || id:ebi-a-GCST90018794	Aplastic anemia	Aplastic anemia || ||	TRUE	igd	0.0453	2.9e-06	10291	exposure	TRUE	reported	Sm4ey9	textfile	2	1	TRUE	0.00212171	21.8767	21.0007
			rs9482537	C	G	C	G	0.1084	-0.0784	0.9095	0.915605	FALSE	TRUE	FALSE	ebi-a-GCST90018794	6	124651086	0.0388	473500	0.0433102	Aplastic anemia || id:ebi-a-GCST90018794	Aplastic anemia	Aplastic anemia || ||	TRUE	igd	0.0243	8.16e-06	11345	exposure	TRUE	reported	Sm4ey9	textfile	2	1	TRUE	0.00175098	19.8962	21.0007
			rs9648464	T	C	T	C	0.0606	-0.0016	0.4384	0.471901	FALSE	FALSE	FALSE	ebi-a-GCST90018794	7	4467714	0.0226	473500	0.9422	Aplastic anemia || id:ebi-a-GCST90018794	Aplastic anemia	Aplastic anemia || ||	TRUE	igd	0.0135	7.16e-06	11345	exposure	TRUE	reported	Sm4ey9	textfile	2	1	TRUE	0.00177297	20.1466	21.0007
	ebi-a-GCST90001988	step1	SNP	effect_allele.exposure	other_allele.exposure	effect_allele.outcome	other_allele.outcome	beta.exposure	beta.outcome	eaf.exposure	eaf.outcome	remove	palindromic	ambiguous	id.outcome	chr	pos	se.outcome	samplesize.outcome	pval.outcome	outcome	originalname.outcome	outcome.deprecated	mr_keep.outcome	data_source.outcome	chr.exposure	samplesize.exposure	pos.exposure	pval.exposure	se.exposure	id.exposure	exposure	mr_keep.exposure	pval_origin.exposure	data_source.exposure	action	SNP_index	mr_keep	R2	f	meanf
			rs112651313	C	T	C	T	0.1781	-0.0229	0.1123	0.0836345	FALSE	FALSE	FALSE	ebi-a-GCST90018794	2	212886345	0.0375	473500	0.5416	Aplastic anemia || id:ebi-a-GCST90018794	Aplastic anemia	Aplastic anemia || ||	TRUE	igd	2	3629	212886345	7.71703e-06	0.03977	ebi-a-GCST90001988	|| id:ebi-a-GCST90001988	TRUE	reported	igd	2	1	TRUE	0.00549587	20.0437	72.7923
			rs113337372	A	G	A	G	-0.3065	-0.0691	0.0347	0.0250358	FALSE	FALSE	FALSE	ebi-a-GCST90018794	2	121677690	0.0829	473500	0.4047	Aplastic anemia || id:ebi-a-GCST90018794	Aplastic anemia	Aplastic anemia || ||	TRUE	igd	2	3629	121677690	8.97408e-06	0.06892	ebi-a-GCST90001988	|| id:ebi-a-GCST90001988	TRUE	reported	igd	2	1	TRUE	0.0054203	19.7666	72.7923
			rs113555953	A	C	A	C	0.5125	-0.0216	0.0127	0.0356445	FALSE	FALSE	FALSE	ebi-a-GCST90018794	4	97898706	0.0745	473500	0.7715	Aplastic anemia || id:ebi-a-GCST90018794	Aplastic anemia	Aplastic anemia || ||	TRUE	igd	4	3629	97898706	5.86395e-06	0.1129	ebi-a-GCST90001988	|| id:ebi-a-GCST90001988	TRUE	reported	igd	2	1	TRUE	0.00564617	20.5949	72.7923
			rs11788133	A	G	A	G	-0.1567	-0.0208	0.1684	0.0939461	FALSE	FALSE	FALSE	ebi-a-GCST90018794	9	137907399	0.0364	473500	0.566601	Aplastic anemia || id:ebi-a-GCST90018794	Aplastic anemia	Aplastic anemia || ||	TRUE	igd	9	3629	137907399	3.19602e-06	0.03359	ebi-a-GCST90001988	|| id:ebi-a-GCST90001988	TRUE	reported	igd	2	1	TRUE	0.00596121	21.751	72.7923
			rs13168479	T	C	T	C	-0.5935	0.1342	0.0084	0.0170463	FALSE	FALSE	FALSE	ebi-a-GCST90018794	5	164249532	0.1228	473500	0.2743	Aplastic anemia || id:ebi-a-GCST90018794	Aplastic anemia	Aplastic anemia || ||	TRUE	igd	5	3629	164249532	8.84606e-06	0.1334	ebi-a-GCST90001988	|| id:ebi-a-GCST90001988	TRUE	reported	igd	2	1	TRUE	0.00542476	19.7829	72.7923
			rs143858253	C	T	C	T	0.1754	-0.0265	0.1206	0.0624204	FALSE	FALSE	FALSE	ebi-a-GCST90018794	12	54497116	0.065	473500	0.6838	Aplastic anemia || id:ebi-a-GCST90018794	Aplastic anemia	Aplastic anemia || ||	TRUE	igd	12	3629	54497116	7.12098e-06	0.039	ebi-a-GCST90001988	|| id:ebi-a-GCST90001988	TRUE	reported	igd	2	1	TRUE	0.0055428	20.2158	72.7923
			rs146479897	G	C	G	C	0.4693	-0.164	0.0158	0.00525679	FALSE	TRUE	FALSE	ebi-a-GCST90018794	5	65595525	0.1165	473500	0.1594	Aplastic anemia || id:ebi-a-GCST90018794	Aplastic anemia	Aplastic anemia || ||	TRUE	igd	5	3629	65595525	3.71801e-06	0.1013	ebi-a-GCST90001988	|| id:ebi-a-GCST90001988	TRUE	reported	igd	2	1	TRUE	0.00587942	21.4508	72.7923
			rs146897285	A	C	A	C	0.9798	-0.0151	0.0034	0.0251184	FALSE	FALSE	FALSE	ebi-a-GCST90018794	1	213984208	0.0917	473500	0.8692	Aplastic anemia || id:ebi-a-GCST90018794	Aplastic anemia	Aplastic anemia || ||	TRUE	igd	1	3629	213984208	2.36401e-06	0.2073	ebi-a-GCST90001988	|| id:ebi-a-GCST90001988	TRUE	reported	igd	2	1	TRUE	0.00611821	22.3273	72.7923
			rs148974843	G	C	G	C	0.2723	0.0173	0.0473	0.0588984	FALSE	TRUE	FALSE	ebi-a-GCST90018794	1	237971715	0.0488	473500	0.723199	Aplastic anemia || id:ebi-a-GCST90018794	Aplastic anemia	Aplastic anemia || ||	TRUE	igd	1	3629	237971715	3.63999e-06	0.05871	ebi-a-GCST90001988	|| id:ebi-a-GCST90001988	TRUE	reported	igd	2	1	TRUE	0.00589274	21.4997	72.7923
			rs150542843	T	C	T	C	-0.3123	-0.3606	0.0394	0.00546999	FALSE	FALSE	FALSE	ebi-a-GCST90018794	6	33677931	0.2576	473500	0.1615	Aplastic anemia || id:ebi-a-GCST90018794	Aplastic anemia	Aplastic anemia || ||	TRUE	igd	6	3629	33677931	8.51001e-06	0.07004	ebi-a-GCST90001988	|| id:ebi-a-GCST90001988	TRUE	reported	igd	2	1	TRUE	0.00544869	19.8707	72.7923
			rs150649461	C	G	C	G	-0.2944	-0.0146	0.0459	0.0188267	FALSE	TRUE	FALSE	ebi-a-GCST90018794	1	92925654	0.0717	473500	0.8383	Aplastic anemia || id:ebi-a-GCST90018794	Aplastic anemia	Aplastic anemia || ||	TRUE	igd	1	3629	92925654	5.77099e-06	0.06482	ebi-a-GCST90001988	|| id:ebi-a-GCST90001988	TRUE	reported	igd	2	1	TRUE	0.00565209	20.6167	72.7923
			rs1800973	A	C	A	C	-0.3123	0.0822	0.0798	0.0576516	FALSE	FALSE	FALSE	ebi-a-GCST90018794	12	69744014	0.0512	473500	0.1084	Aplastic anemia || id:ebi-a-GCST90018794	Aplastic anemia	Aplastic anemia || ||	TRUE	igd	12	3629	69744014	1.06194e-11	0.04579	ebi-a-GCST90001988	|| id:ebi-a-GCST90001988	TRUE	reported	igd	2	1	TRUE	0.0126556	46.4904	72.7923
			rs188394267	T	C	T	C	-0.2065	0.0303	0.0802	0.0351366	FALSE	FALSE	FALSE	ebi-a-GCST90018794	19	12466408	0.0797	473500	0.703399	Aplastic anemia || id:ebi-a-GCST90018794	Aplastic anemia	Aplastic anemia || ||	TRUE	igd	19	3629	12466408	7.71507e-06	0.04611	ebi-a-GCST90001988	|| id:ebi-a-GCST90001988	TRUE	reported	igd	2	1	TRUE	0.00549629	20.0452	72.7923
			rs2394447	T	C	T	C	0.1741	-0.0471	0.2366	0.092016	FALSE	FALSE	FALSE	ebi-a-GCST90018794	6	30826835	0.0375	473500	0.2097	Aplastic anemia || id:ebi-a-GCST90018794	Aplastic anemia	Aplastic anemia || ||	TRUE	igd	6	3629	30826835	1.84502e-07	0.03333	ebi-a-GCST90001988	|| id:ebi-a-GCST90001988	TRUE	reported	igd	2	1	TRUE	0.00746254	27.2701	72.7923
			rs35848415	G	A	G	A	-0.274	0.0046	0.0463	0.121457	FALSE	FALSE	FALSE	ebi-a-GCST90018794	11	102879843	0.0393	473500	0.9068	Aplastic anemia || id:ebi-a-GCST90018794	Aplastic anemia	Aplastic anemia || ||	TRUE	igd	11	3629	102879843	4.14496e-06	0.05943	ebi-a-GCST90001988	|| id:ebi-a-GCST90001988	TRUE	reported	igd	2	1	TRUE	0.00582326	21.2447	72.7923
			rs62005962	A	G	A	G	-0.1224	-0.0127	0.3133	0.421285	FALSE	FALSE	FALSE	ebi-a-GCST90018794	15	54040290	0.0226	473500	0.5753	Aplastic anemia || id:ebi-a-GCST90018794	Aplastic anemia	Aplastic anemia || ||	TRUE	igd	15	3629	54040290	6.09705e-06	0.02703	ebi-a-GCST90001988	|| id:ebi-a-GCST90001988	TRUE	reported	igd	2	1	TRUE	0.00561871	20.4942	72.7923
			rs80032720	A	G	A	G	0.4253	0.4178	0.0733	0.0447643	FALSE	FALSE	FALSE	ebi-a-GCST90018794	6	32384933	0.1515	473500	0.00582505	Aplastic anemia || id:ebi-a-GCST90018794	Aplastic anemia	Aplastic anemia || ||	TRUE	igd	6	3629	32384933	7.76426e-15	0.0545	ebi-a-GCST90001988	|| id:ebi-a-GCST90001988	TRUE	reported	igd	2	1	TRUE	0.0165038	60.8637	72.7923
			rs8043889	T	C	T	C	-0.1291	-0.0114	0.3103	0.247834	FALSE	FALSE	FALSE	ebi-a-GCST90018794	16	27733429	0.0246	473500	0.642899	Aplastic anemia || id:ebi-a-GCST90018794	Aplastic anemia	Aplastic anemia || ||	TRUE	igd	16	3629	27733429	2.15899e-06	0.0272	ebi-a-GCST90001988	|| id:ebi-a-GCST90001988	TRUE	reported	igd	2	1	TRUE	0.00616936	22.5152	72.7923
			rs9261756	G	A	G	A	-0.1749	-0.0475	0.2655	0.107844	FALSE	FALSE	FALSE	ebi-a-GCST90018794	6	30372414	0.0365	473500	0.1926	Aplastic anemia || id:ebi-a-GCST90018794	Aplastic anemia	Aplastic anemia || ||	TRUE	igd	6	3629	30372414	3.21899e-07	0.03415	ebi-a-GCST90001988	|| id:ebi-a-GCST90001988	TRUE	reported	igd	2	1	TRUE	0.00717602	26.2155	72.7923
			rs9270585	T	C	T	C	-0.6054	-0.0698	0.5834	0.523617	FALSE	FALSE	FALSE	ebi-a-GCST90018794	6	32561300	0.0253	473500	0.00583203	Aplastic anemia || id:ebi-a-GCST90018794	Aplastic anemia	Aplastic anemia || ||	TRUE	igd	6	3629	32561300	3.03529e-98	0.0279	ebi-a-GCST90001988	|| id:ebi-a-GCST90001988	TRUE	reported	igd	2	1	TRUE	0.114844	470.584	72.7923
			rs9271768	G	A	A	T	-0.5252	0.0032	0.4388	0.35332	TRUE	FALSE	FALSE	ebi-a-GCST90018794	6	32594188	0.0297	473500	0.9146	Aplastic anemia || id:ebi-a-GCST90018794	Aplastic anemia	Aplastic anemia || ||	TRUE	igd	6	3629	32594188	1.20809e-68	0.02936	ebi-a-GCST90001988	|| id:ebi-a-GCST90001988	TRUE	reported	igd	2	1	FALSE	0.081031	319.814	72.7923
			rs9271768	G	A	G	A	-0.5252	-0.0371	0.4388	0.2236	FALSE	FALSE	FALSE	ebi-a-GCST90018794	6	32594188	0.0364	473500	0.3081	Aplastic anemia || id:ebi-a-GCST90018794	Aplastic anemia	Aplastic anemia || ||	TRUE	igd	6	3629	32594188	1.20809e-68	0.02936	ebi-a-GCST90001988	|| id:ebi-a-GCST90001988	TRUE	reported	igd	2	2	TRUE	0.081031	319.814	72.7923
			rs9469245	T	C	T	C	-0.2672	-0.0358	0.5433	0.469787	FALSE	FALSE	FALSE	ebi-a-GCST90018794	6	32692084	0.0254	473500	0.1598	Aplastic anemia || id:ebi-a-GCST90018794	Aplastic anemia	Aplastic anemia || ||	TRUE	igd	6	3629	32692084	2.51884e-21	0.02801	ebi-a-GCST90001988	|| id:ebi-a-GCST90001988	TRUE	reported	igd	2	1	TRUE	0.0244627	90.951	72.7923
		step2	SNP	effect_allele.exposure	other_allele.exposure	effect_allele.outcome	other_allele.outcome	beta.exposure	beta.outcome	eaf.exposure	eaf.outcome	remove	palindromic	ambiguous	id.outcome	chr	pos	se.outcome	samplesize.outcome	pval.outcome	outcome	originalname.outcome	outcome.deprecated	mr_keep.outcome	data_source.outcome	proxy.outcome	target_snp.outcome	proxy_snp.outcome	target_a1.outcome	target_a2.outcome	proxy_a1.outcome	proxy_a2.outcome	chr.exposure	pos.exposure	se.exposure	pval.exposure	samplesize.exposure	id.exposure	exposure	mr_keep.exposure	pval_origin.exposure	data_source.exposure	action	SNP_index	mr_keep	R2	f	meanf
			rs11166231	A	C	A	C	0.6172	0.006982	0.025387	0.0689	FALSE	FALSE	FALSE	ebi-a-GCST90001988	1	99815593	0.05017	3629	0.8893	HLA DR on CD14+ CD16- monocyte || id:ebi-a-GCST90001988	HLA DR on CD14+ CD16- monocyte	HLA DR on CD14+ CD16- monocyte || ||	TRUE	igd	NA	NA	NA	NA	NA	NA	NA	1	99815593	0.1194	2.355e-07	473500	ebi-a-GCST90018794	|| id:ebi-a-GCST90018794	TRUE	reported	igd	2	1	TRUE	5.64285e-05	26.7203	22.0203
			rs115045761	A	T	A	T	0.3647	-0.03182	0.0279778	0.0158	FALSE	TRUE	FALSE	ebi-a-GCST90001988	2	119019495	0.09699	3629	0.742899	HLA DR on CD14+ CD16- monocyte || id:ebi-a-GCST90001988	HLA DR on CD14+ CD16- monocyte	HLA DR on CD14+ CD16- monocyte || ||	TRUE	igd	NA	NA	NA	NA	NA	NA	NA	2	119019495	0.0784	3.26197e-06	473500	ebi-a-GCST90018794	|| id:ebi-a-GCST90018794	TRUE	reported	igd	2	1	TRUE	4.56983e-05	21.639	22.0203
			rs115958490	A	G	A	G	-0.243	0.1247	0.0326457	0.0285	FALSE	FALSE	FALSE	ebi-a-GCST90001988	3	62137076	0.07786	3629	0.1093	HLA DR on CD14+ CD16- monocyte || id:ebi-a-GCST90001988	HLA DR on CD14+ CD16- monocyte	HLA DR on CD14+ CD16- monocyte || ||	TRUE	igd	NA	NA	NA	NA	NA	NA	NA	3	62137076	0.052	2.94897e-06	473500	ebi-a-GCST90018794	|| id:ebi-a-GCST90018794	TRUE	reported	igd	2	1	TRUE	4.61175e-05	21.8376	22.0203
			rs141283979	T	C	T	C	0.8972	-0.165	0.0290067	0.0124	FALSE	FALSE	FALSE	ebi-a-GCST90001988	14	105419551	0.1231	3629	0.1805	HLA DR on CD14+ CD16- monocyte || id:ebi-a-GCST90001988	HLA DR on CD14+ CD16- monocyte	HLA DR on CD14+ CD16- monocyte || ||	TRUE	igd	TRUE	rs141283979	rs201524595	T	C	G	C	14	105417581	0.2012	8.22299e-06	473500	ebi-a-GCST90018794	|| id:ebi-a-GCST90018794	TRUE	reported	igd	2	1	TRUE	4.19937e-05	19.8848	22.0203
			rs148837641	C	T	C	T	0.8879	-0.04706	0.0100052	0.0158	FALSE	FALSE	FALSE	ebi-a-GCST90001988	4	172658665	0.09692	3629	0.6273	HLA DR on CD14+ CD16- monocyte || id:ebi-a-GCST90001988	HLA DR on CD14+ CD16- monocyte	HLA DR on CD14+ CD16- monocyte || ||	TRUE	igd	NA	NA	NA	NA	NA	NA	NA	4	172658665	0.1904	3.11e-06	473500	ebi-a-GCST90018794	|| id:ebi-a-GCST90018794	TRUE	reported	igd	2	1	TRUE	4.59255e-05	21.7467	22.0203
			rs17427917	C	T	C	T	0.3724	-0.05338	0.0281343	0.018	FALSE	FALSE	FALSE	ebi-a-GCST90001988	7	27230831	0.09677	3629	0.581201	HLA DR on CD14+ CD16- monocyte || id:ebi-a-GCST90001988	HLA DR on CD14+ CD16- monocyte	HLA DR on CD14+ CD16- monocyte || ||	TRUE	igd	NA	NA	NA	NA	NA	NA	NA	7	27230831	0.0744	5.49997e-07	473500	ebi-a-GCST90018794	|| id:ebi-a-GCST90018794	TRUE	reported	igd	2	1	TRUE	5.29091e-05	25.0537	22.0203
			rs192906087	G	C	G	C	0.4052	-0.02193	0.146982	0.1664	FALSE	TRUE	FALSE	ebi-a-GCST90001988	4	183743799	0.03377	3629	0.5162	HLA DR on CD14+ CD16- monocyte || id:ebi-a-GCST90001988	HLA DR on CD14+ CD16- monocyte	HLA DR on CD14+ CD16- monocyte || ||	TRUE	igd	TRUE	rs192906087	rs66892705	G	C	T	C	4	183738413	0.0915	9.52796e-06	473500	ebi-a-GCST90018794	|| id:ebi-a-GCST90018794	TRUE	reported	igd	2	1	TRUE	4.14151e-05	19.6108	22.0203
			rs1968707	G	C	G	C	-0.452	0.2772	0.984645	0.9957	FALSE	TRUE	FALSE	ebi-a-GCST90001988	2	236941658	0.1952	3629	0.1558	HLA DR on CD14+ CD16- monocyte || id:ebi-a-GCST90001988	HLA DR on CD14+ CD16- monocyte	HLA DR on CD14+ CD16- monocyte || ||	TRUE	igd	NA	NA	NA	NA	NA	NA	NA	2	236941658	0.0941	1.546e-06	473500	ebi-a-GCST90018794	|| id:ebi-a-GCST90018794	TRUE	reported	igd	2	1	TRUE	4.87255e-05	23.0726	22.0203
			rs2554616	T	C	T	C	-0.1299	0.05562	0.783127	0.7543	FALSE	FALSE	FALSE	ebi-a-GCST90001988	8	3798162	0.02941	3629	0.0586705	HLA DR on CD14+ CD16- monocyte || id:ebi-a-GCST90001988	HLA DR on CD14+ CD16- monocyte	HLA DR on CD14+ CD16- monocyte || ||	TRUE	igd	NA	NA	NA	NA	NA	NA	NA	8	3798162	0.0294	9.88804e-06	473500	ebi-a-GCST90018794	|| id:ebi-a-GCST90018794	TRUE	reported	igd	2	1	TRUE	4.12274e-05	19.5219	22.0203
			rs2812506	T	G	T	G	0.1179	0.01589	0.246003	0.1392	FALSE	FALSE	FALSE	ebi-a-GCST90001988	10	71421754	0.03624	3629	0.6611	HLA DR on CD14+ CD16- monocyte || id:ebi-a-GCST90001988	HLA DR on CD14+ CD16- monocyte	HLA DR on CD14+ CD16- monocyte || ||	TRUE	igd	NA	NA	NA	NA	NA	NA	NA	10	71421754	0.0258	4.77903e-06	473500	ebi-a-GCST90018794	|| id:ebi-a-GCST90018794	TRUE	reported	igd	2	1	TRUE	4.41011e-05	20.8827	22.0203
			rs3094680	T	C	T	C	-0.1219	-0.07461	0.584152	0.6594	FALSE	FALSE	FALSE	ebi-a-GCST90001988	6	31243895	0.02984	3629	0.0124601	HLA DR on CD14+ CD16- monocyte || id:ebi-a-GCST90001988	HLA DR on CD14+ CD16- monocyte	HLA DR on CD14+ CD16- monocyte || ||	TRUE	igd	NA	NA	NA	NA	NA	NA	NA	6	31243895	0.0264	4.028e-06	473500	ebi-a-GCST90018794	|| id:ebi-a-GCST90018794	TRUE	reported	igd	2	1	TRUE	4.50257e-05	21.3205	22.0203
			rs35907743	T	C	T	C	-0.1101	0.04374	0.63653	0.8033	FALSE	FALSE	FALSE	ebi-a-GCST90001988	16	12497790	0.0323	3629	0.1758	HLA DR on CD14+ CD16- monocyte || id:ebi-a-GCST90001988	HLA DR on CD14+ CD16- monocyte	HLA DR on CD14+ CD16- monocyte || ||	TRUE	igd	NA	NA	NA	NA	NA	NA	NA	16	12497790	0.0233	2.231e-06	473500	ebi-a-GCST90018794	|| id:ebi-a-GCST90018794	TRUE	reported	igd	2	1	TRUE	4.71544e-05	22.3286	22.0203
			rs4658911	T	C	T	C	0.1695	0.0201	0.129067	0.0649	FALSE	FALSE	FALSE	ebi-a-GCST90001988	1	231427220	0.0513	3629	0.6953	HLA DR on CD14+ CD16- monocyte || id:ebi-a-GCST90001988	HLA DR on CD14+ CD16- monocyte	HLA DR on CD14+ CD16- monocyte || ||	TRUE	igd	NA	NA	NA	NA	NA	NA	NA	1	231427220	0.0355	1.798e-06	473500	ebi-a-GCST90018794	|| id:ebi-a-GCST90018794	TRUE	reported	igd	2	1	TRUE	4.8144e-05	22.7972	22.0203
			rs61494430	G	C	G	C	0.3419	0.01441	0.357567	0.1609	FALSE	TRUE	FALSE	ebi-a-GCST90001988	15	53119423	0.03446	3629	0.675899	HLA DR on CD14+ CD16- monocyte || id:ebi-a-GCST90001988	HLA DR on CD14+ CD16- monocyte	HLA DR on CD14+ CD16- monocyte || ||	TRUE	igd	TRUE	rs61494430	rs2456493	G	C	A	T	15	53097493	0.0706	1.277e-06	473500	ebi-a-GCST90018794	|| id:ebi-a-GCST90018794	TRUE	reported	igd	2	1	TRUE	4.95276e-05	23.4524	22.0203
			rs62006485	T	C	T	C	0.1447	0.02465	0.126515	0.2038	FALSE	FALSE	FALSE	ebi-a-GCST90001988	15	80625928	0.03153	3629	0.4344	HLA DR on CD14+ CD16- monocyte || id:ebi-a-GCST90001988	HLA DR on CD14+ CD16- monocyte	HLA DR on CD14+ CD16- monocyte || ||	TRUE	igd	NA	NA	NA	NA	NA	NA	NA	15	80625928	0.0317	4.81404e-06	473500	ebi-a-GCST90018794	|| id:ebi-a-GCST90018794	TRUE	reported	igd	2	1	TRUE	4.40027e-05	20.8361	22.0203
			rs67888275	T	C	T	C	0.1072	0.04337	0.227062	0.166	FALSE	FALSE	FALSE	ebi-a-GCST90001988	11	134753551	0.03406	3629	0.203	HLA DR on CD14+ CD16- monocyte || id:ebi-a-GCST90001988	HLA DR on CD14+ CD16- monocyte	HLA DR on CD14+ CD16- monocyte || ||	TRUE	igd	NA	NA	NA	NA	NA	NA	NA	11	134753551	0.0238	6.79297e-06	473500	ebi-a-GCST90018794	|| id:ebi-a-GCST90018794	TRUE	reported	igd	2	1	TRUE	4.28447e-05	20.2877	22.0203
			rs7190862	A	G	A	G	-0.1624	-0.01949	0.147671	0.1459	FALSE	FALSE	FALSE	ebi-a-GCST90001988	16	85121696	0.03577	3629	0.5858	HLA DR on CD14+ CD16- monocyte || id:ebi-a-GCST90001988	HLA DR on CD14+ CD16- monocyte	HLA DR on CD14+ CD16- monocyte || ||	TRUE	igd	NA	NA	NA	NA	NA	NA	NA	16	85121696	0.0328	7.45899e-07	473500	ebi-a-GCST90018794	|| id:ebi-a-GCST90018794	TRUE	reported	igd	2	1	TRUE	5.17704e-05	24.5145	22.0203
			rs7657126	A	G	A	G	-0.1804	-0.03647	0.0977449	0.1509	FALSE	FALSE	FALSE	ebi-a-GCST90001988	4	39698107	0.03529	3629	0.3014	HLA DR on CD14+ CD16- monocyte || id:ebi-a-GCST90001988	HLA DR on CD14+ CD16- monocyte	HLA DR on CD14+ CD16- monocyte || ||	TRUE	igd	NA	NA	NA	NA	NA	NA	NA	4	39698107	0.0395	4.92799e-06	473500	ebi-a-GCST90018794	|| id:ebi-a-GCST90018794	TRUE	reported	igd	2	1	TRUE	4.40494e-05	20.8582	22.0203
		step3	SNP	effect_allele.exposure	other_allele.exposure	effect_allele.outcome	other_allele.outcome	beta.exposure	beta.outcome	eaf.exposure	eaf.outcome	remove	palindromic	ambiguous	id.outcome	se.outcome	pval.outcome	samplesize.outcome	outcome	mr_keep.outcome	pval_origin.outcome	data_source.outcome	chr.exposure	samplesize.exposure	pos.exposure	pval.exposure	se.exposure	id.exposure	exposure	mr_keep.exposure	pval_origin.exposure	data_source.exposure	action	SNP_index	mr_keep	R2	f	meanf
			rs112651313	C	T	C	T	0.1781	-0.0159	0.1123	0.0857	FALSE	FALSE	FALSE	hgZmjc	0.0214	0.457	11783	outcome	TRUE	reported	textfile	2	3629	212886345	7.71703e-06	0.03977	ebi-a-GCST90001988	|| id:ebi-a-GCST90001988	TRUE	reported	igd	2	1	TRUE	0.00549587	20.0437	59.7815
			rs113337372	A	G	A	G	-0.3065	0.0104	0.0347	0.0299	FALSE	FALSE	FALSE	hgZmjc	0.0453	0.818	11336	outcome	TRUE	reported	textfile	2	3629	121677690	8.97408e-06	0.06892	ebi-a-GCST90001988	|| id:ebi-a-GCST90001988	TRUE	reported	igd	2	1	TRUE	0.0054203	19.7666	59.7815
			rs113555953	A	C	A	C	0.5125	0.0454	0.0127	0.0395	FALSE	FALSE	FALSE	hgZmjc	0.0382	0.235	11336	outcome	TRUE	reported	textfile	4	3629	97898706	5.86395e-06	0.1129	ebi-a-GCST90001988	|| id:ebi-a-GCST90001988	TRUE	reported	igd	2	1	TRUE	0.00564617	20.5949	59.7815
			rs11788133	A	G	A	G	-0.1567	0.02	0.1684	0.1071	FALSE	FALSE	FALSE	hgZmjc	0.0229	0.382	10272	outcome	TRUE	reported	textfile	9	3629	137907399	3.19602e-06	0.03359	ebi-a-GCST90001988	|| id:ebi-a-GCST90001988	TRUE	reported	igd	2	1	TRUE	0.00596121	21.751	59.7815
			rs13168479	T	C	T	C	-0.5935	-0.0435	0.0084	0.0161	FALSE	FALSE	FALSE	hgZmjc	0.0577	0.451	9414	outcome	TRUE	reported	textfile	5	3629	164249532	8.84606e-06	0.1334	ebi-a-GCST90001988	|| id:ebi-a-GCST90001988	TRUE	reported	igd	2	1	TRUE	0.00542476	19.7829	59.7815
			rs143858253	C	T	C	T	0.1754	-0.0159	0.1206	0.0756	FALSE	FALSE	FALSE	hgZmjc	0.0278	0.567	11336	outcome	TRUE	reported	textfile	12	3629	54497116	7.12098e-06	0.039	ebi-a-GCST90001988	|| id:ebi-a-GCST90001988	TRUE	reported	igd	2	1	TRUE	0.0055428	20.2158	59.7815
			rs146479897	G	C	G	C	0.4693	0.1844	0.0158	0.0047	FALSE	TRUE	FALSE	hgZmjc	0.1678	0.272	6604	outcome	TRUE	reported	textfile	5	3629	65595525	3.71801e-06	0.1013	ebi-a-GCST90001988	|| id:ebi-a-GCST90001988	TRUE	reported	igd	2	1	TRUE	0.00587942	21.4508	59.7815
			rs146897285	A	C	A	C	0.9798	-0.0784	0.0034	0.0292	FALSE	FALSE	FALSE	hgZmjc	0.04	0.05	11763	outcome	TRUE	reported	textfile	1	3629	213984208	2.36401e-06	0.2073	ebi-a-GCST90001988	|| id:ebi-a-GCST90001988	TRUE	reported	igd	2	1	TRUE	0.00611821	22.3273	59.7815
			rs148974843	G	C	G	C	0.2723	0.0245	0.0473	0.0741	FALSE	TRUE	FALSE	hgZmjc	0.0281	0.383	11336	outcome	TRUE	reported	textfile	1	3629	237971715	3.63999e-06	0.05871	ebi-a-GCST90001988	|| id:ebi-a-GCST90001988	TRUE	reported	igd	2	1	TRUE	0.00589274	21.4997	59.7815
			rs150542843	T	C	T	C	-0.3123	0.0246	0.0394	0.0161	FALSE	FALSE	FALSE	hgZmjc	0.0802	0.759	7843	outcome	TRUE	reported	textfile	6	3629	33677931	8.51001e-06	0.07004	ebi-a-GCST90001988	|| id:ebi-a-GCST90001988	TRUE	reported	igd	2	1	TRUE	0.00544869	19.8707	59.7815
			rs150649461	C	G	C	G	-0.2944	-0.0062	0.0459	0.0201	FALSE	TRUE	FALSE	hgZmjc	0.0568	0.913	10435	outcome	TRUE	reported	textfile	1	3629	92925654	5.77099e-06	0.06482	ebi-a-GCST90001988	|| id:ebi-a-GCST90001988	TRUE	reported	igd	2	1	TRUE	0.00565209	20.6167	59.7815
			rs1800973	A	C	A	C	-0.3123	0.0304	0.0798	0.0666	FALSE	FALSE	FALSE	hgZmjc	0.0251	0.226	11784	outcome	TRUE	reported	textfile	12	3629	69744014	1.06194e-11	0.04579	ebi-a-GCST90001988	|| id:ebi-a-GCST90001988	TRUE	reported	igd	2	1	TRUE	0.0126556	46.4904	59.7815
			rs184592417	C	T	C	T	1.34	0.0967	0.0017	0.0165	FALSE	FALSE	FALSE	hgZmjc	0.0656	0.14	11336	outcome	TRUE	reported	textfile	8	3629	140310541	5.87801e-06	0.2954	ebi-a-GCST90001988	|| id:ebi-a-GCST90001988	TRUE	reported	igd	2	1	TRUE	0.00563827	20.566	59.7815
			rs188394267	T	C	T	C	-0.2065	-0.0009	0.0802	0.0377	FALSE	FALSE	FALSE	hgZmjc	0.0347	0.979	11777	outcome	TRUE	reported	textfile	19	3629	12466408	7.71507e-06	0.04611	ebi-a-GCST90001988	|| id:ebi-a-GCST90001988	TRUE	reported	igd	2	1	TRUE	0.00549629	20.0452	59.7815
			rs2394447	T	C	T	C	0.1741	0.0087	0.2366	0.111	FALSE	FALSE	FALSE	hgZmjc	0.0199	0.662	11782	outcome	TRUE	reported	textfile	6	3629	30826835	1.84502e-07	0.03333	ebi-a-GCST90001988	|| id:ebi-a-GCST90001988	TRUE	reported	igd	2	1	TRUE	0.00746254	27.2701	59.7815
			rs35848415	G	A	G	A	-0.274	-0.0265	0.0463	0.0712	FALSE	FALSE	FALSE	hgZmjc	0.0239	0.268	11783	outcome	TRUE	reported	textfile	11	3629	102879843	4.14496e-06	0.05943	ebi-a-GCST90001988	|| id:ebi-a-GCST90001988	TRUE	reported	igd	2	1	TRUE	0.00582326	21.2447	59.7815
			rs62005962	A	G	A	G	-0.1224	-0.0169	0.3133	0.4143	FALSE	FALSE	FALSE	hgZmjc	0.0136	0.214	11336	outcome	TRUE	reported	textfile	15	3629	54040290	6.09705e-06	0.02703	ebi-a-GCST90001988	|| id:ebi-a-GCST90001988	TRUE	reported	igd	2	1	TRUE	0.00561871	20.4942	59.7815
			rs80032720	A	G	A	G	0.4253	0.1288	0.0733	0.0173	FALSE	FALSE	FALSE	hgZmjc	0.0572	0.0243	10849	outcome	TRUE	reported	textfile	6	3629	32384933	7.76426e-15	0.0545	ebi-a-GCST90001988	|| id:ebi-a-GCST90001988	TRUE	reported	igd	2	1	TRUE	0.0165038	60.8637	59.7815
			rs8043889	T	C	T	C	-0.1291	-0.0011	0.3103	0.2812	FALSE	FALSE	FALSE	hgZmjc	0.0138	0.936	11783	outcome	TRUE	reported	textfile	16	3629	27733429	2.15899e-06	0.0272	ebi-a-GCST90001988	|| id:ebi-a-GCST90001988	TRUE	reported	igd	2	1	TRUE	0.00616936	22.5152	59.7815
			rs9261756	G	A	G	A	-0.1749	-0.0007	0.2655	0.153	FALSE	FALSE	FALSE	hgZmjc	0.0168	0.967	11784	outcome	TRUE	reported	textfile	6	3629	30372414	3.21899e-07	0.03415	ebi-a-GCST90001988	|| id:ebi-a-GCST90001988	TRUE	reported	igd	2	1	TRUE	0.00717602	26.2155	59.7815
			rs9270585	T	C	T	C	-0.6054	-0.0624	0.5834	0.5531	FALSE	FALSE	FALSE	hgZmjc	0.0149	2.82e-05	9453	outcome	TRUE	reported	textfile	6	3629	32561300	3.03529e-98	0.0279	ebi-a-GCST90001988	|| id:ebi-a-GCST90001988	TRUE	reported	igd	2	1	TRUE	0.114844	470.584	59.7815
			rs9271768	G	A	T	A	-0.5252	-0.0087	0.4388	0.6248	TRUE	FALSE	FALSE	hgZmjc	0.0168	0.605	7943	outcome	TRUE	reported	textfile	6	3629	32594188	1.20809e-68	0.02936	ebi-a-GCST90001988	|| id:ebi-a-GCST90001988	TRUE	reported	igd	2	1	FALSE	0.081031	319.814	59.7815
			rs9469245	T	C	T	C	-0.2672	0.0021	0.5433	0.4186	FALSE	FALSE	FALSE	hgZmjc	0.0126	0.868	11140	outcome	TRUE	reported	textfile	6	3629	32692084	2.51884e-21	0.02801	ebi-a-GCST90001988	|| id:ebi-a-GCST90001988	TRUE	reported	igd	2	1	TRUE	0.0244627	90.951	59.7815
		step4	SNP	effect_allele.exposure	other_allele.exposure	effect_allele.outcome	other_allele.outcome	beta.exposure	beta.outcome	eaf.exposure	eaf.outcome	remove	palindromic	ambiguous	id.outcome	chr	pos	se.outcome	samplesize.outcome	pval.outcome	outcome	originalname.outcome	outcome.deprecated	mr_keep.outcome	data_source.outcome	se.exposure	pval.exposure	samplesize.exposure	exposure	mr_keep.exposure	pval_origin.exposure	id.exposure	data_source.exposure	action	SNP_index	mr_keep	R2	f	meanf
			rs112883732	A	G	A	G	0.0639	-0.0294	0.2266	0.157701	FALSE	FALSE	FALSE	ebi-a-GCST90018794	2	174802976	0.0305	473500	0.3358	Aplastic anemia || id:ebi-a-GCST90018794	Aplastic anemia	Aplastic anemia || ||	TRUE	igd	0.0144	9.1e-06	11784	exposure	TRUE	reported	fdgYq4	textfile	2	1	TRUE	0.00166824	19.6881	33.2963
			rs115938660	T	C	T	C	-0.2181	0.1472	0.0215	0.0206841	FALSE	FALSE	FALSE	ebi-a-GCST90018794	5	110784241	0.068	473500	0.0304299	Aplastic anemia || id:ebi-a-GCST90018794	Aplastic anemia	Aplastic anemia || ||	TRUE	igd	0.0467	3.01e-06	11770	exposure	TRUE	reported	fdgYq4	textfile	2	1	TRUE	0.00184968	21.8074	33.2963
			rs117117000	A	G	A	G	0.1586	0.0022	0.961	0.957615	FALSE	FALSE	FALSE	ebi-a-GCST90018794	8	119917062	0.0497	473500	0.9643	Aplastic anemia || id:ebi-a-GCST90018794	Aplastic anemia	Aplastic anemia || ||	TRUE	igd	0.0333	1.91e-06	11784	exposure	TRUE	reported	fdgYq4	textfile	2	1	TRUE	0.00192128	22.6801	33.2963
			rs1275374	A	G	A	G	-0.0611	-0.0036	0.4056	0.321485	FALSE	FALSE	FALSE	ebi-a-GCST90018794	8	118638630	0.0232	473500	0.8761	Aplastic anemia || id:ebi-a-GCST90018794	Aplastic anemia	Aplastic anemia || ||	TRUE	igd	0.0137	8.2e-06	11336	exposure	TRUE	reported	fdgYq4	textfile	2	1	TRUE	0.00175154	19.8868	33.2963
			rs12754806	A	G	A	G	0.0563	-0.0252	0.4817	0.509428	FALSE	FALSE	FALSE	ebi-a-GCST90018794	1	238821453	0.0225	473500	0.264	Aplastic anemia || id:ebi-a-GCST90018794	Aplastic anemia	Aplastic anemia || ||	TRUE	igd	0.0122	3.94e-06	11768	exposure	TRUE	reported	fdgYq4	textfile	2	1	TRUE	0.00180638	21.2923	33.2963
			rs141933232	A	G	A	G	-0.2724	0.088	0.0169	0.0144865	FALSE	FALSE	FALSE	ebi-a-GCST90018794	17	36964094	0.2651	473500	0.7399	Aplastic anemia || id:ebi-a-GCST90018794	Aplastic anemia	Aplastic anemia || ||	TRUE	igd	0.0546	6.07e-07	11724	exposure	TRUE	reported	fdgYq4	textfile	2	1	TRUE	0.00211852	24.886	33.2963
			rs143212977	A	G	A	G	0.2467	0.014	0.0184	0.0170094	FALSE	FALSE	FALSE	ebi-a-GCST90018794	12	115088443	0.0819	473500	0.8639	Aplastic anemia || id:ebi-a-GCST90018794	Aplastic anemia	Aplastic anemia || ||	TRUE	igd	0.0558	9.82e-06	11336	exposure	TRUE	reported	fdgYq4	textfile	2	1	TRUE	0.00172132	19.5431	33.2963
			rs147006060	A	G	A	G	-0.2602	0.0271	0.0179	0.0100352	FALSE	FALSE	FALSE	ebi-a-GCST90018794	21	43780807	0.0754	473500	0.7196	Aplastic anemia || id:ebi-a-GCST90018794	Aplastic anemia	Aplastic anemia || ||	TRUE	igd	0.0566	4.28e-06	11775	exposure	TRUE	reported	fdgYq4	textfile	2	1	TRUE	0.0017916	21.1304	33.2963
			rs1549488	C	G	C	G	-0.06	-0.0098	0.4942	0.464824	FALSE	TRUE	TRUE	ebi-a-GCST90018794	11	4431867	0.0224	473500	0.6631	Aplastic anemia || id:ebi-a-GCST90018794	Aplastic anemia	Aplastic anemia || ||	TRUE	igd	0.0134	7.55e-06	11335	exposure	TRUE	reported	fdgYq4	textfile	2	1	FALSE	0.00176565	20.0455	33.2963
			rs1604713	A	C	A	C	-0.1451	-0.0634	0.9399	0.909289	FALSE	FALSE	FALSE	ebi-a-GCST90018794	8	107256388	0.0419	473500	0.1308	Aplastic anemia || id:ebi-a-GCST90018794	Aplastic anemia	Aplastic anemia || ||	TRUE	igd	0.0322	6.6e-06	11336	exposure	TRUE	reported	fdgYq4	textfile	2	1	TRUE	0.00178808	20.3024	33.2963
			rs1645151	C	G	C	G	0.0745	0.0132	0.6059	0.582573	FALSE	TRUE	FALSE	ebi-a-GCST90018794	5	95049215	0.023	473500	0.566899	Aplastic anemia || id:ebi-a-GCST90018794	Aplastic anemia	Aplastic anemia || ||	TRUE	igd	0.0164	5.55e-06	8809	exposure	TRUE	reported	fdgYq4	textfile	2	1	TRUE	0.00233713	20.6313	33.2963
			rs1690678	A	C	A	C	0.0904	-0.0136	0.1109	0.180325	FALSE	FALSE	FALSE	ebi-a-GCST90018794	10	27930818	0.033	473500	0.680201	Aplastic anemia || id:ebi-a-GCST90018794	Aplastic anemia	Aplastic anemia || ||	TRUE	igd	0.0192	2.5e-06	11784	exposure	TRUE	reported	fdgYq4	textfile	2	1	TRUE	0.0018777	22.1646	33.2963
			rs2289779	T	G	T	G	0.0788	0.0222	0.5419	0.530295	FALSE	FALSE	FALSE	ebi-a-GCST90018794	5	38527228	0.0225	473500	0.3237	Aplastic anemia || id:ebi-a-GCST90018794	Aplastic anemia	Aplastic anemia || ||	TRUE	igd	0.0134	4.09e-09	11336	exposure	TRUE	reported	fdgYq4	textfile	2	1	TRUE	0.00304131	34.5753	33.2963
			rs2569006	T	G	T	G	-0.0553	0.0081	0.4142	0.372723	FALSE	FALSE	FALSE	ebi-a-GCST90018794	5	145246085	0.0232	473500	0.7278	Aplastic anemia || id:ebi-a-GCST90018794	Aplastic anemia	Aplastic anemia || ||	TRUE	igd	0.0125	9.69e-06	11780	exposure	TRUE	reported	fdgYq4	textfile	2	1	TRUE	0.00165869	19.5685	33.2963
			rs3963364	A	C	A	C	-0.0951	0.0428	0.1784	0.164547	FALSE	FALSE	FALSE	ebi-a-GCST90018794	3	12385357	0.0888	473500	0.6294	Aplastic anemia || id:ebi-a-GCST90018794	Aplastic anemia	Aplastic anemia || ||	TRUE	igd	0.0203	2.8e-06	9453	exposure	TRUE	reported	fdgYq4	textfile	2	1	TRUE	0.00231629	21.942	33.2963
			rs41307428	T	C	T	C	0.2027	-0.0609	0.067	0.0467314	FALSE	FALSE	FALSE	ebi-a-GCST90018794	9	136336804	0.037	473500	0.1004	Aplastic anemia || id:ebi-a-GCST90018794	Aplastic anemia	Aplastic anemia || ||	TRUE	igd	0.0299	1.21e-11	11774	exposure	TRUE	reported	fdgYq4	textfile	2	1	TRUE	0.00388821	45.9506	33.2963
			rs452976	T	C	T	C	0.0692	0.0109	0.8025	0.853021	FALSE	FALSE	FALSE	ebi-a-GCST90018794	5	84611579	0.0298	473500	0.7142	Aplastic anemia || id:ebi-a-GCST90018794	Aplastic anemia	Aplastic anemia || ||	TRUE	igd	0.0153	6.1e-06	11770	exposure	TRUE	reported	fdgYq4	textfile	2	1	TRUE	0.001735	20.4529	33.2963
			rs4689540	T	C	T	C	0.0611	-0.0208	0.5834	0.623625	FALSE	FALSE	FALSE	ebi-a-GCST90018794	4	6753471	0.0227	473500	0.3602	Aplastic anemia || id:ebi-a-GCST90018794	Aplastic anemia	Aplastic anemia || ||	TRUE	igd	0.0138	9.53e-06	11336	exposure	TRUE	reported	fdgYq4	textfile	2	1	TRUE	0.00172629	19.5996	33.2963
			rs4937122	T	G	T	G	0.1262	-0.0358	0.9129	0.751906	FALSE	FALSE	FALSE	ebi-a-GCST90018794	11	126228659	0.0373	473500	0.3382	Aplastic anemia || id:ebi-a-GCST90018794	Aplastic anemia	Aplastic anemia || ||	TRUE	igd	0.0248	3.61e-07	11336	exposure	TRUE	reported	fdgYq4	textfile	2	1	TRUE	0.00227911	25.8904	33.2963
			rs6002001	A	G	A	G	0.6489	-0.4887	0.0043	0.00197174	FALSE	FALSE	FALSE	ebi-a-GCST90018794	22	41054967	0.7181	473500	0.4962	Aplastic anemia || id:ebi-a-GCST90018794	Aplastic anemia	Aplastic anemia || ||	TRUE	igd	0.1417	4.66e-06	6861	exposure	TRUE	reported	fdgYq4	textfile	2	1	TRUE	0.00304721	20.9647	33.2963
			rs62258077	T	C	T	C	-0.063	0.0603	0.6603	0.628193	FALSE	FALSE	FALSE	ebi-a-GCST90018794	3	58363371	0.0641	473500	0.3469	Aplastic anemia || id:ebi-a-GCST90018794	Aplastic anemia	Aplastic anemia || ||	TRUE	igd	0.013	1.26e-06	11762	exposure	TRUE	reported	fdgYq4	textfile	2	1	TRUE	0.00199272	23.4812	33.2963
			rs635634	T	C	T	C	-0.2885	0.0733	0.1918	0.212353	FALSE	FALSE	FALSE	ebi-a-GCST90018794	9	136155000	0.028	473500	0.00896107	Aplastic anemia || id:ebi-a-GCST90018794	Aplastic anemia	Aplastic anemia || ||	TRUE	igd	0.0153	2.61e-79	11784	exposure	TRUE	reported	fdgYq4	textfile	2	1	TRUE	0.0292891	355.496	33.2963
			rs6671847	A	G	A	G	-0.0604	0.0108	0.4812	0.409336	FALSE	FALSE	FALSE	ebi-a-GCST90018794	1	161478810	0.0225	473500	0.633	Aplastic anemia || id:ebi-a-GCST90018794	Aplastic anemia	Aplastic anemia || ||	TRUE	igd	0.0135	7.67e-06	11336	exposure	TRUE	reported	fdgYq4	textfile	2	1	TRUE	0.00176271	20.0138	33.2963
			rs7047277	T	C	T	C	0.0558	0.0043	0.6218	0.619352	FALSE	FALSE	FALSE	ebi-a-GCST90018794	9	14698077	0.0227	473500	0.8507	Aplastic anemia || id:ebi-a-GCST90018794	Aplastic anemia	Aplastic anemia || ||	TRUE	igd	0.0126	9.49e-06	11774	exposure	TRUE	reported	fdgYq4	textfile	2	1	TRUE	0.00166295	19.6089	33.2963
			rs72730728	A	T	A	T	0.1414	-0.0011	0.9403	0.94627	FALSE	TRUE	FALSE	ebi-a-GCST90018794	5	36424241	0.0495	473500	0.982	Aplastic anemia || id:ebi-a-GCST90018794	Aplastic anemia	Aplastic anemia || ||	TRUE	igd	0.0302	2.84e-06	11336	exposure	TRUE	reported	fdgYq4	textfile	2	1	TRUE	0.00193013	21.9184	33.2963
			rs72837682	T	C	T	C	-0.08	-0.0783	0.7807	0.796064	FALSE	FALSE	FALSE	ebi-a-GCST90018794	17	7063650	0.0781	473500	0.316	Aplastic anemia || id:ebi-a-GCST90018794	Aplastic anemia	Aplastic anemia || ||	TRUE	igd	0.0172	3.3e-06	11336	exposure	TRUE	reported	fdgYq4	textfile	2	1	TRUE	0.00190474	21.6295	33.2963
			rs73157388	T	C	T	C	-0.1306	-0.0468	0.9229	0.924122	FALSE	FALSE	FALSE	ebi-a-GCST90018794	7	79349730	0.0376	473500	0.2134	Aplastic anemia || id:ebi-a-GCST90018794	Aplastic anemia	Aplastic anemia || ||	TRUE	igd	0.0285	4.6e-06	11336	exposure	TRUE	reported	fdgYq4	textfile	2	1	TRUE	0.00184898	20.9952	33.2963
			rs778016	A	G	A	G	-0.0681	-0.0148	0.2875	0.305455	FALSE	FALSE	FALSE	ebi-a-GCST90018794	6	68918580	0.0242	473500	0.5389	Aplastic anemia || id:ebi-a-GCST90018794	Aplastic anemia	Aplastic anemia || ||	TRUE	igd	0.0145	2.65e-06	9883	exposure	TRUE	reported	fdgYq4	textfile	2	1	TRUE	0.0022269	22.0531	33.2963
			rs78981063	A	G	A	G	-0.1377	0.022	0.9558	0.959137	FALSE	FALSE	FALSE	ebi-a-GCST90018794	2	84195883	0.056	473500	0.694201	Aplastic anemia || id:ebi-a-GCST90018794	Aplastic anemia	Aplastic anemia || ||	TRUE	igd	0.0302	5.13e-06	11784	exposure	TRUE	reported	fdgYq4	textfile	2	1	TRUE	0.00176115	20.7864	33.2963
			rs8059299	A	G	A	G	0.1051	-0.0061	0.8941	0.828693	FALSE	FALSE	FALSE	ebi-a-GCST90018794	16	9246057	0.0355	473500	0.8641	Aplastic anemia || id:ebi-a-GCST90018794	Aplastic anemia	Aplastic anemia || ||	TRUE	igd	0.0232	5.89e-06	11336	exposure	TRUE	reported	fdgYq4	textfile	2	1	TRUE	0.00180711	20.5188	33.2963
			rs9313148	C	G	C	G	-0.0824	-0.0433	0.1414	0.13841	FALSE	TRUE	FALSE	ebi-a-GCST90018794	5	6378192	0.0345	473500	0.2097	Aplastic anemia || id:ebi-a-GCST90018794	Aplastic anemia	Aplastic anemia || ||	TRUE	igd	0.0173	1.91e-06	11777	exposure	TRUE	reported	fdgYq4	textfile	2	1	TRUE	0.00192261	22.6824	33.2963
	ebi-a-GCST90001991	step1	SNP	effect_allele.exposure	other_allele.exposure	effect_allele.outcome	other_allele.outcome	beta.exposure	beta.outcome	eaf.exposure	eaf.outcome	remove	palindromic	ambiguous	id.outcome	chr	pos	se.outcome	samplesize.outcome	pval.outcome	outcome	originalname.outcome	outcome.deprecated	mr_keep.outcome	data_source.outcome	samplesize.exposure	se.exposure	pval.exposure	chr.exposure	pos.exposure	id.exposure	exposure	mr_keep.exposure	pval_origin.exposure	data_source.exposure	action	SNP_index	mr_keep	R2	f	meanf
			rs112651313	C	T	C	T	0.1779	-0.0229	0.1123	0.0836345	FALSE	FALSE	FALSE	ebi-a-GCST90018794	2	212886345	0.0375	473500	0.5416	Aplastic anemia || id:ebi-a-GCST90018794	Aplastic anemia	Aplastic anemia || ||	TRUE	igd	3629	0.03984	8.21599e-06	2	212886345	ebi-a-GCST90001991	|| id:ebi-a-GCST90001991	TRUE	reported	igd	2	1	TRUE	0.00546445	19.9285	68.8967
			rs113337372	A	G	A	G	-0.3163	-0.0691	0.0347	0.0250358	FALSE	FALSE	FALSE	ebi-a-GCST90018794	2	121677690	0.0829	473500	0.4047	Aplastic anemia || id:ebi-a-GCST90018794	Aplastic anemia	Aplastic anemia || ||	TRUE	igd	3629	0.06905	4.79601e-06	2	121677690	ebi-a-GCST90001991	|| id:ebi-a-GCST90001991	TRUE	reported	igd	2	1	TRUE	0.00574884	20.9716	68.8967
			rs113555953	A	C	A	C	0.5169	-0.0216	0.0127	0.0356445	FALSE	FALSE	FALSE	ebi-a-GCST90018794	4	97898706	0.0745	473500	0.7715	Aplastic anemia || id:ebi-a-GCST90018794	Aplastic anemia	Aplastic anemia || ||	TRUE	igd	3629	0.1132	5.09401e-06	4	97898706	ebi-a-GCST90001991	|| id:ebi-a-GCST90001991	TRUE	reported	igd	2	1	TRUE	0.00571275	20.8392	68.8967
			rs11737889	A	G	A	G	0.1403	-0.1335	0.2353	0.206557	FALSE	FALSE	FALSE	ebi-a-GCST90018794	4	64395080	0.08	473500	0.0952796	Aplastic anemia || id:ebi-a-GCST90018794	Aplastic anemia	Aplastic anemia || ||	TRUE	igd	3629	0.03056	4.56804e-06	4	64395080	ebi-a-GCST90001991	|| id:ebi-a-GCST90001991	TRUE	reported	igd	2	1	TRUE	0.0057744	21.0654	68.8967
			rs11788133	A	G	A	G	-0.1591	-0.0208	0.1684	0.0939461	FALSE	FALSE	FALSE	ebi-a-GCST90018794	9	137907399	0.0364	473500	0.566601	Aplastic anemia || id:ebi-a-GCST90018794	Aplastic anemia	Aplastic anemia || ||	TRUE	igd	3629	0.03366	2.36799e-06	9	137907399	ebi-a-GCST90001991	|| id:ebi-a-GCST90001991	TRUE	reported	igd	2	1	TRUE	0.00611871	22.3292	68.8967
			rs13168479	T	C	T	C	-0.5921	0.1342	0.0084	0.0170463	FALSE	FALSE	FALSE	ebi-a-GCST90018794	5	164249532	0.1228	473500	0.2743	Aplastic anemia || id:ebi-a-GCST90018794	Aplastic anemia	Aplastic anemia || ||	TRUE	igd	3629	0.1336	9.66696e-06	5	164249532	ebi-a-GCST90001991	|| id:ebi-a-GCST90001991	TRUE	reported	igd	2	1	TRUE	0.00538327	19.6308	68.8967
			rs143858253	C	T	C	T	0.1762	-0.0265	0.1206	0.0624204	FALSE	FALSE	FALSE	ebi-a-GCST90018794	12	54497116	0.065	473500	0.6838	Aplastic anemia || id:ebi-a-GCST90018794	Aplastic anemia	Aplastic anemia || ||	TRUE	igd	3629	0.03908	6.69006e-06	12	54497116	ebi-a-GCST90001991	|| id:ebi-a-GCST90001991	TRUE	reported	igd	2	1	TRUE	0.00557044	20.3172	68.8967
			rs146479897	G	C	G	C	0.4649	-0.164	0.0158	0.00525679	FALSE	TRUE	FALSE	ebi-a-GCST90018794	5	65595525	0.1165	473500	0.1594	Aplastic anemia || id:ebi-a-GCST90018794	Aplastic anemia	Aplastic anemia || ||	TRUE	igd	3629	0.1015	4.79005e-06	5	65595525	ebi-a-GCST90001991	|| id:ebi-a-GCST90001991	TRUE	reported	igd	2	1	TRUE	0.00574773	20.9675	68.8967
			rs146897285	A	C	A	C	0.9514	-0.0151	0.0034	0.0251184	FALSE	FALSE	FALSE	ebi-a-GCST90018794	1	213984208	0.0917	473500	0.8692	Aplastic anemia || id:ebi-a-GCST90018794	Aplastic anemia	Aplastic anemia || ||	TRUE	igd	3629	0.2078	4.84797e-06	1	213984208	ebi-a-GCST90001991	|| id:ebi-a-GCST90001991	TRUE	reported	igd	2	1	TRUE	0.00574311	20.9506	68.8967
			rs147628007	G	A	G	A	0.2853	0.1599	0.0423	0.0255337	FALSE	FALSE	FALSE	ebi-a-GCST90018794	9	81009018	0.0692	473500	0.0208598	Aplastic anemia || id:ebi-a-GCST90018794	Aplastic anemia	Aplastic anemia || ||	TRUE	igd	3629	0.06382	8.04192e-06	9	81009018	ebi-a-GCST90001991	|| id:ebi-a-GCST90001991	TRUE	reported	igd	2	1	TRUE	0.00547669	19.9733	68.8967
			rs148974843	G	C	G	C	0.2717	0.0173	0.0473	0.0588984	FALSE	TRUE	FALSE	ebi-a-GCST90018794	1	237971715	0.0488	473500	0.723199	Aplastic anemia || id:ebi-a-GCST90018794	Aplastic anemia	Aplastic anemia || ||	TRUE	igd	3629	0.05882	3.97201e-06	1	237971715	ebi-a-GCST90001991	|| id:ebi-a-GCST90001991	TRUE	reported	igd	2	1	TRUE	0.00584516	21.325	68.8967
			rs1800973	A	C	A	C	-0.315	0.0822	0.0798	0.0576516	FALSE	FALSE	FALSE	ebi-a-GCST90018794	12	69744014	0.0512	473500	0.1084	Aplastic anemia || id:ebi-a-GCST90018794	Aplastic anemia	Aplastic anemia || ||	TRUE	igd	3629	0.04587	7.73749e-12	12	69744014	ebi-a-GCST90001991	|| id:ebi-a-GCST90001991	TRUE	reported	igd	2	1	TRUE	0.0128283	47.1329	68.8967
			rs188394267	T	C	T	C	-0.2077	0.0303	0.0802	0.0351366	FALSE	FALSE	FALSE	ebi-a-GCST90018794	19	12466408	0.0797	473500	0.703399	Aplastic anemia || id:ebi-a-GCST90018794	Aplastic anemia	Aplastic anemia || ||	TRUE	igd	3629	0.04619	7.12607e-06	19	12466408	ebi-a-GCST90001991	|| id:ebi-a-GCST90001991	TRUE	reported	igd	2	1	TRUE	0.00554086	20.2087	68.8967
			rs2394447	T	C	T	C	0.1669	-0.0471	0.2366	0.092016	FALSE	FALSE	FALSE	ebi-a-GCST90018794	6	30826835	0.0375	473500	0.2097	Aplastic anemia || id:ebi-a-GCST90018794	Aplastic anemia	Aplastic anemia || ||	TRUE	igd	3629	0.03337	5.91398e-07	6	30826835	ebi-a-GCST90001991	|| id:ebi-a-GCST90001991	TRUE	reported	igd	2	1	TRUE	0.00684589	25.0012	68.8967
			rs35848415	G	A	G	A	-0.2693	0.0046	0.0463	0.121457	FALSE	FALSE	FALSE	ebi-a-GCST90018794	11	102879843	0.0393	473500	0.9068	Aplastic anemia || id:ebi-a-GCST90018794	Aplastic anemia	Aplastic anemia || ||	TRUE	igd	3629	0.05955	6.31393e-06	11	102879843	ebi-a-GCST90001991	|| id:ebi-a-GCST90001991	TRUE	reported	igd	2	1	TRUE	0.00560379	20.4395	68.8967
			rs62005962	A	G	A	G	-0.1213	-0.0127	0.3133	0.421285	FALSE	FALSE	FALSE	ebi-a-GCST90018794	15	54040290	0.0226	473500	0.5753	Aplastic anemia || id:ebi-a-GCST90018794	Aplastic anemia	Aplastic anemia || ||	TRUE	igd	3629	0.02708	7.66408e-06	15	54040290	ebi-a-GCST90001991	|| id:ebi-a-GCST90001991	TRUE	reported	igd	2	1	TRUE	0.00549848	20.0533	68.8967
			rs80032720	A	G	A	G	0.4142	0.4178	0.0733	0.0447643	FALSE	FALSE	FALSE	ebi-a-GCST90018794	6	32384933	0.1515	473500	0.00582505	Aplastic anemia || id:ebi-a-GCST90018794	Aplastic anemia	Aplastic anemia || ||	TRUE	igd	3629	0.05456	3.97466e-14	6	32384933	ebi-a-GCST90001991	|| id:ebi-a-GCST90001991	TRUE	reported	igd	2	1	TRUE	0.015633	57.6013	68.8967
			rs8043889	T	C	T	C	-0.1283	-0.0114	0.3103	0.247834	FALSE	FALSE	FALSE	ebi-a-GCST90018794	16	27733429	0.0246	473500	0.642899	Aplastic anemia || id:ebi-a-GCST90018794	Aplastic anemia	Aplastic anemia || ||	TRUE	igd	3629	0.02725	2.594e-06	16	27733429	ebi-a-GCST90001991	|| id:ebi-a-GCST90001991	TRUE	reported	igd	2	1	TRUE	0.0060714	22.1555	68.8967
			rs9261756	G	A	G	A	-0.1687	-0.0475	0.2655	0.107844	FALSE	FALSE	FALSE	ebi-a-GCST90018794	6	30372414	0.0365	473500	0.1926	Aplastic anemia || id:ebi-a-GCST90018794	Aplastic anemia	Aplastic anemia || ||	TRUE	igd	3629	0.03418	8.29297e-07	6	30372414	ebi-a-GCST90001991	|| id:ebi-a-GCST90001991	TRUE	reported	igd	2	1	TRUE	0.00666797	24.3471	68.8967
			rs9270585	T	C	T	C	-0.5871	-0.0698	0.5834	0.523617	FALSE	FALSE	FALSE	ebi-a-GCST90018794	6	32561300	0.0253	473500	0.00583203	Aplastic anemia || id:ebi-a-GCST90018794	Aplastic anemia	Aplastic anemia || ||	TRUE	igd	3629	0.02804	5.5616e-92	6	32561300	ebi-a-GCST90001991	|| id:ebi-a-GCST90001991	TRUE	reported	igd	2	1	TRUE	0.107783	438.156	68.8967
			rs9271768	G	A	A	T	-0.5084	0.0032	0.4388	0.35332	TRUE	FALSE	FALSE	ebi-a-GCST90018794	6	32594188	0.0297	473500	0.9146	Aplastic anemia || id:ebi-a-GCST90018794	Aplastic anemia	Aplastic anemia || ||	TRUE	igd	3629	0.02947	3.55795e-64	6	32594188	ebi-a-GCST90001991	|| id:ebi-a-GCST90001991	TRUE	reported	igd	2	1	FALSE	0.0757936	297.448	68.8967
			rs9271768	G	A	G	A	-0.5084	-0.0371	0.4388	0.2236	FALSE	FALSE	FALSE	ebi-a-GCST90018794	6	32594188	0.0364	473500	0.3081	Aplastic anemia || id:ebi-a-GCST90018794	Aplastic anemia	Aplastic anemia || ||	TRUE	igd	3629	0.02947	3.55795e-64	6	32594188	ebi-a-GCST90001991	|| id:ebi-a-GCST90001991	TRUE	reported	igd	2	2	TRUE	0.0757936	297.448	68.8967
			rs9469245	T	C	T	C	-0.2607	-0.0358	0.5433	0.469787	FALSE	FALSE	FALSE	ebi-a-GCST90018794	6	32692084	0.0254	473500	0.1598	Aplastic anemia || id:ebi-a-GCST90018794	Aplastic anemia	Aplastic anemia || ||	TRUE	igd	3629	0.02805	2.558e-20	6	32692084	ebi-a-GCST90001991	|| id:ebi-a-GCST90001991	TRUE	reported	igd	2	1	TRUE	0.0232495	86.333	68.8967
		step2	SNP	effect_allele.exposure	other_allele.exposure	effect_allele.outcome	other_allele.outcome	beta.exposure	beta.outcome	eaf.exposure	eaf.outcome	remove	palindromic	ambiguous	id.outcome	chr	pos	se.outcome	samplesize.outcome	pval.outcome	outcome	originalname.outcome	outcome.deprecated	mr_keep.outcome	data_source.outcome	proxy.outcome	target_snp.outcome	proxy_snp.outcome	target_a1.outcome	target_a2.outcome	proxy_a1.outcome	proxy_a2.outcome	chr.exposure	pos.exposure	se.exposure	pval.exposure	samplesize.exposure	id.exposure	exposure	mr_keep.exposure	pval_origin.exposure	data_source.exposure	action	SNP_index	mr_keep	R2	f	meanf
			rs11166231	A	C	A	C	0.6172	-0.002483	0.025387	0.0689	FALSE	FALSE	FALSE	ebi-a-GCST90001991	1	99815593	0.05026	3629	0.9606	HLA DR on CD14+ monocyte || id:ebi-a-GCST90001991	HLA DR on CD14+ monocyte	HLA DR on CD14+ monocyte || ||	TRUE	igd	NA	NA	NA	NA	NA	NA	NA	1	99815593	0.1194	2.355e-07	473500	ebi-a-GCST90018794	|| id:ebi-a-GCST90018794	TRUE	reported	igd	2	1	TRUE	5.64285e-05	26.7203	22.0203
			rs115045761	A	T	A	T	0.3647	-0.04705	0.0279778	0.0158	FALSE	TRUE	FALSE	ebi-a-GCST90001991	2	119019495	0.09717	3629	0.6283	HLA DR on CD14+ monocyte || id:ebi-a-GCST90001991	HLA DR on CD14+ monocyte	HLA DR on CD14+ monocyte || ||	TRUE	igd	NA	NA	NA	NA	NA	NA	NA	2	119019495	0.0784	3.26197e-06	473500	ebi-a-GCST90018794	|| id:ebi-a-GCST90018794	TRUE	reported	igd	2	1	TRUE	4.56983e-05	21.639	22.0203
			rs115958490	A	G	A	G	-0.243	0.1271	0.0326457	0.0285	FALSE	FALSE	FALSE	ebi-a-GCST90001991	3	62137076	0.078	3629	0.1032	HLA DR on CD14+ monocyte || id:ebi-a-GCST90001991	HLA DR on CD14+ monocyte	HLA DR on CD14+ monocyte || ||	TRUE	igd	NA	NA	NA	NA	NA	NA	NA	3	62137076	0.052	2.94897e-06	473500	ebi-a-GCST90018794	|| id:ebi-a-GCST90018794	TRUE	reported	igd	2	1	TRUE	4.61175e-05	21.8376	22.0203
			rs141283979	T	C	T	C	0.8972	-0.1555	0.0290067	0.0124	FALSE	FALSE	FALSE	ebi-a-GCST90001991	14	105419551	0.1234	3629	0.2078	HLA DR on CD14+ monocyte || id:ebi-a-GCST90001991	HLA DR on CD14+ monocyte	HLA DR on CD14+ monocyte || ||	TRUE	igd	TRUE	rs141283979	rs201524595	T	C	G	C	14	105417581	0.2012	8.22299e-06	473500	ebi-a-GCST90018794	|| id:ebi-a-GCST90018794	TRUE	reported	igd	2	1	TRUE	4.19937e-05	19.8848	22.0203
			rs148837641	C	T	C	T	0.8879	-0.05832	0.0100052	0.0158	FALSE	FALSE	FALSE	ebi-a-GCST90001991	4	172658665	0.09711	3629	0.5482	HLA DR on CD14+ monocyte || id:ebi-a-GCST90001991	HLA DR on CD14+ monocyte	HLA DR on CD14+ monocyte || ||	TRUE	igd	NA	NA	NA	NA	NA	NA	NA	4	172658665	0.1904	3.11e-06	473500	ebi-a-GCST90018794	|| id:ebi-a-GCST90018794	TRUE	reported	igd	2	1	TRUE	4.59255e-05	21.7467	22.0203
			rs17427917	C	T	C	T	0.3724	-0.0446	0.0281343	0.018	FALSE	FALSE	FALSE	ebi-a-GCST90001991	7	27230831	0.09693	3629	0.6455	HLA DR on CD14+ monocyte || id:ebi-a-GCST90001991	HLA DR on CD14+ monocyte	HLA DR on CD14+ monocyte || ||	TRUE	igd	NA	NA	NA	NA	NA	NA	NA	7	27230831	0.0744	5.49997e-07	473500	ebi-a-GCST90018794	|| id:ebi-a-GCST90018794	TRUE	reported	igd	2	1	TRUE	5.29091e-05	25.0537	22.0203
			rs192906087	G	C	G	C	0.4052	-0.02062	0.146982	0.1664	FALSE	TRUE	FALSE	ebi-a-GCST90001991	4	183743799	0.03384	3629	0.5423	HLA DR on CD14+ monocyte || id:ebi-a-GCST90001991	HLA DR on CD14+ monocyte	HLA DR on CD14+ monocyte || ||	TRUE	igd	TRUE	rs192906087	rs66892705	G	C	T	C	4	183738413	0.0915	9.52796e-06	473500	ebi-a-GCST90018794	|| id:ebi-a-GCST90018794	TRUE	reported	igd	2	1	TRUE	4.14151e-05	19.6108	22.0203
			rs1968707	G	C	G	C	-0.452	0.2824	0.984645	0.9957	FALSE	TRUE	FALSE	ebi-a-GCST90001991	2	236941658	0.1957	3629	0.149	HLA DR on CD14+ monocyte || id:ebi-a-GCST90001991	HLA DR on CD14+ monocyte	HLA DR on CD14+ monocyte || ||	TRUE	igd	NA	NA	NA	NA	NA	NA	NA	2	236941658	0.0941	1.546e-06	473500	ebi-a-GCST90018794	|| id:ebi-a-GCST90018794	TRUE	reported	igd	2	1	TRUE	4.87255e-05	23.0726	22.0203
			rs2554616	T	C	T	C	-0.1299	0.05461	0.783127	0.7543	FALSE	FALSE	FALSE	ebi-a-GCST90001991	8	3798162	0.02946	3629	0.0638999	HLA DR on CD14+ monocyte || id:ebi-a-GCST90001991	HLA DR on CD14+ monocyte	HLA DR on CD14+ monocyte || ||	TRUE	igd	NA	NA	NA	NA	NA	NA	NA	8	3798162	0.0294	9.88804e-06	473500	ebi-a-GCST90018794	|| id:ebi-a-GCST90018794	TRUE	reported	igd	2	1	TRUE	4.12274e-05	19.5219	22.0203
			rs2812506	T	G	T	G	0.1179	0.01296	0.246003	0.1392	FALSE	FALSE	FALSE	ebi-a-GCST90001991	10	71421754	0.0363	3629	0.721	HLA DR on CD14+ monocyte || id:ebi-a-GCST90001991	HLA DR on CD14+ monocyte	HLA DR on CD14+ monocyte || ||	TRUE	igd	NA	NA	NA	NA	NA	NA	NA	10	71421754	0.0258	4.77903e-06	473500	ebi-a-GCST90018794	|| id:ebi-a-GCST90018794	TRUE	reported	igd	2	1	TRUE	4.41011e-05	20.8827	22.0203
			rs3094680	T	C	T	C	-0.1219	-0.0745	0.584152	0.6594	FALSE	FALSE	FALSE	ebi-a-GCST90001991	6	31243895	0.02987	3629	0.0126599	HLA DR on CD14+ monocyte || id:ebi-a-GCST90001991	HLA DR on CD14+ monocyte	HLA DR on CD14+ monocyte || ||	TRUE	igd	NA	NA	NA	NA	NA	NA	NA	6	31243895	0.0264	4.028e-06	473500	ebi-a-GCST90018794	|| id:ebi-a-GCST90018794	TRUE	reported	igd	2	1	TRUE	4.50257e-05	21.3205	22.0203
			rs35907743	T	C	T	C	-0.1101	0.04559	0.63653	0.8033	FALSE	FALSE	FALSE	ebi-a-GCST90001991	16	12497790	0.03236	3629	0.1589	HLA DR on CD14+ monocyte || id:ebi-a-GCST90001991	HLA DR on CD14+ monocyte	HLA DR on CD14+ monocyte || ||	TRUE	igd	NA	NA	NA	NA	NA	NA	NA	16	12497790	0.0233	2.231e-06	473500	ebi-a-GCST90018794	|| id:ebi-a-GCST90018794	TRUE	reported	igd	2	1	TRUE	4.71544e-05	22.3286	22.0203
			rs4658911	T	C	T	C	0.1695	0.02064	0.129067	0.0649	FALSE	FALSE	FALSE	ebi-a-GCST90001991	1	231427220	0.05139	3629	0.687999	HLA DR on CD14+ monocyte || id:ebi-a-GCST90001991	HLA DR on CD14+ monocyte	HLA DR on CD14+ monocyte || ||	TRUE	igd	NA	NA	NA	NA	NA	NA	NA	1	231427220	0.0355	1.798e-06	473500	ebi-a-GCST90018794	|| id:ebi-a-GCST90018794	TRUE	reported	igd	2	1	TRUE	4.8144e-05	22.7972	22.0203
			rs61494430	G	C	G	C	0.3419	0.01508	0.357567	0.1609	FALSE	TRUE	FALSE	ebi-a-GCST90001991	15	53119423	0.03452	3629	0.6623	HLA DR on CD14+ monocyte || id:ebi-a-GCST90001991	HLA DR on CD14+ monocyte	HLA DR on CD14+ monocyte || ||	TRUE	igd	TRUE	rs61494430	rs2456493	G	C	A	T	15	53097493	0.0706	1.277e-06	473500	ebi-a-GCST90018794	|| id:ebi-a-GCST90018794	TRUE	reported	igd	2	1	TRUE	4.95276e-05	23.4524	22.0203
			rs62006485	T	C	T	C	0.1447	0.02573	0.126515	0.2038	FALSE	FALSE	FALSE	ebi-a-GCST90001991	15	80625928	0.03159	3629	0.4153	HLA DR on CD14+ monocyte || id:ebi-a-GCST90001991	HLA DR on CD14+ monocyte	HLA DR on CD14+ monocyte || ||	TRUE	igd	NA	NA	NA	NA	NA	NA	NA	15	80625928	0.0317	4.81404e-06	473500	ebi-a-GCST90018794	|| id:ebi-a-GCST90018794	TRUE	reported	igd	2	1	TRUE	4.40027e-05	20.8361	22.0203
			rs67888275	T	C	T	C	0.1072	0.04687	0.227062	0.166	FALSE	FALSE	FALSE	ebi-a-GCST90001991	11	134753551	0.03412	3629	0.1697	HLA DR on CD14+ monocyte || id:ebi-a-GCST90001991	HLA DR on CD14+ monocyte	HLA DR on CD14+ monocyte || ||	TRUE	igd	NA	NA	NA	NA	NA	NA	NA	11	134753551	0.0238	6.79297e-06	473500	ebi-a-GCST90018794	|| id:ebi-a-GCST90018794	TRUE	reported	igd	2	1	TRUE	4.28447e-05	20.2877	22.0203
			rs7190862	A	G	A	G	-0.1624	-0.02365	0.147671	0.1459	FALSE	FALSE	FALSE	ebi-a-GCST90001991	16	85121696	0.03584	3629	0.5093	HLA DR on CD14+ monocyte || id:ebi-a-GCST90001991	HLA DR on CD14+ monocyte	HLA DR on CD14+ monocyte || ||	TRUE	igd	NA	NA	NA	NA	NA	NA	NA	16	85121696	0.0328	7.45899e-07	473500	ebi-a-GCST90018794	|| id:ebi-a-GCST90018794	TRUE	reported	igd	2	1	TRUE	5.17704e-05	24.5145	22.0203
			rs7657126	A	G	A	G	-0.1804	-0.04378	0.0977449	0.1509	FALSE	FALSE	FALSE	ebi-a-GCST90001991	4	39698107	0.03535	3629	0.2157	HLA DR on CD14+ monocyte || id:ebi-a-GCST90001991	HLA DR on CD14+ monocyte	HLA DR on CD14+ monocyte || ||	TRUE	igd	NA	NA	NA	NA	NA	NA	NA	4	39698107	0.0395	4.92799e-06	473500	ebi-a-GCST90018794	|| id:ebi-a-GCST90018794	TRUE	reported	igd	2	1	TRUE	4.40494e-05	20.8582	22.0203
		step3	SNP	effect_allele.exposure	other_allele.exposure	effect_allele.outcome	other_allele.outcome	beta.exposure	beta.outcome	eaf.exposure	eaf.outcome	remove	palindromic	ambiguous	id.outcome	se.outcome	pval.outcome	samplesize.outcome	outcome	mr_keep.outcome	pval_origin.outcome	data_source.outcome	samplesize.exposure	se.exposure	pval.exposure	chr.exposure	pos.exposure	id.exposure	exposure	mr_keep.exposure	pval_origin.exposure	data_source.exposure	action	SNP_index	mr_keep	R2	f	meanf
			rs112651313	C	T	C	T	0.1779	-0.0159	0.1123	0.0857	FALSE	FALSE	FALSE	TdZZJf	0.0214	0.457	11783	outcome	TRUE	reported	textfile	3629	0.03984	8.21599e-06	2	212886345	ebi-a-GCST90001991	|| id:ebi-a-GCST90001991	TRUE	reported	igd	2	1	TRUE	0.00546445	19.9285	56.8231
			rs113337372	A	G	A	G	-0.3163	0.0104	0.0347	0.0299	FALSE	FALSE	FALSE	TdZZJf	0.0453	0.818	11336	outcome	TRUE	reported	textfile	3629	0.06905	4.79601e-06	2	121677690	ebi-a-GCST90001991	|| id:ebi-a-GCST90001991	TRUE	reported	igd	2	1	TRUE	0.00574884	20.9716	56.8231
			rs113555953	A	C	A	C	0.5169	0.0454	0.0127	0.0395	FALSE	FALSE	FALSE	TdZZJf	0.0382	0.235	11336	outcome	TRUE	reported	textfile	3629	0.1132	5.09401e-06	4	97898706	ebi-a-GCST90001991	|| id:ebi-a-GCST90001991	TRUE	reported	igd	2	1	TRUE	0.00571275	20.8392	56.8231
			rs11737889	A	G	A	G	0.1403	0.0029	0.2353	0.2241	FALSE	FALSE	FALSE	TdZZJf	0.0175	0.868	10469	outcome	TRUE	reported	textfile	3629	0.03056	4.56804e-06	4	64395080	ebi-a-GCST90001991	|| id:ebi-a-GCST90001991	TRUE	reported	igd	2	1	TRUE	0.0057744	21.0654	56.8231
			rs11788133	A	G	A	G	-0.1591	0.02	0.1684	0.1071	FALSE	FALSE	FALSE	TdZZJf	0.0229	0.382	10272	outcome	TRUE	reported	textfile	3629	0.03366	2.36799e-06	9	137907399	ebi-a-GCST90001991	|| id:ebi-a-GCST90001991	TRUE	reported	igd	2	1	TRUE	0.00611871	22.3292	56.8231
			rs13168479	T	C	T	C	-0.5921	-0.0435	0.0084	0.0161	FALSE	FALSE	FALSE	TdZZJf	0.0577	0.451	9414	outcome	TRUE	reported	textfile	3629	0.1336	9.66696e-06	5	164249532	ebi-a-GCST90001991	|| id:ebi-a-GCST90001991	TRUE	reported	igd	2	1	TRUE	0.00538327	19.6308	56.8231
			rs143858253	C	T	C	T	0.1762	-0.0159	0.1206	0.0756	FALSE	FALSE	FALSE	TdZZJf	0.0278	0.567	11336	outcome	TRUE	reported	textfile	3629	0.03908	6.69006e-06	12	54497116	ebi-a-GCST90001991	|| id:ebi-a-GCST90001991	TRUE	reported	igd	2	1	TRUE	0.00557044	20.3172	56.8231
			rs146479897	G	C	G	C	0.4649	0.1844	0.0158	0.0047	FALSE	TRUE	FALSE	TdZZJf	0.1678	0.272	6604	outcome	TRUE	reported	textfile	3629	0.1015	4.79005e-06	5	65595525	ebi-a-GCST90001991	|| id:ebi-a-GCST90001991	TRUE	reported	igd	2	1	TRUE	0.00574773	20.9675	56.8231
			rs146897285	A	C	A	C	0.9514	-0.0784	0.0034	0.0292	FALSE	FALSE	FALSE	TdZZJf	0.04	0.05	11763	outcome	TRUE	reported	textfile	3629	0.2078	4.84797e-06	1	213984208	ebi-a-GCST90001991	|| id:ebi-a-GCST90001991	TRUE	reported	igd	2	1	TRUE	0.00574311	20.9506	56.8231
			rs147628007	G	A	G	A	0.2853	0.0425	0.0423	0.0265	FALSE	FALSE	FALSE	TdZZJf	0.0515	0.409	11336	outcome	TRUE	reported	textfile	3629	0.06382	8.04192e-06	9	81009018	ebi-a-GCST90001991	|| id:ebi-a-GCST90001991	TRUE	reported	igd	2	1	TRUE	0.00547669	19.9733	56.8231
			rs148974843	G	C	G	C	0.2717	0.0245	0.0473	0.0741	FALSE	TRUE	FALSE	TdZZJf	0.0281	0.383	11336	outcome	TRUE	reported	textfile	3629	0.05882	3.97201e-06	1	237971715	ebi-a-GCST90001991	|| id:ebi-a-GCST90001991	TRUE	reported	igd	2	1	TRUE	0.00584516	21.325	56.8231
			rs1800973	A	C	A	C	-0.315	0.0304	0.0798	0.0666	FALSE	FALSE	FALSE	TdZZJf	0.0251	0.226	11784	outcome	TRUE	reported	textfile	3629	0.04587	7.73749e-12	12	69744014	ebi-a-GCST90001991	|| id:ebi-a-GCST90001991	TRUE	reported	igd	2	1	TRUE	0.0128283	47.1329	56.8231
			rs184592417	C	T	C	T	1.316	0.0967	0.0017	0.0165	FALSE	FALSE	FALSE	TdZZJf	0.0656	0.14	11336	outcome	TRUE	reported	textfile	3629	0.296	9.05191e-06	8	140310541	ebi-a-GCST90001991	|| id:ebi-a-GCST90001991	TRUE	reported	igd	2	1	TRUE	0.00541729	19.7555	56.8231
			rs188394267	T	C	T	C	-0.2077	-0.0009	0.0802	0.0377	FALSE	FALSE	FALSE	TdZZJf	0.0347	0.979	11777	outcome	TRUE	reported	textfile	3629	0.04619	7.12607e-06	19	12466408	ebi-a-GCST90001991	|| id:ebi-a-GCST90001991	TRUE	reported	igd	2	1	TRUE	0.00554086	20.2087	56.8231
			rs2394447	T	C	T	C	0.1669	0.0087	0.2366	0.111	FALSE	FALSE	FALSE	TdZZJf	0.0199	0.662	11782	outcome	TRUE	reported	textfile	3629	0.03337	5.91398e-07	6	30826835	ebi-a-GCST90001991	|| id:ebi-a-GCST90001991	TRUE	reported	igd	2	1	TRUE	0.00684589	25.0012	56.8231
			rs35848415	G	A	G	A	-0.2693	-0.0265	0.0463	0.0712	FALSE	FALSE	FALSE	TdZZJf	0.0239	0.268	11783	outcome	TRUE	reported	textfile	3629	0.05955	6.31393e-06	11	102879843	ebi-a-GCST90001991	|| id:ebi-a-GCST90001991	TRUE	reported	igd	2	1	TRUE	0.00560379	20.4395	56.8231
			rs62005962	A	G	A	G	-0.1213	-0.0169	0.3133	0.4143	FALSE	FALSE	FALSE	TdZZJf	0.0136	0.214	11336	outcome	TRUE	reported	textfile	3629	0.02708	7.66408e-06	15	54040290	ebi-a-GCST90001991	|| id:ebi-a-GCST90001991	TRUE	reported	igd	2	1	TRUE	0.00549848	20.0533	56.8231
			rs80032720	A	G	A	G	0.4142	0.1288	0.0733	0.0173	FALSE	FALSE	FALSE	TdZZJf	0.0572	0.0243	10849	outcome	TRUE	reported	textfile	3629	0.05456	3.97466e-14	6	32384933	ebi-a-GCST90001991	|| id:ebi-a-GCST90001991	TRUE	reported	igd	2	1	TRUE	0.015633	57.6013	56.8231
			rs8043889	T	C	T	C	-0.1283	-0.0011	0.3103	0.2812	FALSE	FALSE	FALSE	TdZZJf	0.0138	0.936	11783	outcome	TRUE	reported	textfile	3629	0.02725	2.594e-06	16	27733429	ebi-a-GCST90001991	|| id:ebi-a-GCST90001991	TRUE	reported	igd	2	1	TRUE	0.0060714	22.1555	56.8231
			rs9261756	G	A	G	A	-0.1687	-0.0007	0.2655	0.153	FALSE	FALSE	FALSE	TdZZJf	0.0168	0.967	11784	outcome	TRUE	reported	textfile	3629	0.03418	8.29297e-07	6	30372414	ebi-a-GCST90001991	|| id:ebi-a-GCST90001991	TRUE	reported	igd	2	1	TRUE	0.00666797	24.3471	56.8231
			rs9270585	T	C	T	C	-0.5871	-0.0624	0.5834	0.5531	FALSE	FALSE	FALSE	TdZZJf	0.0149	2.82e-05	9453	outcome	TRUE	reported	textfile	3629	0.02804	5.5616e-92	6	32561300	ebi-a-GCST90001991	|| id:ebi-a-GCST90001991	TRUE	reported	igd	2	1	TRUE	0.107783	438.156	56.8231
			rs9271768	G	A	T	A	-0.5084	-0.0087	0.4388	0.6248	TRUE	FALSE	FALSE	TdZZJf	0.0168	0.605	7943	outcome	TRUE	reported	textfile	3629	0.02947	3.55795e-64	6	32594188	ebi-a-GCST90001991	|| id:ebi-a-GCST90001991	TRUE	reported	igd	2	1	FALSE	0.0757936	297.448	56.8231
			rs9469245	T	C	T	C	-0.2607	0.0021	0.5433	0.4186	FALSE	FALSE	FALSE	TdZZJf	0.0126	0.868	11140	outcome	TRUE	reported	textfile	3629	0.02805	2.558e-20	6	32692084	ebi-a-GCST90001991	|| id:ebi-a-GCST90001991	TRUE	reported	igd	2	1	TRUE	0.0232495	86.333	56.8231
		step4	SNP	effect_allele.exposure	other_allele.exposure	effect_allele.outcome	other_allele.outcome	beta.exposure	beta.outcome	eaf.exposure	eaf.outcome	remove	palindromic	ambiguous	id.outcome	chr	pos	se.outcome	samplesize.outcome	pval.outcome	outcome	originalname.outcome	outcome.deprecated	mr_keep.outcome	data_source.outcome	se.exposure	pval.exposure	samplesize.exposure	exposure	mr_keep.exposure	pval_origin.exposure	id.exposure	data_source.exposure	action	SNP_index	mr_keep	R2	f	meanf
			rs112883732	A	G	A	G	0.0639	-0.0294	0.2266	0.157701	FALSE	FALSE	FALSE	ebi-a-GCST90018794	2	174802976	0.0305	473500	0.3358	Aplastic anemia || id:ebi-a-GCST90018794	Aplastic anemia	Aplastic anemia || ||	TRUE	igd	0.0144	9.1e-06	11784	exposure	TRUE	reported	kNXzDd	textfile	2	1	TRUE	0.00166824	19.6881	33.2963
			rs115938660	T	C	T	C	-0.2181	0.1472	0.0215	0.0206841	FALSE	FALSE	FALSE	ebi-a-GCST90018794	5	110784241	0.068	473500	0.0304299	Aplastic anemia || id:ebi-a-GCST90018794	Aplastic anemia	Aplastic anemia || ||	TRUE	igd	0.0467	3.01e-06	11770	exposure	TRUE	reported	kNXzDd	textfile	2	1	TRUE	0.00184968	21.8074	33.2963
			rs117117000	A	G	A	G	0.1586	0.0022	0.961	0.957615	FALSE	FALSE	FALSE	ebi-a-GCST90018794	8	119917062	0.0497	473500	0.9643	Aplastic anemia || id:ebi-a-GCST90018794	Aplastic anemia	Aplastic anemia || ||	TRUE	igd	0.0333	1.91e-06	11784	exposure	TRUE	reported	kNXzDd	textfile	2	1	TRUE	0.00192128	22.6801	33.2963
			rs1275374	A	G	A	G	-0.0611	-0.0036	0.4056	0.321485	FALSE	FALSE	FALSE	ebi-a-GCST90018794	8	118638630	0.0232	473500	0.8761	Aplastic anemia || id:ebi-a-GCST90018794	Aplastic anemia	Aplastic anemia || ||	TRUE	igd	0.0137	8.2e-06	11336	exposure	TRUE	reported	kNXzDd	textfile	2	1	TRUE	0.00175154	19.8868	33.2963
			rs12754806	A	G	A	G	0.0563	-0.0252	0.4817	0.509428	FALSE	FALSE	FALSE	ebi-a-GCST90018794	1	238821453	0.0225	473500	0.264	Aplastic anemia || id:ebi-a-GCST90018794	Aplastic anemia	Aplastic anemia || ||	TRUE	igd	0.0122	3.94e-06	11768	exposure	TRUE	reported	kNXzDd	textfile	2	1	TRUE	0.00180638	21.2923	33.2963
			rs141933232	A	G	A	G	-0.2724	0.088	0.0169	0.0144865	FALSE	FALSE	FALSE	ebi-a-GCST90018794	17	36964094	0.2651	473500	0.7399	Aplastic anemia || id:ebi-a-GCST90018794	Aplastic anemia	Aplastic anemia || ||	TRUE	igd	0.0546	6.07e-07	11724	exposure	TRUE	reported	kNXzDd	textfile	2	1	TRUE	0.00211852	24.886	33.2963
			rs143212977	A	G	A	G	0.2467	0.014	0.0184	0.0170094	FALSE	FALSE	FALSE	ebi-a-GCST90018794	12	115088443	0.0819	473500	0.8639	Aplastic anemia || id:ebi-a-GCST90018794	Aplastic anemia	Aplastic anemia || ||	TRUE	igd	0.0558	9.82e-06	11336	exposure	TRUE	reported	kNXzDd	textfile	2	1	TRUE	0.00172132	19.5431	33.2963
			rs147006060	A	G	A	G	-0.2602	0.0271	0.0179	0.0100352	FALSE	FALSE	FALSE	ebi-a-GCST90018794	21	43780807	0.0754	473500	0.7196	Aplastic anemia || id:ebi-a-GCST90018794	Aplastic anemia	Aplastic anemia || ||	TRUE	igd	0.0566	4.28e-06	11775	exposure	TRUE	reported	kNXzDd	textfile	2	1	TRUE	0.0017916	21.1304	33.2963
			rs1549488	C	G	C	G	-0.06	-0.0098	0.4942	0.464824	FALSE	TRUE	TRUE	ebi-a-GCST90018794	11	4431867	0.0224	473500	0.6631	Aplastic anemia || id:ebi-a-GCST90018794	Aplastic anemia	Aplastic anemia || ||	TRUE	igd	0.0134	7.55e-06	11335	exposure	TRUE	reported	kNXzDd	textfile	2	1	FALSE	0.00176565	20.0455	33.2963
			rs1604713	A	C	A	C	-0.1451	-0.0634	0.9399	0.909289	FALSE	FALSE	FALSE	ebi-a-GCST90018794	8	107256388	0.0419	473500	0.1308	Aplastic anemia || id:ebi-a-GCST90018794	Aplastic anemia	Aplastic anemia || ||	TRUE	igd	0.0322	6.6e-06	11336	exposure	TRUE	reported	kNXzDd	textfile	2	1	TRUE	0.00178808	20.3024	33.2963
			rs1645151	C	G	C	G	0.0745	0.0132	0.6059	0.582573	FALSE	TRUE	FALSE	ebi-a-GCST90018794	5	95049215	0.023	473500	0.566899	Aplastic anemia || id:ebi-a-GCST90018794	Aplastic anemia	Aplastic anemia || ||	TRUE	igd	0.0164	5.55e-06	8809	exposure	TRUE	reported	kNXzDd	textfile	2	1	TRUE	0.00233713	20.6313	33.2963
			rs1690678	A	C	A	C	0.0904	-0.0136	0.1109	0.180325	FALSE	FALSE	FALSE	ebi-a-GCST90018794	10	27930818	0.033	473500	0.680201	Aplastic anemia || id:ebi-a-GCST90018794	Aplastic anemia	Aplastic anemia || ||	TRUE	igd	0.0192	2.5e-06	11784	exposure	TRUE	reported	kNXzDd	textfile	2	1	TRUE	0.0018777	22.1646	33.2963
			rs2289779	T	G	T	G	0.0788	0.0222	0.5419	0.530295	FALSE	FALSE	FALSE	ebi-a-GCST90018794	5	38527228	0.0225	473500	0.3237	Aplastic anemia || id:ebi-a-GCST90018794	Aplastic anemia	Aplastic anemia || ||	TRUE	igd	0.0134	4.09e-09	11336	exposure	TRUE	reported	kNXzDd	textfile	2	1	TRUE	0.00304131	34.5753	33.2963
			rs2569006	T	G	T	G	-0.0553	0.0081	0.4142	0.372723	FALSE	FALSE	FALSE	ebi-a-GCST90018794	5	145246085	0.0232	473500	0.7278	Aplastic anemia || id:ebi-a-GCST90018794	Aplastic anemia	Aplastic anemia || ||	TRUE	igd	0.0125	9.69e-06	11780	exposure	TRUE	reported	kNXzDd	textfile	2	1	TRUE	0.00165869	19.5685	33.2963
			rs3963364	A	C	A	C	-0.0951	0.0428	0.1784	0.164547	FALSE	FALSE	FALSE	ebi-a-GCST90018794	3	12385357	0.0888	473500	0.6294	Aplastic anemia || id:ebi-a-GCST90018794	Aplastic anemia	Aplastic anemia || ||	TRUE	igd	0.0203	2.8e-06	9453	exposure	TRUE	reported	kNXzDd	textfile	2	1	TRUE	0.00231629	21.942	33.2963
			rs41307428	T	C	T	C	0.2027	-0.0609	0.067	0.0467314	FALSE	FALSE	FALSE	ebi-a-GCST90018794	9	136336804	0.037	473500	0.1004	Aplastic anemia || id:ebi-a-GCST90018794	Aplastic anemia	Aplastic anemia || ||	TRUE	igd	0.0299	1.21e-11	11774	exposure	TRUE	reported	kNXzDd	textfile	2	1	TRUE	0.00388821	45.9506	33.2963
			rs452976	T	C	T	C	0.0692	0.0109	0.8025	0.853021	FALSE	FALSE	FALSE	ebi-a-GCST90018794	5	84611579	0.0298	473500	0.7142	Aplastic anemia || id:ebi-a-GCST90018794	Aplastic anemia	Aplastic anemia || ||	TRUE	igd	0.0153	6.1e-06	11770	exposure	TRUE	reported	kNXzDd	textfile	2	1	TRUE	0.001735	20.4529	33.2963
			rs4689540	T	C	T	C	0.0611	-0.0208	0.5834	0.623625	FALSE	FALSE	FALSE	ebi-a-GCST90018794	4	6753471	0.0227	473500	0.3602	Aplastic anemia || id:ebi-a-GCST90018794	Aplastic anemia	Aplastic anemia || ||	TRUE	igd	0.0138	9.53e-06	11336	exposure	TRUE	reported	kNXzDd	textfile	2	1	TRUE	0.00172629	19.5996	33.2963
			rs4937122	T	G	T	G	0.1262	-0.0358	0.9129	0.751906	FALSE	FALSE	FALSE	ebi-a-GCST90018794	11	126228659	0.0373	473500	0.3382	Aplastic anemia || id:ebi-a-GCST90018794	Aplastic anemia	Aplastic anemia || ||	TRUE	igd	0.0248	3.61e-07	11336	exposure	TRUE	reported	kNXzDd	textfile	2	1	TRUE	0.00227911	25.8904	33.2963
			rs6002001	A	G	A	G	0.6489	-0.4887	0.0043	0.00197174	FALSE	FALSE	FALSE	ebi-a-GCST90018794	22	41054967	0.7181	473500	0.4962	Aplastic anemia || id:ebi-a-GCST90018794	Aplastic anemia	Aplastic anemia || ||	TRUE	igd	0.1417	4.66e-06	6861	exposure	TRUE	reported	kNXzDd	textfile	2	1	TRUE	0.00304721	20.9647	33.2963
			rs62258077	T	C	T	C	-0.063	0.0603	0.6603	0.628193	FALSE	FALSE	FALSE	ebi-a-GCST90018794	3	58363371	0.0641	473500	0.3469	Aplastic anemia || id:ebi-a-GCST90018794	Aplastic anemia	Aplastic anemia || ||	TRUE	igd	0.013	1.26e-06	11762	exposure	TRUE	reported	kNXzDd	textfile	2	1	TRUE	0.00199272	23.4812	33.2963
			rs635634	T	C	T	C	-0.2885	0.0733	0.1918	0.212353	FALSE	FALSE	FALSE	ebi-a-GCST90018794	9	136155000	0.028	473500	0.00896107	Aplastic anemia || id:ebi-a-GCST90018794	Aplastic anemia	Aplastic anemia || ||	TRUE	igd	0.0153	2.61e-79	11784	exposure	TRUE	reported	kNXzDd	textfile	2	1	TRUE	0.0292891	355.496	33.2963
			rs6671847	A	G	A	G	-0.0604	0.0108	0.4812	0.409336	FALSE	FALSE	FALSE	ebi-a-GCST90018794	1	161478810	0.0225	473500	0.633	Aplastic anemia || id:ebi-a-GCST90018794	Aplastic anemia	Aplastic anemia || ||	TRUE	igd	0.0135	7.67e-06	11336	exposure	TRUE	reported	kNXzDd	textfile	2	1	TRUE	0.00176271	20.0138	33.2963
			rs7047277	T	C	T	C	0.0558	0.0043	0.6218	0.619352	FALSE	FALSE	FALSE	ebi-a-GCST90018794	9	14698077	0.0227	473500	0.8507	Aplastic anemia || id:ebi-a-GCST90018794	Aplastic anemia	Aplastic anemia || ||	TRUE	igd	0.0126	9.49e-06	11774	exposure	TRUE	reported	kNXzDd	textfile	2	1	TRUE	0.00166295	19.6089	33.2963
			rs72730728	A	T	A	T	0.1414	-0.0011	0.9403	0.94627	FALSE	TRUE	FALSE	ebi-a-GCST90018794	5	36424241	0.0495	473500	0.982	Aplastic anemia || id:ebi-a-GCST90018794	Aplastic anemia	Aplastic anemia || ||	TRUE	igd	0.0302	2.84e-06	11336	exposure	TRUE	reported	kNXzDd	textfile	2	1	TRUE	0.00193013	21.9184	33.2963
			rs72837682	T	C	T	C	-0.08	-0.0783	0.7807	0.796064	FALSE	FALSE	FALSE	ebi-a-GCST90018794	17	7063650	0.0781	473500	0.316	Aplastic anemia || id:ebi-a-GCST90018794	Aplastic anemia	Aplastic anemia || ||	TRUE	igd	0.0172	3.3e-06	11336	exposure	TRUE	reported	kNXzDd	textfile	2	1	TRUE	0.00190474	21.6295	33.2963
			rs73157388	T	C	T	C	-0.1306	-0.0468	0.9229	0.924122	FALSE	FALSE	FALSE	ebi-a-GCST90018794	7	79349730	0.0376	473500	0.2134	Aplastic anemia || id:ebi-a-GCST90018794	Aplastic anemia	Aplastic anemia || ||	TRUE	igd	0.0285	4.6e-06	11336	exposure	TRUE	reported	kNXzDd	textfile	2	1	TRUE	0.00184898	20.9952	33.2963
			rs778016	A	G	A	G	-0.0681	-0.0148	0.2875	0.305455	FALSE	FALSE	FALSE	ebi-a-GCST90018794	6	68918580	0.0242	473500	0.5389	Aplastic anemia || id:ebi-a-GCST90018794	Aplastic anemia	Aplastic anemia || ||	TRUE	igd	0.0145	2.65e-06	9883	exposure	TRUE	reported	kNXzDd	textfile	2	1	TRUE	0.0022269	22.0531	33.2963
			rs78981063	A	G	A	G	-0.1377	0.022	0.9558	0.959137	FALSE	FALSE	FALSE	ebi-a-GCST90018794	2	84195883	0.056	473500	0.694201	Aplastic anemia || id:ebi-a-GCST90018794	Aplastic anemia	Aplastic anemia || ||	TRUE	igd	0.0302	5.13e-06	11784	exposure	TRUE	reported	kNXzDd	textfile	2	1	TRUE	0.00176115	20.7864	33.2963
			rs8059299	A	G	A	G	0.1051	-0.0061	0.8941	0.828693	FALSE	FALSE	FALSE	ebi-a-GCST90018794	16	9246057	0.0355	473500	0.8641	Aplastic anemia || id:ebi-a-GCST90018794	Aplastic anemia	Aplastic anemia || ||	TRUE	igd	0.0232	5.89e-06	11336	exposure	TRUE	reported	kNXzDd	textfile	2	1	TRUE	0.00180711	20.5188	33.2963
			rs9313148	C	G	C	G	-0.0824	-0.0433	0.1414	0.13841	FALSE	TRUE	FALSE	ebi-a-GCST90018794	5	6378192	0.0345	473500	0.2097	Aplastic anemia || id:ebi-a-GCST90018794	Aplastic anemia	Aplastic anemia || ||	TRUE	igd	0.0173	1.91e-06	11777	exposure	TRUE	reported	kNXzDd	textfile	2	1	TRUE	0.00192261	22.6824	33.2963
	ebi-a-GCST90002031	step1	SNP	effect_allele.exposure	other_allele.exposure	effect_allele.outcome	other_allele.outcome	beta.exposure	beta.outcome	eaf.exposure	eaf.outcome	remove	palindromic	ambiguous	id.outcome	chr	pos	se.outcome	samplesize.outcome	pval.outcome	outcome	originalname.outcome	outcome.deprecated	mr_keep.outcome	data_source.outcome	chr.exposure	pos.exposure	se.exposure	pval.exposure	samplesize.exposure	id.exposure	exposure	mr_keep.exposure	pval_origin.exposure	data_source.exposure	action	SNP_index	mr_keep	R2	f	meanf
			rs10501444	G	C	G	C	-0.1611	-0.0264	0.182	0.138127	FALSE	TRUE	FALSE	ebi-a-GCST90018794	11	79137378	0.0349	473500	0.4494	Aplastic anemia || id:ebi-a-GCST90018794	Aplastic anemia	Aplastic anemia || ||	TRUE	igd	11	79137378	0.03548	5.82398e-06	2920	ebi-a-GCST90002031	|| id:ebi-a-GCST90002031	TRUE	reported	igd	2	1	TRUE	0.00701109	20.6028	132.932
			rs10788360	T	C	T	C	-0.1498	-0.0414	0.2211	0.297723	FALSE	FALSE	FALSE	ebi-a-GCST90018794	10	86499074	0.0274	473500	0.1318	Aplastic anemia || id:ebi-a-GCST90018794	Aplastic anemia	Aplastic anemia || ||	TRUE	igd	10	86499074	0.03341	7.61307e-06	2920	ebi-a-GCST90002031	|| id:ebi-a-GCST90002031	TRUE	reported	igd	2	1	TRUE	0.00683767	20.0897	132.932
			rs10882655	A	G	A	G	-1.008	-0.0472	0.5276	0.500436	FALSE	FALSE	FALSE	ebi-a-GCST90018794	10	97474371	0.0224	473500	0.0350897	Aplastic anemia || id:ebi-a-GCST90018794	Aplastic anemia	Aplastic anemia || ||	TRUE	igd	10	97474371	0.02075	1e-200	2920	ebi-a-GCST90002031	|| id:ebi-a-GCST90002031	TRUE	reported	igd	2	1	TRUE	0.446954	2358.24	132.932
			rs10882701	C	A	C	A	-0.3988	-0.0002	0.5156	0.516933	FALSE	FALSE	FALSE	ebi-a-GCST90018794	10	97741071	0.0231	473500	0.9941	Aplastic anemia || id:ebi-a-GCST90018794	Aplastic anemia	Aplastic anemia || ||	TRUE	igd	10	97741071	0.02725	7.28283e-47	2920	ebi-a-GCST90002031	|| id:ebi-a-GCST90002031	TRUE	reported	igd	2	1	TRUE	0.0683366	214.032	132.932
			rs10882793	C	T	C	T	-0.1651	0.0039	0.1856	0.210186	FALSE	FALSE	FALSE	ebi-a-GCST90018794	10	98217526	0.028	473500	0.8888	Aplastic anemia || id:ebi-a-GCST90018794	Aplastic anemia	Aplastic anemia || ||	TRUE	igd	10	98217526	0.03671	7.10493e-06	2920	ebi-a-GCST90002031	|| id:ebi-a-GCST90002031	TRUE	reported	igd	2	1	TRUE	0.0068793	20.2129	132.932
			rs10886720	C	A	C	A	-0.1269	-0.0281	0.5693	0.51112	FALSE	FALSE	FALSE	ebi-a-GCST90018794	10	122355414	0.0227	473500	0.2153	Aplastic anemia || id:ebi-a-GCST90018794	Aplastic anemia	Aplastic anemia || ||	TRUE	igd	10	122355414	0.02803	6.159e-06	2920	ebi-a-GCST90002031	|| id:ebi-a-GCST90002031	TRUE	reported	igd	2	1	TRUE	0.00697038	20.4823	132.932
			rs10998783	T	A	T	A	0.1239	-0.0178	0.443	0.346074	FALSE	TRUE	TRUE	ebi-a-GCST90018794	10	71204033	0.023	473500	0.4394	Aplastic anemia || id:ebi-a-GCST90018794	Aplastic anemia	Aplastic anemia || ||	TRUE	igd	10	71204033	0.02782	8.804e-06	2920	ebi-a-GCST90002031	|| id:ebi-a-GCST90002031	TRUE	reported	igd	2	1	FALSE	0.00674692	19.8212	132.932
			rs112736587	G	A	G	A	3.142	0.0265	0.0003	0.00729984	FALSE	FALSE	FALSE	ebi-a-GCST90018794	1	68140344	0.1361	473500	0.8454	Aplastic anemia || id:ebi-a-GCST90018794	Aplastic anemia	Aplastic anemia || ||	TRUE	igd	1	68140344	0.6604	2.053e-06	2920	ebi-a-GCST90002031	|| id:ebi-a-GCST90002031	TRUE	reported	igd	2	1	TRUE	0.0076924	22.6204	132.932
			rs116180260	G	A	G	A	0.2372	0.0009	0.0774	0.0260248	FALSE	FALSE	FALSE	ebi-a-GCST90018794	2	127180882	0.0774	473500	0.9911	Aplastic anemia || id:ebi-a-GCST90018794	Aplastic anemia	Aplastic anemia || ||	TRUE	igd	2	127180882	0.05282	7.38992e-06	2920	ebi-a-GCST90002031	|| id:ebi-a-GCST90002031	TRUE	reported	igd	2	1	TRUE	0.006859	20.1528	132.932
			rs12778797	C	T	C	T	0.2849	-0.0322	0.3854	0.381099	FALSE	FALSE	FALSE	ebi-a-GCST90018794	10	96998688	0.0235	473500	0.17	Aplastic anemia || id:ebi-a-GCST90018794	Aplastic anemia	Aplastic anemia || ||	TRUE	igd	10	96998688	0.02836	2.24285e-23	2920	ebi-a-GCST90002031	|| id:ebi-a-GCST90002031	TRUE	reported	igd	2	1	TRUE	0.0334067	100.85	132.932
			rs141018090	T	G	T	G	0.3492	-0.1266	0.0517	0.0108153	FALSE	FALSE	FALSE	ebi-a-GCST90018794	10	98169221	0.1606	473500	0.4304	Aplastic anemia || id:ebi-a-GCST90018794	Aplastic anemia	Aplastic anemia || ||	TRUE	igd	10	98169221	0.06169	1.656e-08	2920	ebi-a-GCST90002031	|| id:ebi-a-GCST90002031	TRUE	reported	igd	2	1	TRUE	0.0108542	32.02	132.932
			rs1410600	T	C	T	C	-0.2442	-0.0311	0.4053	0.623983	FALSE	FALSE	FALSE	ebi-a-GCST90018794	10	97070694	0.0226	473500	0.1681	Aplastic anemia || id:ebi-a-GCST90018794	Aplastic anemia	Aplastic anemia || ||	TRUE	igd	10	97070694	0.02817	6.97429e-18	2920	ebi-a-GCST90002031	|| id:ebi-a-GCST90002031	TRUE	reported	igd	2	1	TRUE	0.0250899	75.0966	132.932
			rs17782405	G	A	G	A	0.175	0.0468	0.1753	0.0936724	FALSE	FALSE	FALSE	ebi-a-GCST90018794	17	31751232	0.0384	473500	0.2232	Aplastic anemia || id:ebi-a-GCST90018794	Aplastic anemia	Aplastic anemia || ||	TRUE	igd	17	31751232	0.03652	1.735e-06	2920	ebi-a-GCST90002031	|| id:ebi-a-GCST90002031	TRUE	reported	igd	2	1	TRUE	0.00780243	22.9465	132.932
			rs190744827	A	G	A	G	-0.5393	-0.0722	0.0149	0.0361078	FALSE	FALSE	FALSE	ebi-a-GCST90018794	14	55569054	0.0403	473500	0.0735005	Aplastic anemia || id:ebi-a-GCST90018794	Aplastic anemia	Aplastic anemia || ||	TRUE	igd	14	55569054	0.117	4.23497e-06	2920	ebi-a-GCST90002031	|| id:ebi-a-GCST90002031	TRUE	reported	igd	2	1	TRUE	0.00722367	21.232	132.932
			rs2424506	A	G	A	G	-0.1337	0.0125	0.3603	0.491073	FALSE	FALSE	FALSE	ebi-a-GCST90018794	20	23036651	0.0228	473500	0.582101	Aplastic anemia || id:ebi-a-GCST90018794	Aplastic anemia	Aplastic anemia || ||	TRUE	igd	20	23036651	0.02903	4.31102e-06	2920	ebi-a-GCST90002031	|| id:ebi-a-GCST90002031	TRUE	reported	igd	2	1	TRUE	0.00721178	21.1968	132.932
			rs557334	C	T	C	T	-0.1448	0.0257	0.3598	0.307012	FALSE	FALSE	FALSE	ebi-a-GCST90018794	10	99765397	0.0634	473500	0.684699	Aplastic anemia || id:ebi-a-GCST90018794	Aplastic anemia	Aplastic anemia || ||	TRUE	igd	10	99765397	0.02967	1.10601e-06	2920	ebi-a-GCST90002031	|| id:ebi-a-GCST90002031	TRUE	reported	igd	2	1	TRUE	0.00809079	23.8015	132.932
			rs58294041	T	C	T	C	-0.1306	-0.007	0.626	0.54112	FALSE	FALSE	FALSE	ebi-a-GCST90018794	4	177219904	0.0225	473500	0.7545	Aplastic anemia || id:ebi-a-GCST90018794	Aplastic anemia	Aplastic anemia || ||	TRUE	igd	4	177219904	0.02901	6.98795e-06	2920	ebi-a-GCST90002031	|| id:ebi-a-GCST90002031	TRUE	reported	igd	2	1	TRUE	0.00689293	20.2532	132.932
			rs61858556	A	C	A	C	-0.2162	0.0049	0.1038	0.110987	FALSE	FALSE	FALSE	ebi-a-GCST90018794	10	98340476	0.0334	473500	0.8831	Aplastic anemia || id:ebi-a-GCST90018794	Aplastic anemia	Aplastic anemia || ||	TRUE	igd	10	98340476	0.04574	2.38402e-06	2920	ebi-a-GCST90002031	|| id:ebi-a-GCST90002031	TRUE	reported	igd	2	1	TRUE	0.00759322	22.3265	132.932
			rs62142767	A	G	A	G	0.2079	-0.0087	0.1115	0.106544	FALSE	FALSE	FALSE	ebi-a-GCST90018794	2	60359556	0.0358	473500	0.8077	Aplastic anemia || id:ebi-a-GCST90018794	Aplastic anemia	Aplastic anemia || ||	TRUE	igd	2	60359556	0.04423	2.69699e-06	2920	ebi-a-GCST90002031	|| id:ebi-a-GCST90002031	TRUE	reported	igd	2	1	TRUE	0.00750963	22.0789	132.932
			rs7259646	C	A	C	A	0.1354	0.0451	0.6803	0.819205	FALSE	FALSE	FALSE	ebi-a-GCST90018794	19	53873606	0.0293	473500	0.1227	Aplastic anemia || id:ebi-a-GCST90018794	Aplastic anemia	Aplastic anemia || ||	TRUE	igd	19	53873606	0.02924	3.80899e-06	2920	ebi-a-GCST90002031	|| id:ebi-a-GCST90002031	TRUE	reported	igd	2	1	TRUE	0.00728991	21.4282	132.932
			rs72896749	A	G	A	G	-2.076	0.0405	0.001	0.0236272	FALSE	FALSE	FALSE	ebi-a-GCST90018794	11	45659591	0.0745	473500	0.5871	Aplastic anemia || id:ebi-a-GCST90018794	Aplastic anemia	Aplastic anemia || ||	TRUE	igd	11	45659591	0.4234	9.91905e-07	2920	ebi-a-GCST90002031	|| id:ebi-a-GCST90002031	TRUE	reported	igd	2	1	TRUE	0.008166	24.0246	132.932
			rs74788351	G	T	G	T	0.654	0.3386	0.0098	0.00741712	FALSE	FALSE	FALSE	ebi-a-GCST90018794	4	129075134	0.1935	473500	0.0800295	Aplastic anemia || id:ebi-a-GCST90018794	Aplastic anemia	Aplastic anemia || ||	TRUE	igd	4	129075134	0.1408	3.56197e-06	2920	ebi-a-GCST90002031	|| id:ebi-a-GCST90002031	TRUE	reported	igd	2	1	TRUE	0.0073345	21.5602	132.932
			rs76866779	T	C	T	C	-0.9533	0.0243	0.0041	0.0147368	FALSE	FALSE	FALSE	ebi-a-GCST90018794	1	115344429	0.1276	473500	0.8489	Aplastic anemia || id:ebi-a-GCST90018794	Aplastic anemia	Aplastic anemia || ||	TRUE	igd	1	115344429	0.2115	6.84699e-06	2920	ebi-a-GCST90002031	|| id:ebi-a-GCST90002031	TRUE	reported	igd	2	1	TRUE	0.00690947	20.3021	132.932
			rs80146165	T	C	T	C	-0.3127	0.0381	0.0524	0.0182082	FALSE	FALSE	FALSE	ebi-a-GCST90018794	15	68273646	0.0891	473500	0.669	Aplastic anemia || id:ebi-a-GCST90018794	Aplastic anemia	Aplastic anemia || ||	TRUE	igd	15	68273646	0.06252	6.00095e-07	2920	ebi-a-GCST90002031	|| id:ebi-a-GCST90002031	TRUE	reported	igd	2	1	TRUE	0.00849435	24.9989	132.932
		step2	SNP	effect_allele.exposure	other_allele.exposure	effect_allele.outcome	other_allele.outcome	beta.exposure	beta.outcome	eaf.exposure	eaf.outcome	remove	palindromic	ambiguous	id.outcome	chr	pos	se.outcome	samplesize.outcome	pval.outcome	outcome	originalname.outcome	outcome.deprecated	mr_keep.outcome	data_source.outcome	proxy.outcome	target_snp.outcome	proxy_snp.outcome	target_a1.outcome	target_a2.outcome	proxy_a1.outcome	proxy_a2.outcome	chr.exposure	pos.exposure	se.exposure	pval.exposure	samplesize.exposure	id.exposure	exposure	mr_keep.exposure	pval_origin.exposure	data_source.exposure	action	SNP_index	mr_keep	R2	f	meanf
			rs11166231	A	C	A	C	0.6172	-0.05174	0.025387	0.0697	FALSE	FALSE	FALSE	ebi-a-GCST90002031	1	99815593	0.05475	2920	0.3447	CD39 on CD39+ secreting CD4 regulatory T cell || id:ebi-a-GCST90002031	CD39 on CD39+ secreting CD4 regulatory T cell	CD39 on CD39+ secreting CD4 regulatory T cell || ||	TRUE	igd	NA	NA	NA	NA	NA	NA	NA	1	99815593	0.1194	2.355e-07	473500	ebi-a-GCST90018794	|| id:ebi-a-GCST90018794	TRUE	reported	igd	2	1	TRUE	5.64285e-05	26.7203	22.0203
			rs115045761	A	T	A	T	0.3647	0.07302	0.0279778	0.0159	FALSE	TRUE	FALSE	ebi-a-GCST90002031	2	119019495	0.1078	2920	0.4984	CD39 on CD39+ secreting CD4 regulatory T cell || id:ebi-a-GCST90002031	CD39 on CD39+ secreting CD4 regulatory T cell	CD39 on CD39+ secreting CD4 regulatory T cell || ||	TRUE	igd	NA	NA	NA	NA	NA	NA	NA	2	119019495	0.0784	3.26197e-06	473500	ebi-a-GCST90018794	|| id:ebi-a-GCST90018794	TRUE	reported	igd	2	1	TRUE	4.56983e-05	21.639	22.0203
			rs115958490	A	G	A	G	-0.243	-0.05314	0.0326457	0.0286	FALSE	FALSE	FALSE	ebi-a-GCST90002031	3	62137076	0.08605	2920	0.5369	CD39 on CD39+ secreting CD4 regulatory T cell || id:ebi-a-GCST90002031	CD39 on CD39+ secreting CD4 regulatory T cell	CD39 on CD39+ secreting CD4 regulatory T cell || ||	TRUE	igd	NA	NA	NA	NA	NA	NA	NA	3	62137076	0.052	2.94897e-06	473500	ebi-a-GCST90018794	|| id:ebi-a-GCST90018794	TRUE	reported	igd	2	1	TRUE	4.61175e-05	21.8376	22.0203
			rs141283979	T	C	T	C	0.8972	0.1152	0.0290067	0.0101	FALSE	FALSE	FALSE	ebi-a-GCST90002031	14	105419551	0.15	2920	0.4425	CD39 on CD39+ secreting CD4 regulatory T cell || id:ebi-a-GCST90002031	CD39 on CD39+ secreting CD4 regulatory T cell	CD39 on CD39+ secreting CD4 regulatory T cell || ||	TRUE	igd	TRUE	rs141283979	rs201524595	T	C	G	C	14	105417581	0.2012	8.22299e-06	473500	ebi-a-GCST90018794	|| id:ebi-a-GCST90018794	TRUE	reported	igd	2	1	TRUE	4.19937e-05	19.8848	22.0203
			rs148837641	C	T	C	T	0.8879	0.1116	0.0100052	0.0173	FALSE	FALSE	FALSE	ebi-a-GCST90002031	4	172658665	0.1017	2920	0.2727	CD39 on CD39+ secreting CD4 regulatory T cell || id:ebi-a-GCST90002031	CD39 on CD39+ secreting CD4 regulatory T cell	CD39 on CD39+ secreting CD4 regulatory T cell || ||	TRUE	igd	NA	NA	NA	NA	NA	NA	NA	4	172658665	0.1904	3.11e-06	473500	ebi-a-GCST90018794	|| id:ebi-a-GCST90018794	TRUE	reported	igd	2	1	TRUE	4.59255e-05	21.7467	22.0203
			rs17427917	C	T	C	T	0.3724	-0.0156	0.0281343	0.0197	FALSE	FALSE	FALSE	ebi-a-GCST90002031	7	27230831	0.1045	2920	0.8813	CD39 on CD39+ secreting CD4 regulatory T cell || id:ebi-a-GCST90002031	CD39 on CD39+ secreting CD4 regulatory T cell	CD39 on CD39+ secreting CD4 regulatory T cell || ||	TRUE	igd	NA	NA	NA	NA	NA	NA	NA	7	27230831	0.0744	5.49997e-07	473500	ebi-a-GCST90018794	|| id:ebi-a-GCST90018794	TRUE	reported	igd	2	1	TRUE	5.29091e-05	25.0537	22.0203
			rs192906087	G	C	G	C	0.4052	-0.02388	0.146982	0.168	FALSE	TRUE	FALSE	ebi-a-GCST90002031	4	183743799	0.03711	2920	0.5199	CD39 on CD39+ secreting CD4 regulatory T cell || id:ebi-a-GCST90002031	CD39 on CD39+ secreting CD4 regulatory T cell	CD39 on CD39+ secreting CD4 regulatory T cell || ||	TRUE	igd	TRUE	rs192906087	rs66892705	G	C	T	C	4	183738413	0.0915	9.52796e-06	473500	ebi-a-GCST90018794	|| id:ebi-a-GCST90018794	TRUE	reported	igd	2	1	TRUE	4.14151e-05	19.6108	22.0203
			rs1968707	G	C	G	C	-0.452	0.1228	0.984645	0.9952	FALSE	TRUE	FALSE	ebi-a-GCST90002031	2	236941658	0.205	2920	0.549201	CD39 on CD39+ secreting CD4 regulatory T cell || id:ebi-a-GCST90002031	CD39 on CD39+ secreting CD4 regulatory T cell	CD39 on CD39+ secreting CD4 regulatory T cell || ||	TRUE	igd	NA	NA	NA	NA	NA	NA	NA	2	236941658	0.0941	1.546e-06	473500	ebi-a-GCST90018794	|| id:ebi-a-GCST90018794	TRUE	reported	igd	2	1	TRUE	4.87255e-05	23.0726	22.0203
			rs2554616	T	C	T	C	-0.1299	-0.0191	0.783127	0.7452	FALSE	FALSE	FALSE	ebi-a-GCST90002031	8	3798162	0.03206	2920	0.551501	CD39 on CD39+ secreting CD4 regulatory T cell || id:ebi-a-GCST90002031	CD39 on CD39+ secreting CD4 regulatory T cell	CD39 on CD39+ secreting CD4 regulatory T cell || ||	TRUE	igd	NA	NA	NA	NA	NA	NA	NA	8	3798162	0.0294	9.88804e-06	473500	ebi-a-GCST90018794	|| id:ebi-a-GCST90018794	TRUE	reported	igd	2	1	TRUE	4.12274e-05	19.5219	22.0203
			rs2812506	T	G	T	G	0.1179	0.05528	0.246003	0.132	FALSE	FALSE	FALSE	ebi-a-GCST90002031	10	71421754	0.04047	2920	0.172	CD39 on CD39+ secreting CD4 regulatory T cell || id:ebi-a-GCST90002031	CD39 on CD39+ secreting CD4 regulatory T cell	CD39 on CD39+ secreting CD4 regulatory T cell || ||	TRUE	igd	NA	NA	NA	NA	NA	NA	NA	10	71421754	0.0258	4.77903e-06	473500	ebi-a-GCST90018794	|| id:ebi-a-GCST90018794	TRUE	reported	igd	2	1	TRUE	4.41011e-05	20.8827	22.0203
			rs3094680	T	C	T	C	-0.1219	0.02347	0.584152	0.6623	FALSE	FALSE	FALSE	ebi-a-GCST90002031	6	31243895	0.03297	2920	0.4765	CD39 on CD39+ secreting CD4 regulatory T cell || id:ebi-a-GCST90002031	CD39 on CD39+ secreting CD4 regulatory T cell	CD39 on CD39+ secreting CD4 regulatory T cell || ||	TRUE	igd	NA	NA	NA	NA	NA	NA	NA	6	31243895	0.0264	4.028e-06	473500	ebi-a-GCST90018794	|| id:ebi-a-GCST90018794	TRUE	reported	igd	2	1	TRUE	4.50257e-05	21.3205	22.0203
			rs35907743	T	C	T	C	-0.1101	0.013	0.63653	0.8007	FALSE	FALSE	FALSE	ebi-a-GCST90002031	16	12497790	0.03556	2920	0.7147	CD39 on CD39+ secreting CD4 regulatory T cell || id:ebi-a-GCST90002031	CD39 on CD39+ secreting CD4 regulatory T cell	CD39 on CD39+ secreting CD4 regulatory T cell || ||	TRUE	igd	NA	NA	NA	NA	NA	NA	NA	16	12497790	0.0233	2.231e-06	473500	ebi-a-GCST90018794	|| id:ebi-a-GCST90018794	TRUE	reported	igd	2	1	TRUE	4.71544e-05	22.3286	22.0203
			rs4658911	T	C	T	C	0.1695	-0.0155	0.129067	0.0606	FALSE	FALSE	FALSE	ebi-a-GCST90002031	1	231427220	0.05847	2920	0.790901	CD39 on CD39+ secreting CD4 regulatory T cell || id:ebi-a-GCST90002031	CD39 on CD39+ secreting CD4 regulatory T cell	CD39 on CD39+ secreting CD4 regulatory T cell || ||	TRUE	igd	NA	NA	NA	NA	NA	NA	NA	1	231427220	0.0355	1.798e-06	473500	ebi-a-GCST90018794	|| id:ebi-a-GCST90018794	TRUE	reported	igd	2	1	TRUE	4.8144e-05	22.7972	22.0203
			rs61494430	G	C	G	C	0.3419	-0.01925	0.357567	0.1598	FALSE	TRUE	FALSE	ebi-a-GCST90002031	15	53119423	0.03782	2920	0.6107	CD39 on CD39+ secreting CD4 regulatory T cell || id:ebi-a-GCST90002031	CD39 on CD39+ secreting CD4 regulatory T cell	CD39 on CD39+ secreting CD4 regulatory T cell || ||	TRUE	igd	TRUE	rs61494430	rs2456493	G	C	A	T	15	53097493	0.0706	1.277e-06	473500	ebi-a-GCST90018794	|| id:ebi-a-GCST90018794	TRUE	reported	igd	2	1	TRUE	4.95276e-05	23.4524	22.0203
			rs62006485	T	C	T	C	0.1447	-0.01583	0.126515	0.2027	FALSE	FALSE	FALSE	ebi-a-GCST90002031	15	80625928	0.03488	2920	0.649901	CD39 on CD39+ secreting CD4 regulatory T cell || id:ebi-a-GCST90002031	CD39 on CD39+ secreting CD4 regulatory T cell	CD39 on CD39+ secreting CD4 regulatory T cell || ||	TRUE	igd	NA	NA	NA	NA	NA	NA	NA	15	80625928	0.0317	4.81404e-06	473500	ebi-a-GCST90018794	|| id:ebi-a-GCST90018794	TRUE	reported	igd	2	1	TRUE	4.40027e-05	20.8361	22.0203
			rs67888275	T	C	T	C	0.1072	-0.03894	0.227062	0.1623	FALSE	FALSE	FALSE	ebi-a-GCST90002031	11	134753551	0.03729	2920	0.2965	CD39 on CD39+ secreting CD4 regulatory T cell || id:ebi-a-GCST90002031	CD39 on CD39+ secreting CD4 regulatory T cell	CD39 on CD39+ secreting CD4 regulatory T cell || ||	TRUE	igd	NA	NA	NA	NA	NA	NA	NA	11	134753551	0.0238	6.79297e-06	473500	ebi-a-GCST90018794	|| id:ebi-a-GCST90018794	TRUE	reported	igd	2	1	TRUE	4.28447e-05	20.2877	22.0203
			rs7190862	A	G	A	G	-0.1624	-0.05131	0.147671	0.1476	FALSE	FALSE	FALSE	ebi-a-GCST90002031	16	85121696	0.03928	2920	0.1916	CD39 on CD39+ secreting CD4 regulatory T cell || id:ebi-a-GCST90002031	CD39 on CD39+ secreting CD4 regulatory T cell	CD39 on CD39+ secreting CD4 regulatory T cell || ||	TRUE	igd	NA	NA	NA	NA	NA	NA	NA	16	85121696	0.0328	7.45899e-07	473500	ebi-a-GCST90018794	|| id:ebi-a-GCST90018794	TRUE	reported	igd	2	1	TRUE	5.17704e-05	24.5145	22.0203
			rs7657126	A	G	A	G	-0.1804	-0.01249	0.0977449	0.155	FALSE	FALSE	FALSE	ebi-a-GCST90002031	4	39698107	0.03889	2920	0.748101	CD39 on CD39+ secreting CD4 regulatory T cell || id:ebi-a-GCST90002031	CD39 on CD39+ secreting CD4 regulatory T cell	CD39 on CD39+ secreting CD4 regulatory T cell || ||	TRUE	igd	NA	NA	NA	NA	NA	NA	NA	4	39698107	0.0395	4.92799e-06	473500	ebi-a-GCST90018794	|| id:ebi-a-GCST90018794	TRUE	reported	igd	2	1	TRUE	4.40494e-05	20.8582	22.0203
		step3	SNP	effect_allele.exposure	other_allele.exposure	effect_allele.outcome	other_allele.outcome	beta.exposure	beta.outcome	eaf.exposure	eaf.outcome	remove	palindromic	ambiguous	id.outcome	se.outcome	pval.outcome	samplesize.outcome	outcome	mr_keep.outcome	pval_origin.outcome	data_source.outcome	chr.exposure	pos.exposure	se.exposure	pval.exposure	samplesize.exposure	id.exposure	exposure	mr_keep.exposure	pval_origin.exposure	data_source.exposure	action	SNP_index	mr_keep	R2	f	meanf
			rs10501444	G	C	G	C	-0.1611	0.0063	0.182	0.171	FALSE	TRUE	FALSE	cSqUND	0.0155	0.684	14728	outcome	TRUE	reported	textfile	11	79137378	0.03548	5.82398e-06	2920	ebi-a-GCST90002031	|| id:ebi-a-GCST90002031	TRUE	reported	igd	2	1	TRUE	0.00701109	20.6028	137.78
			rs10788360	T	C	T	C	-0.1498	0.0105	0.2211	0.2541	FALSE	FALSE	FALSE	cSqUND	0.0143	0.463	14287	outcome	TRUE	reported	textfile	10	86499074	0.03341	7.61307e-06	2920	ebi-a-GCST90002031	|| id:ebi-a-GCST90002031	TRUE	reported	igd	2	1	TRUE	0.00683767	20.0897	137.78
			rs10882655	A	G	A	G	-1.008	0.0214	0.5276	0.4493	FALSE	FALSE	FALSE	cSqUND	0.0115	0.0628	14734	outcome	TRUE	reported	textfile	10	97474371	0.02075	1e-200	2920	ebi-a-GCST90002031	|| id:ebi-a-GCST90002031	TRUE	reported	igd	2	1	TRUE	0.446954	2358.24	137.78
			rs10882701	C	A	C	A	-0.3988	0.0273	0.5156	0.5721	FALSE	FALSE	FALSE	cSqUND	0.0125	0.029	14288	outcome	TRUE	reported	textfile	10	97741071	0.02725	7.28283e-47	2920	ebi-a-GCST90002031	|| id:ebi-a-GCST90002031	TRUE	reported	igd	2	1	TRUE	0.0683366	214.032	137.78
			rs10882793	C	T	C	T	-0.1651	0.0145	0.1856	0.1833	FALSE	FALSE	FALSE	cSqUND	0.0148	0.327	14733	outcome	TRUE	reported	textfile	10	98217526	0.03671	7.10493e-06	2920	ebi-a-GCST90002031	|| id:ebi-a-GCST90002031	TRUE	reported	igd	2	1	TRUE	0.0068793	20.2129	137.78
			rs10886720	C	A	C	A	-0.1269	-0.0049	0.5693	0.5395	FALSE	FALSE	FALSE	cSqUND	0.012	0.683	14288	outcome	TRUE	reported	textfile	10	122355414	0.02803	6.159e-06	2920	ebi-a-GCST90002031	|| id:ebi-a-GCST90002031	TRUE	reported	igd	2	1	TRUE	0.00697038	20.4823	137.78
			rs10998783	T	A	T	A	0.1239	-0.0129	0.443	0.4367	FALSE	TRUE	TRUE	cSqUND	0.0115	0.262	14735	outcome	TRUE	reported	textfile	10	71204033	0.02782	8.804e-06	2920	ebi-a-GCST90002031	|| id:ebi-a-GCST90002031	TRUE	reported	igd	2	1	FALSE	0.00674692	19.8212	137.78
			rs112736587	G	A	G	A	3.142	0.0225	0.0003	0.011	FALSE	FALSE	FALSE	cSqUND	0.0674	0.739	13801	outcome	TRUE	reported	textfile	1	68140344	0.6604	2.053e-06	2920	ebi-a-GCST90002031	|| id:ebi-a-GCST90002031	TRUE	reported	igd	2	1	TRUE	0.0076924	22.6204	137.78
			rs116180260	G	A	G	A	0.2372	-0.0108	0.0774	0.0381	FALSE	FALSE	FALSE	cSqUND	0.0356	0.762	14726	outcome	TRUE	reported	textfile	2	127180882	0.05282	7.38992e-06	2920	ebi-a-GCST90002031	|| id:ebi-a-GCST90002031	TRUE	reported	igd	2	1	TRUE	0.006859	20.1528	137.78
			rs12778797	C	T	C	T	0.2849	0.0025	0.3854	0.3983	FALSE	FALSE	FALSE	cSqUND	0.0117	0.831	14732	outcome	TRUE	reported	textfile	10	96998688	0.02836	2.24285e-23	2920	ebi-a-GCST90002031	|| id:ebi-a-GCST90002031	TRUE	reported	igd	2	1	TRUE	0.0334067	100.85	137.78
			rs141018090	T	G	T	G	0.3492	-0.0925	0.0517	0.0141	FALSE	FALSE	FALSE	cSqUND	0.0517	0.0736	14288	outcome	TRUE	reported	textfile	10	98169221	0.06169	1.656e-08	2920	ebi-a-GCST90002031	|| id:ebi-a-GCST90002031	TRUE	reported	igd	2	1	TRUE	0.0108542	32.02	137.78
			rs1410600	T	C	T	C	-0.2442	-0.0014	0.4053	0.4952	FALSE	FALSE	FALSE	cSqUND	0.0115	0.903	14732	outcome	TRUE	reported	textfile	10	97070694	0.02817	6.97429e-18	2920	ebi-a-GCST90002031	|| id:ebi-a-GCST90002031	TRUE	reported	igd	2	1	TRUE	0.0250899	75.0966	137.78
			rs17782405	G	A	G	A	0.175	0.026	0.1753	0.1273	FALSE	FALSE	FALSE	cSqUND	0.0185	0.16	14288	outcome	TRUE	reported	textfile	17	31751232	0.03652	1.735e-06	2920	ebi-a-GCST90002031	|| id:ebi-a-GCST90002031	TRUE	reported	igd	2	1	TRUE	0.00780243	22.9465	137.78
			rs190744827	A	G	A	G	-0.5393	0.0022	0.0149	0.0553	FALSE	FALSE	FALSE	cSqUND	0.0481	0.964	13224	outcome	TRUE	reported	textfile	14	55569054	0.117	4.23497e-06	2920	ebi-a-GCST90002031	|| id:ebi-a-GCST90002031	TRUE	reported	igd	2	1	TRUE	0.00722367	21.232	137.78
			rs2424506	A	G	A	G	-0.1337	0.0047	0.3603	0.4566	FALSE	FALSE	FALSE	cSqUND	0.0122	0.7	14288	outcome	TRUE	reported	textfile	20	23036651	0.02903	4.31102e-06	2920	ebi-a-GCST90002031	|| id:ebi-a-GCST90002031	TRUE	reported	igd	2	1	TRUE	0.00721178	21.1968	137.78
			rs557334	C	T	C	T	-0.1448	-0.0065	0.3598	0.3234	FALSE	FALSE	FALSE	cSqUND	0.0126	0.606	14288	outcome	TRUE	reported	textfile	10	99765397	0.02967	1.10601e-06	2920	ebi-a-GCST90002031	|| id:ebi-a-GCST90002031	TRUE	reported	igd	2	1	TRUE	0.00809079	23.8015	137.78
			rs58294041	T	C	T	C	-0.1306	-0.0081	0.626	0.5266	FALSE	FALSE	FALSE	cSqUND	0.012	0.5	14288	outcome	TRUE	reported	textfile	4	177219904	0.02901	6.98795e-06	2920	ebi-a-GCST90002031	|| id:ebi-a-GCST90002031	TRUE	reported	igd	2	1	TRUE	0.00689293	20.2532	137.78
			rs61858556	A	C	A	C	-0.2162	0.0055	0.1038	0.143	FALSE	FALSE	FALSE	cSqUND	0.0168	0.743	14288	outcome	TRUE	reported	textfile	10	98340476	0.04574	2.38402e-06	2920	ebi-a-GCST90002031	|| id:ebi-a-GCST90002031	TRUE	reported	igd	2	1	TRUE	0.00759322	22.3265	137.78
			rs62142767	A	G	A	G	0.2079	0.0239	0.1115	0.1201	FALSE	FALSE	FALSE	cSqUND	0.019	0.208	12838	outcome	TRUE	reported	textfile	2	60359556	0.04423	2.69699e-06	2920	ebi-a-GCST90002031	|| id:ebi-a-GCST90002031	TRUE	reported	igd	2	1	TRUE	0.00750963	22.0789	137.78
			rs72896749	A	G	A	G	-2.076	0.0298	0.001	0.0293	FALSE	FALSE	FALSE	cSqUND	0.0404	0.461	14730	outcome	TRUE	reported	textfile	11	45659591	0.4234	9.91905e-07	2920	ebi-a-GCST90002031	|| id:ebi-a-GCST90002031	TRUE	reported	igd	2	1	TRUE	0.008166	24.0246	137.78
			rs74788351	G	T	G	T	0.654	-0.0835	0.0098	0.0137	FALSE	FALSE	FALSE	cSqUND	0.0694	0.229	11661	outcome	TRUE	reported	textfile	4	129075134	0.1408	3.56197e-06	2920	ebi-a-GCST90002031	|| id:ebi-a-GCST90002031	TRUE	reported	igd	2	1	TRUE	0.0073345	21.5602	137.78
			rs76866779	T	C	T	C	-0.9533	0.071	0.0041	0.02	FALSE	FALSE	FALSE	cSqUND	0.0436	0.103	14249	outcome	TRUE	reported	textfile	1	115344429	0.2115	6.84699e-06	2920	ebi-a-GCST90002031	|| id:ebi-a-GCST90002031	TRUE	reported	igd	2	1	TRUE	0.00690947	20.3021	137.78
			rs80146165	T	C	T	C	-0.3127	-0.0381	0.0524	0.0166	FALSE	FALSE	FALSE	cSqUND	0.0482	0.429	14735	outcome	TRUE	reported	textfile	15	68273646	0.06252	6.00095e-07	2920	ebi-a-GCST90002031	|| id:ebi-a-GCST90002031	TRUE	reported	igd	2	1	TRUE	0.00849435	24.9989	137.78
		step4	SNP	effect_allele.exposure	other_allele.exposure	effect_allele.outcome	other_allele.outcome	beta.exposure	beta.outcome	eaf.exposure	eaf.outcome	remove	palindromic	ambiguous	id.outcome	chr	pos	se.outcome	samplesize.outcome	pval.outcome	outcome	originalname.outcome	outcome.deprecated	mr_keep.outcome	data_source.outcome	se.exposure	pval.exposure	samplesize.exposure	exposure	mr_keep.exposure	pval_origin.exposure	id.exposure	data_source.exposure	action	SNP_index	mr_keep	R2	f	meanf
			rs10010472	A	G	A	G	0.0559	-0.0406	0.7019	0.698591	FALSE	FALSE	FALSE	ebi-a-GCST90018794	4	157843781	0.0253	473500	0.1092	Aplastic anemia || id:ebi-a-GCST90018794	Aplastic anemia	Aplastic anemia || ||	TRUE	igd	0.0126	9.14e-06	14732	exposure	TRUE	reported	1j3rNo	textfile	2	1	TRUE	0.00133426	19.6799	30.629
			rs10818768	A	G	A	G	0.0522	0.0238	0.5021	0.576665	FALSE	FALSE	FALSE	ebi-a-GCST90018794	9	125709323	0.0224	473500	0.2882	Aplastic anemia || id:ebi-a-GCST90018794	Aplastic anemia	Aplastic anemia || ||	TRUE	igd	0.0118	9.7e-06	14288	exposure	TRUE	reported	1j3rNo	textfile	2	1	TRUE	0.00136776	19.5666	30.629
			rs10831650	A	G	A	G	0.0692	-0.0107	0.3558	0.341612	FALSE	FALSE	FALSE	ebi-a-GCST90018794	11	11644391	0.0245	473500	0.6622	Aplastic anemia || id:ebi-a-GCST90018794	Aplastic anemia	Aplastic anemia || ||	TRUE	igd	0.0125	3.09e-08	14288	exposure	TRUE	reported	1j3rNo	textfile	2	1	TRUE	0.00214038	30.643	30.629
			rs11136339	T	C	T	C	0.0613	0.011	0.388	0.337668	FALSE	FALSE	FALSE	ebi-a-GCST90018794	8	145013345	0.023	473500	0.632199	Aplastic anemia || id:ebi-a-GCST90018794	Aplastic anemia	Aplastic anemia || ||	TRUE	igd	0.0122	5.05e-07	13664	exposure	TRUE	reported	1j3rNo	textfile	2	1	TRUE	0.00184426	25.2428	30.629
			rs111641307	C	G	C	G	-0.401	0.0221	0.9859	0.995241	FALSE	TRUE	FALSE	ebi-a-GCST90018794	10	51775971	0.1746	473500	0.8993	Aplastic anemia || id:ebi-a-GCST90018794	Aplastic anemia	Aplastic anemia || ||	TRUE	igd	0.0871	4.15e-06	10446	exposure	TRUE	reported	1j3rNo	textfile	2	1	TRUE	0.00202499	21.1919	30.629
			rs11676293	A	G	A	G	0.0547	-0.0143	0.3554	0.278511	FALSE	FALSE	FALSE	ebi-a-GCST90018794	2	153624823	0.0245	473500	0.5592	Aplastic anemia || id:ebi-a-GCST90018794	Aplastic anemia	Aplastic anemia || ||	TRUE	igd	0.012	5.16e-06	14721	exposure	TRUE	reported	1j3rNo	textfile	2	1	TRUE	0.00140949	20.7756	30.629
			rs11738159	T	C	T	C	0.0577	-0.0226	0.4339	0.519404	FALSE	FALSE	FALSE	ebi-a-GCST90018794	5	167311493	0.0228	473500	0.3223	Aplastic anemia || id:ebi-a-GCST90018794	Aplastic anemia	Aplastic anemia || ||	TRUE	igd	0.0119	1.24e-06	14288	exposure	TRUE	reported	1j3rNo	textfile	2	1	TRUE	0.00164275	23.507	30.629
			rs117550445	C	G	C	G	-0.1855	0.0411	0.9706	0.97307	FALSE	TRUE	FALSE	ebi-a-GCST90018794	12	82487578	0.0667	473500	0.5377	Aplastic anemia || id:ebi-a-GCST90018794	Aplastic anemia	Aplastic anemia || ||	TRUE	igd	0.0377	8.64e-07	14721	exposure	TRUE	reported	1j3rNo	textfile	2	1	TRUE	0.00164193	24.2073	30.629
			rs117799464	A	G	A	G	0.2043	0.0469	0.9767	0.98093	FALSE	FALSE	FALSE	ebi-a-GCST90018794	6	70731400	0.0918	473500	0.6096	Aplastic anemia || id:ebi-a-GCST90018794	Aplastic anemia	Aplastic anemia || ||	TRUE	igd	0.0443	3.99e-06	14288	exposure	TRUE	reported	1j3rNo	textfile	2	1	TRUE	0.00148632	21.2652	30.629
			rs11934678	C	G	C	G	-0.0969	-0.0577	0.0955	0.0730417	FALSE	TRUE	FALSE	ebi-a-GCST90018794	4	181200669	0.1048	473500	0.5822	Aplastic anemia || id:ebi-a-GCST90018794	Aplastic anemia	Aplastic anemia || ||	TRUE	igd	0.0218	8.79e-06	14287	exposure	TRUE	reported	1j3rNo	textfile	2	1	TRUE	0.001381	19.7549	30.629
			rs12145644	A	T	A	T	-0.0727	-0.0248	0.2484	0.228002	FALSE	TRUE	FALSE	ebi-a-GCST90018794	1	162517994	0.0258	473500	0.3367	Aplastic anemia || id:ebi-a-GCST90018794	Aplastic anemia	Aplastic anemia || ||	TRUE	igd	0.0141	2.52e-07	14287	exposure	TRUE	reported	1j3rNo	textfile	2	1	TRUE	0.0018573	26.5809	30.629
			rs12726054	A	G	A	G	0.109	0.0137	0.0734	0.0907345	FALSE	FALSE	FALSE	ebi-a-GCST90018794	1	233623860	0.0357	473500	0.702	Aplastic anemia || id:ebi-a-GCST90018794	Aplastic anemia	Aplastic anemia || ||	TRUE	igd	0.0228	1.75e-06	14721	exposure	TRUE	reported	1j3rNo	textfile	2	1	TRUE	0.00155014	22.852	30.629
			rs13107325	T	C	T	C	0.2027	-0.0537	0.0696	0.0574423	FALSE	FALSE	FALSE	ebi-a-GCST90018794	4	103188709	0.0768	473500	0.484299	Aplastic anemia || id:ebi-a-GCST90018794	Aplastic anemia	Aplastic anemia || ||	TRUE	igd	0.0236	8.77e-18	14733	exposure	TRUE	reported	1j3rNo	textfile	2	1	TRUE	0.00498222	73.7606	30.629
			rs137861803	G	GT	G	GT	-0.0735	0.0278	0.7665	0.794802	FALSE	FALSE	FALSE	ebi-a-GCST90018794	16	60684681	0.0255	473500	0.2763	Aplastic anemia || id:ebi-a-GCST90018794	Aplastic anemia	Aplastic anemia || ||	TRUE	igd	0.0162	5.71e-06	10894	exposure	TRUE	reported	1j3rNo	textfile	2	1	TRUE	0.00188598	20.5809	30.629
			rs144115221	T	C	T	C	0.2655	-0.0748	0.0153	0.0152168	FALSE	FALSE	FALSE	ebi-a-GCST90018794	8	9389180	0.0856	473500	0.3821	Aplastic anemia || id:ebi-a-GCST90018794	Aplastic anemia	Aplastic anemia || ||	TRUE	igd	0.0582	5.07e-06	13944	exposure	TRUE	reported	1j3rNo	textfile	2	1	TRUE	0.00149021	20.8075	30.629
			rs145667392	T	C	T	C	0.2414	0.0657	0.0278	0.02696	FALSE	FALSE	FALSE	ebi-a-GCST90018794	13	46956927	0.078	473500	0.3996	Aplastic anemia || id:ebi-a-GCST90018794	Aplastic anemia	Aplastic anemia || ||	TRUE	igd	0.0531	5.46e-06	11728	exposure	TRUE	reported	1j3rNo	textfile	2	1	TRUE	0.00175913	20.6639	30.629
			rs147054593	C	G	C	G	0.057	-0.0239	0.6122	0.687919	FALSE	TRUE	FALSE	ebi-a-GCST90018794	2	109129667	0.0618	473500	0.699301	Aplastic anemia || id:ebi-a-GCST90018794	Aplastic anemia	Aplastic anemia || ||	TRUE	igd	0.0125	5.12e-06	12851	exposure	TRUE	reported	1j3rNo	textfile	2	1	TRUE	0.00161544	20.7904	30.629
			rs1564995	A	G	A	G	-0.06	-0.0136	0.6158	0.629425	FALSE	FALSE	FALSE	ebi-a-GCST90018794	11	24773107	0.0231	473500	0.556	Aplastic anemia || id:ebi-a-GCST90018794	Aplastic anemia	Aplastic anemia || ||	TRUE	igd	0.0132	5.48e-06	14288	exposure	TRUE	reported	1j3rNo	textfile	2	1	TRUE	0.00144396	20.6583	30.629
			rs16879825	A	G	A	G	-0.2027	0.093	0.9577	0.910368	FALSE	FALSE	FALSE	ebi-a-GCST90018794	6	88516736	0.0474	473500	0.0499402	Aplastic anemia || id:ebi-a-GCST90018794	Aplastic anemia	Aplastic anemia || ||	TRUE	igd	0.0438	3.69e-06	11784	exposure	TRUE	reported	1j3rNo	textfile	2	1	TRUE	0.00181417	21.4134	30.629
			rs1965399	A	G	A	G	-0.1312	-0.0049	0.9544	0.962139	FALSE	FALSE	FALSE	ebi-a-GCST90018794	3	142705695	0.0682	473500	0.9426	Aplastic anemia || id:ebi-a-GCST90018794	Aplastic anemia	Aplastic anemia || ||	TRUE	igd	0.028	2.79e-06	14736	exposure	TRUE	reported	1j3rNo	textfile	2	1	TRUE	0.00148773	21.9529	30.629
			rs201620545	A	G	A	G	-0.0849	-0.0213	0.8184	0.773849	FALSE	FALSE	FALSE	ebi-a-GCST90018794	2	99371601	0.0748	473500	0.776	Aplastic anemia || id:ebi-a-GCST90018794	Aplastic anemia	Aplastic anemia || ||	TRUE	igd	0.0168	4.34e-07	11327	exposure	TRUE	reported	1j3rNo	textfile	2	1	TRUE	0.00224959	25.5341	30.629
			rs2163333	A	G	A	G	0.1404	-0.1074	0.9522	0.954715	FALSE	FALSE	FALSE	ebi-a-GCST90018794	2	53077754	0.0563	473500	0.05662	Aplastic anemia || id:ebi-a-GCST90018794	Aplastic anemia	Aplastic anemia || ||	TRUE	igd	0.0273	2.71e-07	14719	exposure	TRUE	reported	1j3rNo	textfile	2	1	TRUE	0.0017937	26.4454	30.629
			rs2220833	T	C	T	C	0.0559	0.0019	0.6633	0.65182	FALSE	FALSE	FALSE	ebi-a-GCST90018794	13	110957507	0.0232	473500	0.9334	Aplastic anemia || id:ebi-a-GCST90018794	Aplastic anemia	Aplastic anemia || ||	TRUE	igd	0.0126	9.14e-06	14731	exposure	TRUE	reported	1j3rNo	textfile	2	1	TRUE	0.00133435	19.6799	30.629
			rs2738752	A	G	A	G	-0.0591	-0.0219	0.6653	0.73078	FALSE	FALSE	FALSE	ebi-a-GCST90018794	1	221052765	0.0642	473500	0.7334	Aplastic anemia || id:ebi-a-GCST90018794	Aplastic anemia	Aplastic anemia || ||	TRUE	igd	0.0129	4.62e-06	12848	exposure	TRUE	reported	1j3rNo	textfile	2	1	TRUE	0.00163099	20.9859	30.629
			rs32923	A	G	A	G	-0.0588	-0.0268	0.7435	0.720307	FALSE	FALSE	FALSE	ebi-a-GCST90018794	5	141116062	0.025	473500	0.2849	Aplastic anemia || id:ebi-a-GCST90018794	Aplastic anemia	Aplastic anemia || ||	TRUE	igd	0.0131	7.17e-06	14732	exposure	TRUE	reported	1j3rNo	textfile	2	1	TRUE	0.0013657	20.1443	30.629
			rs34790908	T	C	T	C	0.211	0.1092	0.2563	0.272163	FALSE	FALSE	FALSE	ebi-a-GCST90018794	17	7451110	0.0697	473500	0.1172	Aplastic anemia || id:ebi-a-GCST90018794	Aplastic anemia	Aplastic anemia || ||	TRUE	igd	0.0129	3.9e-60	14732	exposure	TRUE	reported	1j3rNo	textfile	2	1	TRUE	0.0178364	267.502	30.629
			rs370700488	A	AG	A	AG	-0.0644	0.0815	0.4998	0.503731	FALSE	FALSE	FALSE	ebi-a-GCST90018794	2	174602835	0.065	473500	0.2099	Aplastic anemia || id:ebi-a-GCST90018794	Aplastic anemia	Aplastic anemia || ||	TRUE	igd	0.014	4.22e-06	10894	exposure	TRUE	reported	1j3rNo	textfile	2	1	TRUE	0.00193859	21.1561	30.629
			rs3821473	A	G	A	G	-0.0622	-0.0317	0.2327	0.250178	FALSE	FALSE	FALSE	ebi-a-GCST90018794	3	59625877	0.0258	473500	0.2183	Aplastic anemia || id:ebi-a-GCST90018794	Aplastic anemia	Aplastic anemia || ||	TRUE	igd	0.0136	4.8e-06	14736	exposure	TRUE	reported	1j3rNo	textfile	2	1	TRUE	0.00141745	20.9143	30.629
			rs4882710	T	C	T	C	0.0666	0.0066	0.3457	0.347568	FALSE	FALSE	FALSE	ebi-a-GCST90018794	12	129101566	0.0231	473500	0.7755	Aplastic anemia || id:ebi-a-GCST90018794	Aplastic anemia	Aplastic anemia || ||	TRUE	igd	0.0131	3.7e-07	14288	exposure	TRUE	reported	1j3rNo	textfile	2	1	TRUE	0.00180572	25.8431	30.629
			rs56023600	T	C	T	C	-0.0856	-0.0061	0.8764	0.866355	FALSE	FALSE	FALSE	ebi-a-GCST90018794	9	5636355	0.0316	473500	0.8466	Aplastic anemia || id:ebi-a-GCST90018794	Aplastic anemia	Aplastic anemia || ||	TRUE	igd	0.0186	4.18e-06	14287	exposure	TRUE	reported	1j3rNo	textfile	2	1	TRUE	0.00148026	21.1768	30.629
			rs57053056	T	G	T	G	-0.0841	-0.1472	0.1057	0.0837263	FALSE	FALSE	FALSE	ebi-a-GCST90018794	3	128983680	0.1028	473500	0.1519	Aplastic anemia || id:ebi-a-GCST90018794	Aplastic anemia	Aplastic anemia || ||	TRUE	igd	0.0187	6.88e-06	14730	exposure	TRUE	reported	1j3rNo	textfile	2	1	TRUE	0.00137123	20.2232	30.629
			rs579459	T	C	T	C	0.1098	-0.0757	0.7888	0.771051	FALSE	FALSE	FALSE	ebi-a-GCST90018794	9	136154168	0.0269	473500	0.00487495	Aplastic anemia || id:ebi-a-GCST90018794	Aplastic anemia	Aplastic anemia || ||	TRUE	igd	0.0157	2.68e-12	11785	exposure	TRUE	reported	1j3rNo	textfile	2	1	TRUE	0.00413311	48.9026	30.629
			rs58743186	A	G	A	G	-0.0717	0.0758	0.1931	0.187045	FALSE	FALSE	FALSE	ebi-a-GCST90018794	11	130975896	0.0741	473500	0.3058	Aplastic anemia || id:ebi-a-GCST90018794	Aplastic anemia	Aplastic anemia || ||	TRUE	igd	0.0154	3.23e-06	12818	exposure	TRUE	reported	1j3rNo	textfile	2	1	TRUE	0.00168827	21.6735	30.629
			rs7019909	T	C	T	C	-0.0897	0.0872	0.1102	0.193915	FALSE	FALSE	FALSE	ebi-a-GCST90018794	9	33113322	0.0343	473500	0.0109901	Aplastic anemia || id:ebi-a-GCST90018794	Aplastic anemia	Aplastic anemia || ||	TRUE	igd	0.0193	3.36e-06	14288	exposure	TRUE	reported	1j3rNo	textfile	2	1	TRUE	0.00150953	21.5978	30.629
			rs7149501	A	G	A	G	-0.2707	-0.008	0.987	0.991848	FALSE	FALSE	FALSE	ebi-a-GCST90018794	14	63176023	0.1527	473500	0.958	Aplastic anemia || id:ebi-a-GCST90018794	Aplastic anemia	Aplastic anemia || ||	TRUE	igd	0.0611	9.4e-06	12591	exposure	TRUE	reported	1j3rNo	textfile	2	1	TRUE	0.00155653	19.6257	30.629
			rs73133996	C	G	C	G	0.0812	0.0187	0.4558	0.438489	FALSE	TRUE	TRUE	ebi-a-GCST90018794	3	98429219	0.0627	473500	0.765301	Aplastic anemia || id:ebi-a-GCST90018794	Aplastic anemia	Aplastic anemia || ||	TRUE	igd	0.012	1.32e-11	14288	exposure	TRUE	reported	1j3rNo	textfile	2	1	FALSE	0.00319439	45.7814	30.629
			rs73590361	T	C	T	C	-0.0744	-0.0039	0.1517	0.153184	FALSE	FALSE	FALSE	ebi-a-GCST90018794	12	592399	0.0317	473500	0.9016	Aplastic anemia || id:ebi-a-GCST90018794	Aplastic anemia	Aplastic anemia || ||	TRUE	igd	0.0161	3.82e-06	14726	exposure	TRUE	reported	1j3rNo	textfile	2	1	TRUE	0.00144804	21.3518	30.629
			rs7503751	A	G	A	G	-0.1386	0.0666	0.0779	0.0763781	FALSE	FALSE	FALSE	ebi-a-GCST90018794	17	7789542	0.0497	473500	0.1802	Aplastic anemia || id:ebi-a-GCST90018794	Aplastic anemia	Aplastic anemia || ||	TRUE	igd	0.0238	5.76e-09	14288	exposure	TRUE	reported	1j3rNo	textfile	2	1	TRUE	0.00236794	33.9087	30.629
			rs76047473	T	C	T	C	0.1318	-0.0072	0.0482	0.04665	FALSE	FALSE	FALSE	ebi-a-GCST90018794	10	132815955	0.0576	473500	0.9005	Aplastic anemia || id:ebi-a-GCST90018794	Aplastic anemia	Aplastic anemia || ||	TRUE	igd	0.0286	4.06e-06	14718	exposure	TRUE	reported	1j3rNo	textfile	2	1	TRUE	0.00144087	21.2344	30.629
			rs76133364	A	C	A	C	0.1896	0.1034	0.0315	0.033049	FALSE	FALSE	FALSE	ebi-a-GCST90018794	19	19706214	0.0541	473500	0.0561397	Aplastic anemia || id:ebi-a-GCST90018794	Aplastic anemia	Aplastic anemia || ||	TRUE	igd	0.0369	2.77e-07	13224	exposure	TRUE	reported	1j3rNo	textfile	2	1	TRUE	0.00199248	26.3972	30.629
			rs76188822	A	C	A	C	-0.2352	-0.0123	0.9863	0.98514	FALSE	FALSE	FALSE	ebi-a-GCST90018794	3	158730534	0.0753	473500	0.8707	Aplastic anemia || id:ebi-a-GCST90018794	Aplastic anemia	Aplastic anemia || ||	TRUE	igd	0.0525	7.46e-06	14736	exposure	TRUE	reported	1j3rNo	textfile	2	1	TRUE	0.00136015	20.0677	30.629
			rs76854434	A	G	A	G	0.2416	-0.1961	0.0173	0.00807335	FALSE	FALSE	FALSE	ebi-a-GCST90018794	2	140022077	0.1057	473500	0.0635199	Aplastic anemia || id:ebi-a-GCST90018794	Aplastic anemia	Aplastic anemia || ||	TRUE	igd	0.0542	8.29e-06	14288	exposure	TRUE	reported	1j3rNo	textfile	2	1	TRUE	0.00138874	19.8671	30.629
			rs78254232	T	C	T	C	-0.2108	0.0369	0.9813	0.985198	FALSE	FALSE	FALSE	ebi-a-GCST90018794	3	174384187	0.1156	473500	0.7493	Aplastic anemia || id:ebi-a-GCST90018794	Aplastic anemia	Aplastic anemia || ||	TRUE	igd	0.0456	3.79e-06	14248	exposure	TRUE	reported	1j3rNo	textfile	2	1	TRUE	0.00149764	21.3673	30.629
			rs8116972	T	C	T	C	-0.0953	0.0681	0.0804	0.0971061	FALSE	FALSE	FALSE	ebi-a-GCST90018794	20	18299709	0.0439	473500	0.1205	Aplastic anemia || id:ebi-a-GCST90018794	Aplastic anemia	Aplastic anemia || ||	TRUE	igd	0.0211	6.28e-06	14733	exposure	TRUE	reported	1j3rNo	textfile	2	1	TRUE	0.0013827	20.3968	30.629
			rs870526	T	C	T	C	-0.0508	0.0445	0.5377	0.522088	FALSE	FALSE	FALSE	ebi-a-GCST90018794	2	20369562	0.0229	473500	0.0515905	Aplastic anemia || id:ebi-a-GCST90018794	Aplastic anemia	Aplastic anemia || ||	TRUE	igd	0.0114	8.34e-06	14731	exposure	TRUE	reported	1j3rNo	textfile	2	1	TRUE	0.00134617	19.8545	30.629
			rs9470247	A	G	A	G	-0.1026	0.0136	0.9246	0.936273	FALSE	FALSE	FALSE	ebi-a-GCST90018794	6	36262483	0.0433	473500	0.7533	Aplastic anemia || id:ebi-a-GCST90018794	Aplastic anemia	Aplastic anemia || ||	TRUE	igd	0.0232	9.76e-06	14288	exposure	TRUE	reported	1j3rNo	textfile	2	1	TRUE	0.00136695	19.555	30.629
			rs9842051	C	G	C	G	0.1192	-0.017	0.748	0.807664	FALSE	TRUE	FALSE	ebi-a-GCST90018794	3	143021856	0.0288	473500	0.5553	Aplastic anemia || id:ebi-a-GCST90018794	Aplastic anemia	Aplastic anemia || ||	TRUE	igd	0.014	1.68e-17	14288	exposure	TRUE	reported	1j3rNo	textfile	2	1	TRUE	0.00504809	72.4829	30.629
MDS	ebi-a-GCST90001908	step1	SNP	effect_allele.exposure	other_allele.exposure	effect_allele.outcome	other_allele.outcome	beta.exposure	beta.outcome	eaf.exposure	eaf.outcome	remove	palindromic	ambiguous	id.outcome	se.outcome	pval.outcome	outcome	mr_keep.outcome	pval_origin.outcome	data_source.outcome	pval.exposure	chr.exposure	pos.exposure	samplesize.exposure	se.exposure	id.exposure	exposure	mr_keep.exposure	pval_origin.exposure	data_source.exposure	action	SNP_index	mr_keep	samplesize.outcome	R2	f	meanf
			rs112171230	T	C	T	C	0.2857	-0.0812671	0.0536	0.0534795	FALSE	FALSE	FALSE	DDDZPy	0.313376	0.795382	outcome	TRUE	reported	textfile	3.96004e-06	7	70434581	2910	0.0618	ebi-a-GCST90001908	|| id:ebi-a-GCST90001908	TRUE	reported	igd	2	1	TRUE	NA	0.00729076	21.3572	23.0566
			rs114222516	T	C	T	C	0.5246	0.485813	0.0177	0.0225059	FALSE	FALSE	FALSE	DDDZPy	0.464802	0.295929	outcome	TRUE	reported	textfile	5.36995e-07	4	137459015	2910	0.1044	ebi-a-GCST90001908	|| id:ebi-a-GCST90001908	TRUE	reported	igd	2	1	TRUE	NA	0.00860222	25.2323	23.0566
			rs116872842	T	A	T	A	0.2715	-0.0342688	0.0591	0.0200045	FALSE	TRUE	FALSE	DDDZPy	0.498679	0.945213	outcome	TRUE	reported	textfile	6.17803e-06	16	51249917	2910	0.05996	ebi-a-GCST90001908	|| id:ebi-a-GCST90001908	TRUE	reported	igd	2	1	TRUE	NA	0.00699639	20.4889	23.0566
			rs12593799	T	G	T	G	0.2928	0.1695	0.051	0.127467	FALSE	FALSE	FALSE	DDDZPy	0.207798	0.414676	outcome	TRUE	reported	textfile	2.29198e-06	15	82392146	2910	0.06183	ebi-a-GCST90001908	|| id:ebi-a-GCST90001908	TRUE	reported	igd	2	1	TRUE	NA	0.00764745	22.4102	23.0566
			rs13261112	A	G	A	G	0.2422	-0.356637	0.0696	0.0364316	FALSE	FALSE	FALSE	DDDZPy	0.370497	0.335753	outcome	TRUE	reported	textfile	7.90497e-06	8	82954367	2910	0.05412	ebi-a-GCST90001908	|| id:ebi-a-GCST90001908	TRUE	reported	igd	2	1	TRUE	NA	0.00683535	20.014	23.0566
			rs13295814	C	A	C	A	-0.1274	0.0585511	0.3471	0.354241	FALSE	FALSE	FALSE	DDDZPy	0.146273	0.688945	outcome	TRUE	reported	textfile	9.36699e-06	9	35969765	2910	0.02871	ebi-a-GCST90001908	|| id:ebi-a-GCST90001908	TRUE	reported	igd	2	1	TRUE	NA	0.00672126	19.6777	23.0566
			rs139036545	A	G	A	G	1.617	-0.0215178	0.0014	0.00984102	FALSE	FALSE	FALSE	DDDZPy	0.702119	0.975551	outcome	TRUE	reported	textfile	6.83203e-06	16	86333892	2910	0.3587	ebi-a-GCST90001908	|| id:ebi-a-GCST90001908	TRUE	reported	igd	2	1	TRUE	NA	0.00693493	20.3076	23.0566
			rs146494321	G	T	G	T	1.084	0.755981	0.0033	0.00538035	FALSE	FALSE	FALSE	DDDZPy	0.93909	0.420812	outcome	TRUE	reported	textfile	5.55303e-06	5	32490061	2910	0.2382	ebi-a-GCST90001908	|| id:ebi-a-GCST90001908	TRUE	reported	igd	2	1	TRUE	NA	0.00706647	20.6955	23.0566
			rs1492564	T	C	T	C	-0.1266	0.041615	0.4414	0.55469	FALSE	FALSE	FALSE	DDDZPy	0.14253	0.770307	outcome	TRUE	reported	textfile	3.85301e-06	16	73774321	2910	0.02735	ebi-a-GCST90001908	|| id:ebi-a-GCST90001908	TRUE	reported	igd	2	1	TRUE	NA	0.00730927	21.4118	23.0566
			rs187179931	G	A	G	A	0.457	0.113312	0.0199	0.040137	FALSE	FALSE	FALSE	DDDZPy	0.356885	0.750862	outcome	TRUE	reported	textfile	3.54201e-06	4	138000655	2910	0.09837	ebi-a-GCST90001908	|| id:ebi-a-GCST90001908	TRUE	reported	igd	2	1	TRUE	NA	0.00736215	21.5679	23.0566
			rs188524489	G	A	G	A	0.5589	-0.188125	0.0134	0.00605289	FALSE	FALSE	FALSE	DDDZPy	0.897731	0.834014	outcome	TRUE	reported	textfile	6.41106e-06	4	65000122	2910	0.1236	ebi-a-GCST90001908	|| id:ebi-a-GCST90001908	TRUE	reported	igd	2	1	TRUE	NA	0.00697746	20.433	23.0566
			rs2204128	T	G	T	G	-0.3854	-0.351438	0.9744	0.939658	FALSE	FALSE	FALSE	DDDZPy	0.288714	0.223507	outcome	TRUE	reported	textfile	6.446e-06	3	61688122	2910	0.08527	ebi-a-GCST90001908	|| id:ebi-a-GCST90001908	TRUE	reported	igd	2	1	TRUE	NA	0.00697108	20.4142	23.0566
			rs2228015	C	T	C	T	0.3833	0.160825	0.0407	0.0375448	FALSE	FALSE	FALSE	DDDZPy	0.364967	0.659461	outcome	TRUE	reported	textfile	2.61e-08	17	38715186	2910	0.06868	ebi-a-GCST90001908	|| id:ebi-a-GCST90001908	TRUE	reported	igd	2	1	TRUE	NA	0.0105901	31.1257	23.0566
			rs3806092	C	A	C	A	0.2166	0.346819	0.0866	0.0852411	FALSE	FALSE	FALSE	DDDZPy	0.249294	0.164163	outcome	TRUE	reported	textfile	8.22299e-06	6	70982817	2910	0.04848	ebi-a-GCST90001908	|| id:ebi-a-GCST90001908	TRUE	reported	igd	2	1	TRUE	NA	0.00681286	19.9477	23.0566
			rs460267	C	T	C	T	-0.1248	-0.0148931	0.3935	0.4266	FALSE	FALSE	FALSE	DDDZPy	0.140335	0.915482	outcome	TRUE	reported	textfile	7.82402e-06	5	76722891	2910	0.02786	ebi-a-GCST90001908	|| id:ebi-a-GCST90001908	TRUE	reported	igd	2	1	TRUE	NA	0.00684841	20.0525	23.0566
			rs5020353	G	A	G	A	-0.209	-0.257637	0.3258	0.578855	FALSE	FALSE	FALSE	DDDZPy	0.140072	0.0658692	outcome	TRUE	reported	textfile	3.00608e-13	16	423423	2910	0.02852	ebi-a-GCST90001908	|| id:ebi-a-GCST90001908	TRUE	reported	igd	2	1	TRUE	NA	0.01812	53.6655	23.0566
			rs56043797	C	T	C	T	-0.1366	-0.164605	0.3206	0.297645	FALSE	FALSE	FALSE	DDDZPy	0.154882	0.287883	outcome	TRUE	reported	textfile	4.52397e-06	15	76068559	2910	0.02972	ebi-a-GCST90001908	|| id:ebi-a-GCST90001908	TRUE	reported	igd	2	1	TRUE	NA	0.00720725	21.1108	23.0566
			rs6925194	C	T	C	T	-0.1707	-0.385768	0.8385	0.874428	FALSE	FALSE	FALSE	DDDZPy	0.209751	0.0658904	outcome	TRUE	reported	textfile	3.82103e-06	6	156369631	2910	0.03687	ebi-a-GCST90001908	|| id:ebi-a-GCST90001908	TRUE	reported	igd	2	1	TRUE	NA	0.00731207	21.4201	23.0566
			rs7629505	G	A	G	A	-0.1263	-0.116651	0.6455	0.682748	FALSE	FALSE	FALSE	DDDZPy	0.148382	0.431777	outcome	TRUE	reported	textfile	9.80889e-06	3	31921624	2910	0.02852	ebi-a-GCST90001908	|| id:ebi-a-GCST90001908	TRUE	reported	igd	2	1	TRUE	NA	0.00669418	19.5979	23.0566
			rs7924111	T	C	T	C	0.4433	0.230257	0.0258	0.0468597	FALSE	FALSE	FALSE	DDDZPy	0.326351	0.480468	outcome	TRUE	reported	textfile	3.14797e-07	10	3161871	2910	0.08648	ebi-a-GCST90001908	|| id:ebi-a-GCST90001908	TRUE	reported	igd	2	1	TRUE	NA	0.00894885	26.2582	23.0566
			rs8179096	A	G	A	G	0.3887	-0.157657	0.0253	0.0555346	FALSE	FALSE	FALSE	DDDZPy	0.300806	0.600197	outcome	TRUE	reported	textfile	6.68205e-06	17	76921649	2910	0.08614	ebi-a-GCST90001908	|| id:ebi-a-GCST90001908	TRUE	reported	igd	2	1	TRUE	NA	0.00694861	20.348	23.0566
			rs842297	G	A	G	A	-0.1948	-0.213932	0.1354	0.224245	FALSE	FALSE	FALSE	DDDZPy	0.166592	0.199083	outcome	TRUE	reported	textfile	1.55199e-06	9	7722331	2910	0.04047	ebi-a-GCST90001908	|| id:ebi-a-GCST90001908	TRUE	reported	igd	2	1	TRUE	NA	0.00789904	23.1533	23.0566
			rs9614090	A	T	A	T	-0.1232	0.173462	0.4713	0.453403	FALSE	TRUE	TRUE	DDDZPy	0.138885	0.211679	outcome	TRUE	reported	textfile	9.7681e-06	22	30269907	2910	0.02781	ebi-a-GCST90001908	|| id:ebi-a-GCST90001908	TRUE	reported	igd	2	1	FALSE	NA	0.00669896	19.612	23.0566
		step2	SNP	effect_allele.exposure	other_allele.exposure	effect_allele.outcome	other_allele.outcome	beta.exposure	beta.outcome	eaf.exposure	eaf.outcome	remove	palindromic	ambiguous	id.outcome	chr	pos	se.outcome	samplesize.outcome	pval.outcome	outcome	originalname.outcome	outcome.deprecated	mr_keep.outcome	data_source.outcome	se.exposure	pval.exposure	exposure	mr_keep.exposure	pval_origin.exposure	id.exposure	data_source.exposure	action	SNP_index	mr_keep
			rs114381567	C	G	C	G	2.61957	0.005781	0.021868	0.0405	FALSE	TRUE	FALSE	ebi-a-GCST90001908	6	20986915	0.07057	2910	0.9347	CCR7 on naive CD8+ T cell || id:ebi-a-GCST90001908	CCR7 on naive CD8+ T cell	CCR7 on naive CD8+ T cell || ||	TRUE	igd	0.590641	9.2017e-06	exposure	TRUE	reported	mEgH5U	textfile	2	1	TRUE
			rs116528067	C	T	C	T	3.36814	0.3159	0.0144924	0.0038	FALSE	FALSE	FALSE	ebi-a-GCST90001908	5	60654558	0.2154	2910	0.1425	CCR7 on naive CD8+ T cell || id:ebi-a-GCST90001908	CCR7 on naive CD8+ T cell	CCR7 on naive CD8+ T cell || ||	TRUE	igd	0.753289	7.77635e-06	exposure	TRUE	reported	mEgH5U	textfile	2	1	TRUE
			rs117903748	C	T	C	T	4.78331	-0.06434	0.00826485	0.0184	FALSE	FALSE	FALSE	ebi-a-GCST90001908	17	35575292	0.1034	2910	0.5339	CCR7 on naive CD8+ T cell || id:ebi-a-GCST90001908	CCR7 on naive CD8+ T cell	CCR7 on naive CD8+ T cell || ||	TRUE	igd	1.05988	6.39012e-06	exposure	TRUE	reported	mEgH5U	textfile	2	1	TRUE
			rs148815067	A	G	A	G	2.76784	-0.37	0.0243484	0.0043	FALSE	FALSE	FALSE	ebi-a-GCST90001908	10	50564829	0.2132	2910	0.0827504	CCR7 on naive CD8+ T cell || id:ebi-a-GCST90001908	CCR7 on naive CD8+ T cell	CCR7 on naive CD8+ T cell || ||	TRUE	igd	0.5627	8.70534e-07	exposure	TRUE	reported	mEgH5U	textfile	2	1	TRUE
			rs2382994	C	T	C	T	1.53937	-0.02956	0.0587281	0.0436	FALSE	FALSE	FALSE	ebi-a-GCST90001908	8	125701150	0.06605	2910	0.654501	CCR7 on naive CD8+ T cell || id:ebi-a-GCST90001908	CCR7 on naive CD8+ T cell	CCR7 on naive CD8+ T cell || ||	TRUE	igd	0.336449	4.75423e-06	exposure	TRUE	reported	mEgH5U	textfile	2	1	TRUE
			rs2588297	T	G	T	G	-0.694596	0.02739	0.404107	0.2976	FALSE	FALSE	FALSE	ebi-a-GCST90001908	8	75570415	0.02948	2910	0.3529	CCR7 on naive CD8+ T cell || id:ebi-a-GCST90001908	CCR7 on naive CD8+ T cell	CCR7 on naive CD8+ T cell || ||	TRUE	igd	0.14489	1.63533e-06	exposure	TRUE	reported	mEgH5U	textfile	2	1	TRUE
			rs6472875	T	C	T	C	-0.653371	0.03988	0.352793	0.2909	FALSE	FALSE	FALSE	ebi-a-GCST90001908	8	75691137	0.02966	2910	0.1789	CCR7 on naive CD8+ T cell || id:ebi-a-GCST90001908	CCR7 on naive CD8+ T cell	CCR7 on naive CD8+ T cell || ||	TRUE	igd	0.147535	9.48527e-06	exposure	TRUE	reported	mEgH5U	textfile	2	1	TRUE
			rs657374	T	A	T	A	0.715101	0.02	0.314799	0.3357	FALSE	TRUE	FALSE	ebi-a-GCST90001908	18	8380473	0.02911	2910	0.4921	CCR7 on naive CD8+ T cell || id:ebi-a-GCST90001908	CCR7 on naive CD8+ T cell	CCR7 on naive CD8+ T cell || ||	TRUE	igd	0.154361	3.61011e-06	exposure	TRUE	reported	mEgH5U	textfile	2	1	TRUE
			rs6914513	T	C	T	C	0.637014	0.0531	0.434681	0.5064	FALSE	FALSE	FALSE	ebi-a-GCST90001908	6	12805843	0.02754	2910	0.05392	CCR7 on naive CD8+ T cell || id:ebi-a-GCST90001908	CCR7 on naive CD8+ T cell	CCR7 on naive CD8+ T cell || ||	TRUE	igd	0.141547	6.78331e-06	exposure	TRUE	reported	mEgH5U	textfile	2	1	TRUE
			rs7159870	C	A	C	A	1.66532	0.0361	0.0634359	0.0481	FALSE	FALSE	FALSE	ebi-a-GCST90001908	14	65378601	0.0648	2910	0.5775	CCR7 on naive CD8+ T cell || id:ebi-a-GCST90001908	CCR7 on naive CD8+ T cell	CCR7 on naive CD8+ T cell || ||	TRUE	igd	0.329464	4.31233e-07	exposure	TRUE	reported	mEgH5U	textfile	2	1	TRUE
			rs75791147	C	A	C	A	1.92497	-0.2856	0.0369059	0.0038	FALSE	FALSE	FALSE	ebi-a-GCST90001908	2	29565447	0.2175	2910	0.1893	CCR7 on naive CD8+ T cell || id:ebi-a-GCST90001908	CCR7 on naive CD8+ T cell	CCR7 on naive CD8+ T cell || ||	TRUE	igd	0.432471	8.5431e-06	exposure	TRUE	reported	mEgH5U	textfile	2	1	TRUE
			rs76486557	A	G	A	G	2.31273	0.1725	0.0265123	0.01	FALSE	FALSE	FALSE	ebi-a-GCST90001908	21	15840499	0.14	2910	0.2177	CCR7 on naive CD8+ T cell || id:ebi-a-GCST90001908	CCR7 on naive CD8+ T cell	CCR7 on naive CD8+ T cell || ||	TRUE	igd	0.52185	9.34515e-06	exposure	TRUE	reported	mEgH5U	textfile	2	1	TRUE
			rs79881202	A	G	A	G	3.77584	-0.04371	0.0131839	0.0199	FALSE	FALSE	FALSE	ebi-a-GCST90001908	12	14465980	0.09935	2910	0.66	CCR7 on naive CD8+ T cell || id:ebi-a-GCST90001908	CCR7 on naive CD8+ T cell	CCR7 on naive CD8+ T cell || ||	TRUE	igd	0.807766	2.94776e-06	exposure	TRUE	reported	mEgH5U	textfile	2	1	TRUE
		step3	SNP	effect_allele.exposure	other_allele.exposure	effect_allele.outcome	other_allele.outcome	beta.exposure	beta.outcome	eaf.exposure	eaf.outcome	remove	palindromic	ambiguous	id.outcome	se.outcome	pval.outcome	samplesize.outcome	outcome	mr_keep.outcome	pval_origin.outcome	data_source.outcome	pval.exposure	chr.exposure	pos.exposure	samplesize.exposure	se.exposure	id.exposure	exposure	mr_keep.exposure	pval_origin.exposure	data_source.exposure	action	SNP_index	mr_keep	R2	f	meanf
			rs112171230	T	C	T	C	0.2857	-0.0559	0.0536	0.0738	FALSE	FALSE	FALSE	CYrkEb	0.0253	0.0271	14286	outcome	TRUE	reported	textfile	3.96004e-06	7	70434581	2910	0.0618	ebi-a-GCST90001908	|| id:ebi-a-GCST90001908	TRUE	reported	igd	2	1	TRUE	0.00729076	21.3572	22.9079
			rs114222516	T	C	T	C	0.5246	0.044	0.0177	0.0257	FALSE	FALSE	FALSE	CYrkEb	0.0431	0.307	13831	outcome	TRUE	reported	textfile	5.36995e-07	4	137459015	2910	0.1044	ebi-a-GCST90001908	|| id:ebi-a-GCST90001908	TRUE	reported	igd	2	1	TRUE	0.00860222	25.2323	22.9079
			rs116872842	T	A	T	A	0.2715	-0.0667	0.0591	0.0195	FALSE	TRUE	FALSE	CYrkEb	0.0535	0.212	13799	outcome	TRUE	reported	textfile	6.17803e-06	16	51249917	2910	0.05996	ebi-a-GCST90001908	|| id:ebi-a-GCST90001908	TRUE	reported	igd	2	1	TRUE	0.00699639	20.4889	22.9079
			rs12593799	T	G	T	G	0.2928	-0.0217	0.051	0.1598	FALSE	FALSE	FALSE	CYrkEb	0.0163	0.183	14286	outcome	TRUE	reported	textfile	2.29198e-06	15	82392146	2910	0.06183	ebi-a-GCST90001908	|| id:ebi-a-GCST90001908	TRUE	reported	igd	2	1	TRUE	0.00764745	22.4102	22.9079
			rs13261112	A	G	A	G	0.2422	-0.0575	0.0696	0.0326	FALSE	FALSE	FALSE	CYrkEb	0.0337	0.088	14733	outcome	TRUE	reported	textfile	7.90497e-06	8	82954367	2910	0.05412	ebi-a-GCST90001908	|| id:ebi-a-GCST90001908	TRUE	reported	igd	2	1	TRUE	0.00683535	20.014	22.9079
			rs13295814	C	A	C	A	-0.1274	-0.0158	0.3471	0.3795	FALSE	FALSE	FALSE	CYrkEb	0.0121	0.192	14286	outcome	TRUE	reported	textfile	9.36699e-06	9	35969765	2910	0.02871	ebi-a-GCST90001908	|| id:ebi-a-GCST90001908	TRUE	reported	igd	2	1	TRUE	0.00672126	19.6777	22.9079
			rs139036545	A	G	A	G	1.617	-0.0959	0.0014	0.0144	FALSE	FALSE	FALSE	CYrkEb	0.0564	0.0891	14286	outcome	TRUE	reported	textfile	6.83203e-06	16	86333892	2910	0.3587	ebi-a-GCST90001908	|| id:ebi-a-GCST90001908	TRUE	reported	igd	2	1	TRUE	0.00693493	20.3076	22.9079
			rs143859887	G	A	G	A	1.585	-0.0346	0.0015	0.0171	FALSE	FALSE	FALSE	CYrkEb	0.0594	0.56	13986	outcome	TRUE	reported	textfile	3.42902e-06	20	58399063	2910	0.3407	ebi-a-GCST90001908	|| id:ebi-a-GCST90001908	TRUE	reported	igd	2	1	TRUE	0.0073825	21.628	22.9079
			rs146494321	G	T	G	T	1.084	-0.1431	0.0033	0.0106	FALSE	FALSE	FALSE	CYrkEb	0.0681	0.0356	13799	outcome	TRUE	reported	textfile	5.55303e-06	5	32490061	2910	0.2382	ebi-a-GCST90001908	|| id:ebi-a-GCST90001908	TRUE	reported	igd	2	1	TRUE	0.00706647	20.6955	22.9079
			rs146790974	A	G	A	G	0.343	0.108	0.034	0.0067	FALSE	FALSE	FALSE	CYrkEb	0.1096	0.324	9813	outcome	TRUE	reported	textfile	5.37304e-06	2	152246402	2910	0.07524	ebi-a-GCST90001908	|| id:ebi-a-GCST90001908	TRUE	reported	igd	2	1	TRUE	0.00709099	20.7679	22.9079
			rs1492564	T	C	T	C	-0.1266	-0.0054	0.4414	0.5366	FALSE	FALSE	FALSE	CYrkEb	0.0115	0.639	14726	outcome	TRUE	reported	textfile	3.85301e-06	16	73774321	2910	0.02735	ebi-a-GCST90001908	|| id:ebi-a-GCST90001908	TRUE	reported	igd	2	1	TRUE	0.00730927	21.4118	22.9079
			rs187179931	G	A	G	A	0.457	-0.0212	0.0199	0.0472	FALSE	FALSE	FALSE	CYrkEb	0.03	0.48	14286	outcome	TRUE	reported	textfile	3.54201e-06	4	138000655	2910	0.09837	ebi-a-GCST90001908	|| id:ebi-a-GCST90001908	TRUE	reported	igd	2	1	TRUE	0.00736215	21.5679	22.9079
			rs188524489	G	A	G	A	0.5589	0.0017	0.0134	0.0308	FALSE	FALSE	FALSE	CYrkEb	0.0482	0.972	14286	outcome	TRUE	reported	textfile	6.41106e-06	4	65000122	2910	0.1236	ebi-a-GCST90001908	|| id:ebi-a-GCST90001908	TRUE	reported	igd	2	1	TRUE	0.00697746	20.433	22.9079
			rs2204128	T	G	T	G	-0.3854	-0.0048	0.9744	0.9373	FALSE	FALSE	FALSE	CYrkEb	0.0241	0.842	14286	outcome	TRUE	reported	textfile	6.446e-06	3	61688122	2910	0.08527	ebi-a-GCST90001908	|| id:ebi-a-GCST90001908	TRUE	reported	igd	2	1	TRUE	0.00697108	20.4142	22.9079
			rs2228015	C	T	C	T	0.3833	0.0065	0.0407	0.0397	FALSE	FALSE	FALSE	CYrkEb	0.0323	0.841	14286	outcome	TRUE	reported	textfile	2.61e-08	17	38715186	2910	0.06868	ebi-a-GCST90001908	|| id:ebi-a-GCST90001908	TRUE	reported	igd	2	1	TRUE	0.0105901	31.1257	22.9079
			rs3806092	C	A	C	A	0.2166	0.0231	0.0866	0.089	FALSE	FALSE	FALSE	CYrkEb	0.0209	0.269	14712	outcome	TRUE	reported	textfile	8.22299e-06	6	70982817	2910	0.04848	ebi-a-GCST90001908	|| id:ebi-a-GCST90001908	TRUE	reported	igd	2	1	TRUE	0.00681286	19.9477	22.9079
			rs460267	C	T	C	T	-0.1248	-0.0088	0.3935	0.413	FALSE	FALSE	FALSE	CYrkEb	0.012	0.463	14286	outcome	TRUE	reported	textfile	7.82402e-06	5	76722891	2910	0.02786	ebi-a-GCST90001908	|| id:ebi-a-GCST90001908	TRUE	reported	igd	2	1	TRUE	0.00684841	20.0525	22.9079
			rs5020353	G	A	G	A	-0.209	0.0056	0.3258	0.5497	FALSE	FALSE	FALSE	CYrkEb	0.0122	0.646	13222	outcome	TRUE	reported	textfile	3.00608e-13	16	423423	2910	0.02852	ebi-a-GCST90001908	|| id:ebi-a-GCST90001908	TRUE	reported	igd	2	1	TRUE	0.01812	53.6655	22.9079
			rs56043797	C	T	C	T	-0.1366	-0.0017	0.3206	0.3083	FALSE	FALSE	FALSE	CYrkEb	0.0131	0.897	14286	outcome	TRUE	reported	textfile	4.52397e-06	15	76068559	2910	0.02972	ebi-a-GCST90001908	|| id:ebi-a-GCST90001908	TRUE	reported	igd	2	1	TRUE	0.00720725	21.1108	22.9079
			rs6925194	C	T	C	T	-0.1707	0.0288	0.8385	0.8839	FALSE	FALSE	FALSE	CYrkEb	0.0179	0.108	14722	outcome	TRUE	reported	textfile	3.82103e-06	6	156369631	2910	0.03687	ebi-a-GCST90001908	|| id:ebi-a-GCST90001908	TRUE	reported	igd	2	1	TRUE	0.00731207	21.4201	22.9079
			rs7629505	G	A	G	A	-0.1263	0.019	0.6455	0.6789	FALSE	FALSE	FALSE	CYrkEb	0.0121	0.116	14726	outcome	TRUE	reported	textfile	9.80889e-06	3	31921624	2910	0.02852	ebi-a-GCST90001908	|| id:ebi-a-GCST90001908	TRUE	reported	igd	2	1	TRUE	0.00669418	19.5979	22.9079
			rs7924111	T	C	T	C	0.4433	-0.0272	0.0258	0.049	FALSE	FALSE	FALSE	CYrkEb	0.0277	0.326	14734	outcome	TRUE	reported	textfile	3.14797e-07	10	3161871	2910	0.08648	ebi-a-GCST90001908	|| id:ebi-a-GCST90001908	TRUE	reported	igd	2	1	TRUE	0.00894885	26.2582	22.9079
			rs8179096	A	G	A	G	0.3887	-0.0008	0.0253	0.0802	FALSE	FALSE	FALSE	CYrkEb	0.0261	0.976	11777	outcome	TRUE	reported	textfile	6.68205e-06	17	76921649	2910	0.08614	ebi-a-GCST90001908	|| id:ebi-a-GCST90001908	TRUE	reported	igd	2	1	TRUE	0.00694861	20.348	22.9079
			rs842297	G	A	G	A	-0.1948	-0.0135	0.1354	0.2386	FALSE	FALSE	FALSE	CYrkEb	0.0136	0.321	14719	outcome	TRUE	reported	textfile	1.55199e-06	9	7722331	2910	0.04047	ebi-a-GCST90001908	|| id:ebi-a-GCST90001908	TRUE	reported	igd	2	1	TRUE	0.00789904	23.1533	22.9079
			rs9614090	A	T	A	T	-0.1232	-0.0082	0.4713	0.4986	FALSE	TRUE	TRUE	CYrkEb	0.0118	0.487	14286	outcome	TRUE	reported	textfile	9.7681e-06	22	30269907	2910	0.02781	ebi-a-GCST90001908	|| id:ebi-a-GCST90001908	TRUE	reported	igd	2	1	FALSE	0.00669896	19.612	22.9079
		step4	SNP	effect_allele.exposure	other_allele.exposure	effect_allele.outcome	other_allele.outcome	beta.exposure	beta.outcome	eaf.exposure	eaf.outcome	remove	palindromic	ambiguous	id.outcome	se.outcome	pval.outcome	outcome	mr_keep.outcome	pval_origin.outcome	data_source.outcome	se.exposure	pval.exposure	samplesize.exposure	exposure	mr_keep.exposure	pval_origin.exposure	id.exposure	data_source.exposure	action	SNP_index	mr_keep	samplesize.outcome	R2	f	meanf
			rs111239033	A	G	A	G	0.1021	0.249026	0.0699	0.0744304	FALSE	FALSE	FALSE	vwWhzc	0.265448	0.348174	outcome	TRUE	reported	textfile	0.0228	7.53e-06	14732	exposure	TRUE	reported	QEm2PX	textfile	2	1	TRUE	NA	0.00135934	20.0504	26.23
			rs113903858	A	G	A	G	0.3666	2.31146	0.014	0.00747359	FALSE	FALSE	FALSE	vwWhzc	0.8999	0.0102117	outcome	TRUE	reported	textfile	0.0747	9.22e-07	11137	exposure	TRUE	reported	QEm2PX	textfile	2	1	TRUE	NA	0.00215793	24.0805	26.23
			rs115009171	A	G	A	G	0.4297	2.42643	0.0078	0.00295906	FALSE	FALSE	FALSE	vwWhzc	1.30901	0.0637903	outcome	TRUE	reported	textfile	0.0934	4.21e-06	10300	exposure	TRUE	reported	QEm2PX	textfile	2	1	TRUE	NA	0.00205073	21.1618	26.23
			rs11631440	A	T	A	T	-0.0638	-0.102453	0.6021	0.632447	FALSE	TRUE	FALSE	vwWhzc	0.148779	0.491058	outcome	TRUE	reported	textfile	0.012	1.06e-07	14709	exposure	TRUE	reported	QEm2PX	textfile	2	1	TRUE	NA	0.00191806	28.2631	26.23
			rs150498795	A	T	A	T	0.1566	-0.638635	0.9642	0.964332	FALSE	TRUE	FALSE	vwWhzc	0.373862	0.0875972	outcome	TRUE	reported	textfile	0.0327	1.68e-06	14732	exposure	TRUE	reported	QEm2PX	textfile	2	1	TRUE	NA	0.00155436	22.9313	26.23
			rs1963492	T	C	T	C	-0.0749	-0.100975	0.1917	0.182392	FALSE	FALSE	FALSE	vwWhzc	0.180621	0.57613	outcome	TRUE	reported	textfile	0.0168	8.26e-06	11335	exposure	TRUE	reported	QEm2PX	textfile	2	1	TRUE	NA	0.0017505	19.8732	26.23
			rs1986719	T	C	T	C	-0.1954	-0.673996	0.9572	0.988331	FALSE	FALSE	FALSE	vwWhzc	0.648862	0.298927	outcome	TRUE	reported	textfile	0.039	5.44e-07	14718	exposure	TRUE	reported	QEm2PX	textfile	2	1	TRUE	NA	0.00170267	25.0993	26.23
			rs2281532	T	C	T	C	-0.0698	-0.0170715	0.7983	0.808112	FALSE	FALSE	FALSE	vwWhzc	0.178871	0.923965	outcome	TRUE	reported	textfile	0.0151	3.79e-06	14286	exposure	TRUE	reported	QEm2PX	textfile	2	1	TRUE	NA	0.00149347	21.3647	26.23
			rs2737756	A	G	A	G	0.2047	0.347214	0.0276	0.0281209	FALSE	FALSE	FALSE	vwWhzc	0.415408	0.403247	outcome	TRUE	reported	textfile	0.0391	1.65e-07	14718	exposure	TRUE	reported	QEm2PX	textfile	2	1	TRUE	NA	0.00185877	27.4046	26.23
			rs34219417	T	C	T	C	0.0992	0.030469	0.8959	0.938405	FALSE	FALSE	FALSE	vwWhzc	0.297016	0.918294	outcome	TRUE	reported	textfile	0.0217	4.84e-06	14286	exposure	TRUE	reported	QEm2PX	textfile	2	1	TRUE	NA	0.00146069	20.895	26.23
			rs4290523	T	C	T	C	-0.0992	-0.139295	0.0942	0.0916418	FALSE	FALSE	FALSE	vwWhzc	0.243965	0.568026	outcome	TRUE	reported	textfile	0.0217	4.84e-06	12846	exposure	TRUE	reported	QEm2PX	textfile	2	1	TRUE	NA	0.00162416	20.8947	26.23
			rs4963955	T	C	T	C	0.1359	0.484514	0.9623	0.964376	FALSE	FALSE	FALSE	vwWhzc	0.372378	0.193213	outcome	TRUE	reported	textfile	0.0307	9.57e-06	14722	exposure	TRUE	reported	QEm2PX	textfile	2	1	TRUE	NA	0.00132928	19.5931	26.23
			rs5007363	T	C	T	C	0.0736	0.0651442	0.7969	0.81054	FALSE	FALSE	FALSE	vwWhzc	0.183941	0.72322	outcome	TRUE	reported	textfile	0.0165	8.17e-06	11751	exposure	TRUE	reported	QEm2PX	textfile	2	1	TRUE	NA	0.00169036	19.8936	26.23
			rs57193877	T	C	T	C	0.1572	-0.191378	0.9611	0.96382	FALSE	FALSE	FALSE	vwWhzc	0.370999	0.605963	outcome	TRUE	reported	textfile	0.0311	4.31e-07	14725	exposure	TRUE	reported	QEm2PX	textfile	2	1	TRUE	NA	0.00173211	25.5461	26.23
			rs5745687	T	C	T	C	-0.1943	-0.599496	0.0608	0.0655344	FALSE	FALSE	FALSE	vwWhzc	0.280339	0.032479	outcome	TRUE	reported	textfile	0.0242	9.83e-16	14733	exposure	TRUE	reported	QEm2PX	textfile	2	1	TRUE	NA	0.0043564	64.4549	26.23
			rs5745692	C	G	C	G	-0.1545	-0.80808	0.964	0.968313	FALSE	TRUE	FALSE	vwWhzc	0.388981	0.0377618	outcome	TRUE	reported	textfile	0.0332	3.26e-06	14716	exposure	TRUE	reported	QEm2PX	textfile	2	1	TRUE	NA	0.00146944	21.6532	26.23
			rs59950280	A	G	A	G	0.1219	0.173784	0.328	0.326937	FALSE	FALSE	FALSE	vwWhzc	0.151098	0.250087	outcome	TRUE	reported	textfile	0.0131	1.34e-20	13222	exposure	TRUE	reported	QEm2PX	textfile	2	1	TRUE	NA	0.00650628	86.5763	26.23
			rs61897389	T	G	T	G	-0.0761	-0.0332794	0.1322	0.1328	FALSE	FALSE	FALSE	vwWhzc	0.203282	0.869959	outcome	TRUE	reported	textfile	0.0171	8.58e-06	14723	exposure	TRUE	reported	QEm2PX	textfile	2	1	TRUE	NA	0.00134337	19.8024	26.23
			rs6709159	A	G	A	G	0.0564	-0.195718	0.4434	0.459134	FALSE	FALSE	FALSE	vwWhzc	0.139295	0.160002	outcome	TRUE	reported	textfile	0.0114	7.52e-07	14734	exposure	TRUE	reported	QEm2PX	textfile	2	1	TRUE	NA	0.00165847	24.4731	26.23
			rs72778371	A	G	A	G	-0.0717	0.268506	0.2021	0.200964	FALSE	FALSE	FALSE	vwWhzc	0.178444	0.132398	outcome	TRUE	reported	textfile	0.0161	8.45e-06	12789	exposure	TRUE	reported	QEm2PX	textfile	2	1	TRUE	NA	0.00154838	19.8298	26.23
			rs739269	T	C	T	C	-0.0556	-0.14915	0.6561	0.659282	FALSE	FALSE	FALSE	vwWhzc	0.146673	0.309207	outcome	TRUE	reported	textfile	0.0125	8.67e-06	14286	exposure	TRUE	reported	QEm2PX	textfile	2	1	TRUE	NA	0.00138299	19.7819	26.23
			rs74130123	T	C	T	C	-0.2429	-0.359119	0.9809	0.996325	FALSE	FALSE	FALSE	vwWhzc	1.16736	0.75836	outcome	TRUE	reported	textfile	0.0489	6.79e-07	14734	exposure	TRUE	reported	QEm2PX	textfile	2	1	TRUE	NA	0.00167182	24.6705	26.23
			rs79246709	T	G	T	G	0.1375	-0.4811	0.0427	0.0354289	FALSE	FALSE	FALSE	vwWhzc	0.375453	0.200059	outcome	TRUE	reported	textfile	0.0305	6.54e-06	14719	exposure	TRUE	reported	QEm2PX	textfile	2	1	TRUE	NA	0.00137889	20.3211	26.23
			rs80308275	T	C	T	C	-0.1177	0.0607327	0.0698	0.0465391	FALSE	FALSE	FALSE	vwWhzc	0.334874	0.856085	outcome	TRUE	reported	textfile	0.026	5.98e-06	14731	exposure	TRUE	reported	QEm2PX	textfile	2	1	TRUE	NA	0.00138922	20.4903	26.23
			rs8106345	A	G	A	G	0.0592	0.0278259	0.5179	0.506576	FALSE	FALSE	FALSE	vwWhzc	0.138615	0.8409	outcome	TRUE	reported	textfile	0.0127	3.14e-06	12404	exposure	TRUE	reported	QEm2PX	textfile	2	1	TRUE	NA	0.0017487	21.7253	26.23
			rs851612	A	G	A	G	-0.1182	0.313519	0.9405	0.950996	FALSE	FALSE	FALSE	vwWhzc	0.323474	0.332433	outcome	TRUE	reported	textfile	0.0257	4.24e-06	14286	exposure	TRUE	reported	QEm2PX	textfile	2	1	TRUE	NA	0.00147848	21.1499	26.23
	ebi-a-GCST90001896	step1	SNP	effect_allele.exposure	other_allele.exposure	effect_allele.outcome	other_allele.outcome	beta.exposure	beta.outcome	eaf.exposure	eaf.outcome	remove	palindromic	ambiguous	id.outcome	se.outcome	pval.outcome	outcome	mr_keep.outcome	pval_origin.outcome	data_source.outcome	pos.exposure	pval.exposure	se.exposure	chr.exposure	samplesize.exposure	id.exposure	exposure	mr_keep.exposure	pval_origin.exposure	data_source.exposure	action	SNP_index	mr_keep	samplesize.outcome	R2	f	meanf
			rs10447212	T	C	T	C	0.1449	-0.125589	0.2634	0.200855	FALSE	FALSE	FALSE	g432Dq	0.172896	0.467602	outcome	TRUE	reported	textfile	155756837	5.80805e-06	0.03191	5	2920	ebi-a-GCST90001896	|| id:ebi-a-GCST90001896	TRUE	reported	igd	2	1	TRUE	NA	0.00701204	20.6056	43.2719
			rs11074594	A	G	A	G	-0.1335	0.0560123	0.3973	0.358729	FALSE	FALSE	FALSE	g432Dq	0.144419	0.69813	outcome	TRUE	reported	textfile	23973371	3.69999e-06	0.02879	16	2920	ebi-a-GCST90001896	|| id:ebi-a-GCST90001896	TRUE	reported	igd	2	1	TRUE	NA	0.00730988	21.4873	43.2719
			rs112581826	A	G	A	G	-0.2422	0.0684808	0.1281	0.040908	FALSE	FALSE	FALSE	g432Dq	0.351188	0.845395	outcome	TRUE	reported	textfile	204650296	1.041e-08	0.04219	2	2920	ebi-a-GCST90001896	|| id:ebi-a-GCST90001896	TRUE	reported	igd	2	1	TRUE	NA	0.0111602	32.933	43.2719
			rs13147958	A	G	A	G	-0.1874	-0.14102	0.1291	0.108696	FALSE	FALSE	FALSE	g432Dq	0.22315	0.527419	outcome	TRUE	reported	textfile	187705839	7.15303e-06	0.04167	4	2920	ebi-a-GCST90001896	|| id:ebi-a-GCST90001896	TRUE	reported	igd	2	1	TRUE	NA	0.00687878	20.2113	43.2719
			rs17521485	C	A	C	A	0.1951	0.186911	0.1325	0.121993	FALSE	FALSE	FALSE	g432Dq	0.213103	0.380438	outcome	TRUE	reported	textfile	91423027	1.588e-06	0.04057	6	2920	ebi-a-GCST90001896	|| id:ebi-a-GCST90001896	TRUE	reported	igd	2	1	TRUE	NA	0.0078577	23.1104	43.2719
			rs2734904	A	G	A	G	0.152	0.0299252	0.4815	0.465555	FALSE	FALSE	FALSE	g432Dq	0.138699	0.829178	outcome	TRUE	reported	textfile	29909840	7.66002e-07	0.03068	6	2920	ebi-a-GCST90001896	|| id:ebi-a-GCST90001896	TRUE	reported	igd	2	1	TRUE	NA	0.00833601	24.5289	43.2719
			rs28421958	T	C	T	C	0.3413	-0.0826242	0.0351	0.0667126	FALSE	FALSE	FALSE	g432Dq	0.27769	0.766053	outcome	TRUE	reported	textfile	8097404	5.18501e-06	0.07475	19	2920	ebi-a-GCST90001896	|| id:ebi-a-GCST90001896	TRUE	reported	igd	2	1	TRUE	NA	0.00708888	20.833	43.2719
			rs3845728	A	T	A	T	2.082	1.00058	0.0009	0.0189638	FALSE	TRUE	FALSE	g432Dq	0.503217	0.0467704	outcome	TRUE	reported	textfile	169704333	2.28402e-06	0.4395	2	2920	ebi-a-GCST90001896	|| id:ebi-a-GCST90001896	TRUE	reported	igd	2	1	TRUE	NA	0.00762669	22.4257	43.2719
			rs4747821	C	T	C	T	-0.2408	0.408766	0.0803	0.0509081	FALSE	FALSE	FALSE	g432Dq	0.313223	0.191883	outcome	TRUE	reported	textfile	9270831	1.99402e-06	0.05056	10	2920	ebi-a-GCST90001896	|| id:ebi-a-GCST90001896	TRUE	reported	igd	2	1	TRUE	NA	0.00770824	22.6674	43.2719
			rs72820300	C	T	C	T	0.342	0.506464	0.0428	0.0322498	FALSE	FALSE	FALSE	g432Dq	0.391987	0.196342	outcome	TRUE	reported	textfile	9342441	1.273e-06	0.07046	6	2920	ebi-a-GCST90001896	|| id:ebi-a-GCST90001896	TRUE	reported	igd	2	1	TRUE	NA	0.00800376	23.5434	43.2719
			rs72928038	A	G	A	G	0.5885	0.298865	0.199	0.179363	FALSE	FALSE	FALSE	g432Dq	0.180133	0.0970895	outcome	TRUE	reported	textfile	90976768	5.13334e-67	0.03315	6	2920	ebi-a-GCST90001896	|| id:ebi-a-GCST90001896	TRUE	reported	igd	2	1	TRUE	NA	0.0974161	314.94	43.2719
			rs74321916	T	A	T	A	0.3135	0.149913	0.0455	0.0378299	FALSE	TRUE	FALSE	g432Dq	0.363818	0.680298	outcome	TRUE	reported	textfile	148125567	5.41302e-06	0.06881	3	2920	ebi-a-GCST90001896	|| id:ebi-a-GCST90001896	TRUE	reported	igd	2	1	TRUE	NA	0.00705851	20.7431	43.2719
			rs75321567	T	C	T	C	0.879	1.08315	0.0051	0.0185544	FALSE	FALSE	FALSE	g432Dq	0.50358	0.0314845	outcome	TRUE	reported	textfile	231523742	8.13299e-06	0.1967	1	2920	ebi-a-GCST90001896	|| id:ebi-a-GCST90001896	TRUE	reported	igd	2	1	TRUE	NA	0.00679245	19.9559	43.2719
			rs78307830	C	G	C	G	0.4819	-0.427852	0.0567	0.00841087	FALSE	TRUE	FALSE	g432Dq	0.759573	0.573244	outcome	TRUE	reported	textfile	204596768	5.63638e-15	0.06136	2	2920	ebi-a-GCST90001896	|| id:ebi-a-GCST90001896	TRUE	reported	igd	2	1	TRUE	NA	0.0206863	61.6376	43.2719
			rs788008	T	C	T	C	-0.1482	-0.0996188	0.2865	0.226818	FALSE	FALSE	FALSE	g432Dq	0.165529	0.547293	outcome	TRUE	reported	textfile	198232639	1.749e-06	0.03094	2	2920	ebi-a-GCST90001896	|| id:ebi-a-GCST90001896	TRUE	reported	igd	2	1	TRUE	NA	0.00779604	22.9276	43.2719
			rs79921170	A	C	A	C	0.3378	-0.274476	0.0354	0.0781283	FALSE	FALSE	FALSE	g432Dq	0.260425	0.291903	outcome	TRUE	reported	textfile	68612190	8.83202e-06	0.07589	15	2920	ebi-a-GCST90001896	|| id:ebi-a-GCST90001896	TRUE	reported	igd	2	1	TRUE	NA	0.00673954	19.7994	43.2719
		step2	SNP	effect_allele.exposure	other_allele.exposure	effect_allele.outcome	other_allele.outcome	beta.exposure	beta.outcome	eaf.exposure	eaf.outcome	remove	palindromic	ambiguous	id.outcome	chr	pos	se.outcome	samplesize.outcome	pval.outcome	outcome	originalname.outcome	outcome.deprecated	mr_keep.outcome	data_source.outcome	se.exposure	pval.exposure	exposure	mr_keep.exposure	pval_origin.exposure	id.exposure	data_source.exposure	action	SNP_index	mr_keep
			rs114381567	C	G	C	G	2.61957	-0.06268	0.021868	0.0406	FALSE	TRUE	FALSE	ebi-a-GCST90001896	6	20986915	0.07179	2920	0.3826	CD28 on CD28+ CD45RA+ CD8+ T cell || id:ebi-a-GCST90001896	CD28 on CD28+ CD45RA+ CD8+ T cell	CD28 on CD28+ CD45RA+ CD8+ T cell || ||	TRUE	igd	0.590641	9.2017e-06	exposure	TRUE	reported	trATTK	textfile	2	1	TRUE
			rs116528067	C	T	C	T	3.36814	-0.2512	0.0144924	0.0038	FALSE	FALSE	FALSE	ebi-a-GCST90001896	5	60654558	0.2177	2920	0.2486	CD28 on CD28+ CD45RA+ CD8+ T cell || id:ebi-a-GCST90001896	CD28 on CD28+ CD45RA+ CD8+ T cell	CD28 on CD28+ CD45RA+ CD8+ T cell || ||	TRUE	igd	0.753289	7.77635e-06	exposure	TRUE	reported	trATTK	textfile	2	1	TRUE
			rs117903748	C	T	C	T	4.78331	0.03069	0.00826485	0.0183	FALSE	FALSE	FALSE	ebi-a-GCST90001896	17	35575292	0.1051	2920	0.770201	CD28 on CD28+ CD45RA+ CD8+ T cell || id:ebi-a-GCST90001896	CD28 on CD28+ CD45RA+ CD8+ T cell	CD28 on CD28+ CD45RA+ CD8+ T cell || ||	TRUE	igd	1.05988	6.39012e-06	exposure	TRUE	reported	trATTK	textfile	2	1	TRUE
			rs148815067	A	G	A	G	2.76784	-0.02478	0.0243484	0.0043	FALSE	FALSE	FALSE	ebi-a-GCST90001896	10	50564829	0.2161	2920	0.9087	CD28 on CD28+ CD45RA+ CD8+ T cell || id:ebi-a-GCST90001896	CD28 on CD28+ CD45RA+ CD8+ T cell	CD28 on CD28+ CD45RA+ CD8+ T cell || ||	TRUE	igd	0.5627	8.70534e-07	exposure	TRUE	reported	trATTK	textfile	2	1	TRUE
			rs2382994	C	T	C	T	1.53937	-0.02219	0.0587281	0.0437	FALSE	FALSE	FALSE	ebi-a-GCST90001896	8	125701150	0.06716	2920	0.7411	CD28 on CD28+ CD45RA+ CD8+ T cell || id:ebi-a-GCST90001896	CD28 on CD28+ CD45RA+ CD8+ T cell	CD28 on CD28+ CD45RA+ CD8+ T cell || ||	TRUE	igd	0.336449	4.75423e-06	exposure	TRUE	reported	trATTK	textfile	2	1	TRUE
			rs2588297	T	G	T	G	-0.694596	0.01147	0.404107	0.2974	FALSE	FALSE	FALSE	ebi-a-GCST90001896	8	75570415	0.02996	2920	0.7019	CD28 on CD28+ CD45RA+ CD8+ T cell || id:ebi-a-GCST90001896	CD28 on CD28+ CD45RA+ CD8+ T cell	CD28 on CD28+ CD45RA+ CD8+ T cell || ||	TRUE	igd	0.14489	1.63533e-06	exposure	TRUE	reported	trATTK	textfile	2	1	TRUE
			rs6472875	T	C	T	C	-0.653371	-0.0009919	0.352793	0.2906	FALSE	FALSE	FALSE	ebi-a-GCST90001896	8	75691137	0.03018	2920	0.9738	CD28 on CD28+ CD45RA+ CD8+ T cell || id:ebi-a-GCST90001896	CD28 on CD28+ CD45RA+ CD8+ T cell	CD28 on CD28+ CD45RA+ CD8+ T cell || ||	TRUE	igd	0.147535	9.48527e-06	exposure	TRUE	reported	trATTK	textfile	2	1	TRUE
			rs657374	T	A	T	A	0.715101	0.04105	0.314799	0.336	FALSE	TRUE	FALSE	ebi-a-GCST90001896	18	8380473	0.02957	2920	0.1651	CD28 on CD28+ CD45RA+ CD8+ T cell || id:ebi-a-GCST90001896	CD28 on CD28+ CD45RA+ CD8+ T cell	CD28 on CD28+ CD45RA+ CD8+ T cell || ||	TRUE	igd	0.154361	3.61011e-06	exposure	TRUE	reported	trATTK	textfile	2	1	TRUE
			rs6914513	T	C	T	C	0.637014	-0.003198	0.434681	0.5072	FALSE	FALSE	FALSE	ebi-a-GCST90001896	6	12805843	0.02801	2920	0.9091	CD28 on CD28+ CD45RA+ CD8+ T cell || id:ebi-a-GCST90001896	CD28 on CD28+ CD45RA+ CD8+ T cell	CD28 on CD28+ CD45RA+ CD8+ T cell || ||	TRUE	igd	0.141547	6.78331e-06	exposure	TRUE	reported	trATTK	textfile	2	1	TRUE
			rs7159870	C	A	C	A	1.66532	0.04131	0.0634359	0.0483	FALSE	FALSE	FALSE	ebi-a-GCST90001896	14	65378601	0.06576	2920	0.5299	CD28 on CD28+ CD45RA+ CD8+ T cell || id:ebi-a-GCST90001896	CD28 on CD28+ CD45RA+ CD8+ T cell	CD28 on CD28+ CD45RA+ CD8+ T cell || ||	TRUE	igd	0.329464	4.31233e-07	exposure	TRUE	reported	trATTK	textfile	2	1	TRUE
			rs75791147	C	A	C	A	1.92497	0.01228	0.0369059	0.0038	FALSE	FALSE	FALSE	ebi-a-GCST90001896	2	29565447	0.2207	2920	0.9556	CD28 on CD28+ CD45RA+ CD8+ T cell || id:ebi-a-GCST90001896	CD28 on CD28+ CD45RA+ CD8+ T cell	CD28 on CD28+ CD45RA+ CD8+ T cell || ||	TRUE	igd	0.432471	8.5431e-06	exposure	TRUE	reported	trATTK	textfile	2	1	TRUE
			rs76486557	A	G	A	G	2.31273	0.08741	0.0265123	0.0098	FALSE	FALSE	FALSE	ebi-a-GCST90001896	21	15840499	0.1433	2920	0.5418	CD28 on CD28+ CD45RA+ CD8+ T cell || id:ebi-a-GCST90001896	CD28 on CD28+ CD45RA+ CD8+ T cell	CD28 on CD28+ CD45RA+ CD8+ T cell || ||	TRUE	igd	0.52185	9.34515e-06	exposure	TRUE	reported	trATTK	textfile	2	1	TRUE
			rs79881202	A	G	A	G	3.77584	-0.008961	0.0131839	0.0199	FALSE	FALSE	FALSE	ebi-a-GCST90001896	12	14465980	0.1011	2920	0.9293	CD28 on CD28+ CD45RA+ CD8+ T cell || id:ebi-a-GCST90001896	CD28 on CD28+ CD45RA+ CD8+ T cell	CD28 on CD28+ CD45RA+ CD8+ T cell || ||	TRUE	igd	0.807766	2.94776e-06	exposure	TRUE	reported	trATTK	textfile	2	1	TRUE
		step3	SNP	effect_allele.exposure	other_allele.exposure	effect_allele.outcome	other_allele.outcome	beta.exposure	beta.outcome	eaf.exposure	eaf.outcome	remove	palindromic	ambiguous	id.outcome	se.outcome	pval.outcome	samplesize.outcome	outcome	mr_keep.outcome	pval_origin.outcome	data_source.outcome	pos.exposure	pval.exposure	se.exposure	chr.exposure	samplesize.exposure	id.exposure	exposure	mr_keep.exposure	pval_origin.exposure	data_source.exposure	action	SNP_index	mr_keep	R2	f	meanf
			rs10447212	T	C	T	C	0.1449	0.0027	0.2634	0.2057	FALSE	FALSE	FALSE	wajabL	0.0144	0.851	14734	outcome	TRUE	reported	textfile	155756837	5.80805e-06	0.03191	5	2920	ebi-a-GCST90001896	|| id:ebi-a-GCST90001896	TRUE	reported	igd	2	1	TRUE	0.00701204	20.6056	43.2719
			rs11074594	A	G	A	G	-0.1335	0.0064	0.3973	0.3414	FALSE	FALSE	FALSE	wajabL	0.0125	0.609	14288	outcome	TRUE	reported	textfile	23973371	3.69999e-06	0.02879	16	2920	ebi-a-GCST90001896	|| id:ebi-a-GCST90001896	TRUE	reported	igd	2	1	TRUE	0.00730988	21.4873	43.2719
			rs112581826	A	G	A	G	-0.2422	0.0135	0.1281	0.0522	FALSE	FALSE	FALSE	wajabL	0.0283	0.633	14728	outcome	TRUE	reported	textfile	204650296	1.041e-08	0.04219	2	2920	ebi-a-GCST90001896	|| id:ebi-a-GCST90001896	TRUE	reported	igd	2	1	TRUE	0.0111602	32.933	43.2719
			rs13147958	A	G	A	G	-0.1874	-0.0091	0.1291	0.1061	FALSE	FALSE	FALSE	wajabL	0.0198	0.646	14288	outcome	TRUE	reported	textfile	187705839	7.15303e-06	0.04167	4	2920	ebi-a-GCST90001896	|| id:ebi-a-GCST90001896	TRUE	reported	igd	2	1	TRUE	0.00687878	20.2113	43.2719
			rs17521485	C	A	C	A	0.1951	0.0155	0.1325	0.1335	FALSE	FALSE	FALSE	wajabL	0.0176	0.378	14288	outcome	TRUE	reported	textfile	91423027	1.588e-06	0.04057	6	2920	ebi-a-GCST90001896	|| id:ebi-a-GCST90001896	TRUE	reported	igd	2	1	TRUE	0.0078577	23.1104	43.2719
			rs2734904	A	G	A	G	0.152	-0.0006	0.4815	0.5078	FALSE	FALSE	FALSE	wajabL	0.0117	0.959	14733	outcome	TRUE	reported	textfile	29909840	7.66002e-07	0.03068	6	2920	ebi-a-GCST90001896	|| id:ebi-a-GCST90001896	TRUE	reported	igd	2	1	TRUE	0.00833601	24.5289	43.2719
			rs28421958	T	C	T	C	0.3413	-0.0103	0.0351	0.0669	FALSE	FALSE	FALSE	wajabL	0.0246	0.675	14288	outcome	TRUE	reported	textfile	8097404	5.18501e-06	0.07475	19	2920	ebi-a-GCST90001896	|| id:ebi-a-GCST90001896	TRUE	reported	igd	2	1	TRUE	0.00708888	20.833	43.2719
			rs3845728	A	T	A	T	2.082	-0.0806	0.0009	0.0186	FALSE	TRUE	FALSE	wajabL	0.0468	0.085	14728	outcome	TRUE	reported	textfile	169704333	2.28402e-06	0.4395	2	2920	ebi-a-GCST90001896	|| id:ebi-a-GCST90001896	TRUE	reported	igd	2	1	TRUE	0.00762669	22.4257	43.2719
			rs4747821	C	T	C	T	-0.2408	0.0333	0.0803	0.0729	FALSE	FALSE	FALSE	wajabL	0.0249	0.181	14728	outcome	TRUE	reported	textfile	9270831	1.99402e-06	0.05056	10	2920	ebi-a-GCST90001896	|| id:ebi-a-GCST90001896	TRUE	reported	igd	2	1	TRUE	0.00770824	22.6674	43.2719
			rs72820300	C	T	C	T	0.342	-0.0127	0.0428	0.0331	FALSE	FALSE	FALSE	wajabL	0.0353	0.719	14731	outcome	TRUE	reported	textfile	9342441	1.273e-06	0.07046	6	2920	ebi-a-GCST90001896	|| id:ebi-a-GCST90001896	TRUE	reported	igd	2	1	TRUE	0.00800376	23.5434	43.2719
			rs72928038	A	G	A	G	0.5885	-0.034	0.199	0.1604	FALSE	FALSE	FALSE	wajabL	0.0169	0.0442	14288	outcome	TRUE	reported	textfile	90976768	5.13334e-67	0.03315	6	2920	ebi-a-GCST90001896	|| id:ebi-a-GCST90001896	TRUE	reported	igd	2	1	TRUE	0.0974161	314.94	43.2719
			rs74321916	T	A	T	A	0.3135	-0.0019	0.0455	0.0688	FALSE	TRUE	FALSE	wajabL	0.0251	0.94	14735	outcome	TRUE	reported	textfile	148125567	5.41302e-06	0.06881	3	2920	ebi-a-GCST90001896	|| id:ebi-a-GCST90001896	TRUE	reported	igd	2	1	TRUE	0.00705851	20.7431	43.2719
			rs75321567	T	C	T	C	0.879	-0.035	0.0051	0.0261	FALSE	FALSE	FALSE	wajabL	0.0387	0.366	14725	outcome	TRUE	reported	textfile	231523742	8.13299e-06	0.1967	1	2920	ebi-a-GCST90001896	|| id:ebi-a-GCST90001896	TRUE	reported	igd	2	1	TRUE	0.00679245	19.9559	43.2719
			rs78307830	C	G	C	G	0.4819	-0.011	0.0567	0.0131	FALSE	TRUE	FALSE	wajabL	0.0613	0.858	12305	outcome	TRUE	reported	textfile	204596768	5.63638e-15	0.06136	2	2920	ebi-a-GCST90001896	|| id:ebi-a-GCST90001896	TRUE	reported	igd	2	1	TRUE	0.0206863	61.6376	43.2719
			rs788008	T	C	T	C	-0.1482	-0.0065	0.2865	0.2189	FALSE	FALSE	FALSE	wajabL	0.0141	0.645	14736	outcome	TRUE	reported	textfile	198232639	1.749e-06	0.03094	2	2920	ebi-a-GCST90001896	|| id:ebi-a-GCST90001896	TRUE	reported	igd	2	1	TRUE	0.00779604	22.9276	43.2719
			rs79921170	A	C	A	C	0.3378	0.0054	0.0354	0.0853	FALSE	FALSE	FALSE	wajabL	0.0254	0.832	13422	outcome	TRUE	reported	textfile	68612190	8.83202e-06	0.07589	15	2920	ebi-a-GCST90001896	|| id:ebi-a-GCST90001896	TRUE	reported	igd	2	1	TRUE	0.00673954	19.7994	43.2719
		step4	SNP	effect_allele.exposure	other_allele.exposure	effect_allele.outcome	other_allele.outcome	beta.exposure	beta.outcome	eaf.exposure	eaf.outcome	remove	palindromic	ambiguous	id.outcome	se.outcome	pval.outcome	outcome	mr_keep.outcome	pval_origin.outcome	data_source.outcome	se.exposure	pval.exposure	samplesize.exposure	exposure	mr_keep.exposure	pval_origin.exposure	id.exposure	data_source.exposure	action	SNP_index	mr_keep	samplesize.outcome	R2	f	meanf
			rs11115639	A	C	A	C	-0.0841	-0.0764308	0.8864	0.896508	FALSE	FALSE	FALSE	EIDIxE	0.228763	0.7383	outcome	TRUE	reported	textfile	0.0184	4.86e-06	14730	exposure	TRUE	reported	5FBJ7J	textfile	2	1	TRUE	NA	0.00141624	20.888	26.8549
			rs115455827	A	G	A	G	0.1277	0.433725	0.9506	0.959856	FALSE	FALSE	FALSE	EIDIxE	0.349212	0.214232	outcome	TRUE	reported	textfile	0.0277	4.02e-06	14735	exposure	TRUE	reported	5FBJ7J	textfile	2	1	TRUE	NA	0.00144028	21.2502	26.8549
			rs116198125	T	C	T	C	-0.1521	0.337246	0.9617	0.970846	FALSE	FALSE	FALSE	EIDIxE	0.410701	0.411563	outcome	TRUE	reported	textfile	0.0329	3.78e-06	14727	exposure	TRUE	reported	5FBJ7J	textfile	2	1	TRUE	NA	0.00144918	21.3702	26.8549
			rs12152184	A	G	A	G	0.0965	-0.131938	0.885	0.899195	FALSE	FALSE	FALSE	EIDIxE	0.230479	0.567017	outcome	TRUE	reported	textfile	0.0208	3.49e-06	12402	exposure	TRUE	reported	5FBJ7J	textfile	2	1	TRUE	NA	0.00173254	21.5208	26.8549
			rs12531843	C	G	C	G	-0.1286	-0.00311188	0.9177	0.921693	FALSE	TRUE	FALSE	EIDIxE	0.260743	0.990478	outcome	TRUE	reported	textfile	0.0243	1.21e-07	12404	exposure	TRUE	reported	5FBJ7J	textfile	2	1	TRUE	NA	0.00225283	28.0027	26.8549
			rs138897138	A	G	A	G	0.104	0.0132891	0.9138	0.907353	FALSE	FALSE	FALSE	EIDIxE	0.238985	0.955655	outcome	TRUE	reported	textfile	0.0218	1.84e-06	14288	exposure	TRUE	reported	5FBJ7J	textfile	2	1	TRUE	NA	0.00159034	22.7558	26.8549
			rs144373891	T	C	T	C	-0.5739	2.66724	0.0161	0.00947742	FALSE	FALSE	FALSE	EIDIxE	0.857923	0.00187755	outcome	TRUE	reported	textfile	0.0515	7.69e-29	14736	exposure	TRUE	reported	5FBJ7J	textfile	2	1	TRUE	NA	0.00835668	124.165	26.8549
			rs147383134	T	C	T	C	0.2573	0.598126	0.9858	0.988098	FALSE	FALSE	FALSE	EIDIxE	0.640967	0.350737	outcome	TRUE	reported	textfile	0.0551	3.02e-06	13801	exposure	TRUE	reported	5FBJ7J	textfile	2	1	TRUE	NA	0.00157754	21.8029	26.8549
			rs1966647	T	C	T	C	-0.0574	0.161609	0.5696	0.593544	FALSE	FALSE	FALSE	EIDIxE	0.146353	0.269489	outcome	TRUE	reported	textfile	0.0126	5.22e-06	14288	exposure	TRUE	reported	5FBJ7J	textfile	2	1	TRUE	NA	0.00145038	20.7502	26.8549
			rs3788463	T	G	T	G	-0.06	-0.178531	0.2743	0.285702	FALSE	FALSE	FALSE	EIDIxE	0.153283	0.244135	outcome	TRUE	reported	textfile	0.0133	6.44e-06	14288	exposure	TRUE	reported	5FBJ7J	textfile	2	1	TRUE	NA	0.00142236	20.3488	26.8549
			rs60459634	A	G	A	G	-0.1063	0.141354	0.0886	0.0784416	FALSE	FALSE	FALSE	EIDIxE	0.259002	0.585228	outcome	TRUE	reported	textfile	0.0229	3.45e-06	14288	exposure	TRUE	reported	5FBJ7J	textfile	2	1	TRUE	NA	0.00150581	21.5444	26.8549
			rs72847333	T	C	T	C	0.093	0.0645247	0.8965	0.899642	FALSE	FALSE	FALSE	EIDIxE	0.229079	0.778196	outcome	TRUE	reported	textfile	0.0204	5.14e-06	14288	exposure	TRUE	reported	5FBJ7J	textfile	2	1	TRUE	NA	0.00145246	20.78	26.8549
			rs72883370	A	G	A	G	-0.3428	0.993224	0.989	0.991703	FALSE	FALSE	FALSE	EIDIxE	0.754632	0.188117	outcome	TRUE	reported	textfile	0.0737	3.3e-06	12737	exposure	TRUE	reported	5FBJ7J	textfile	2	1	TRUE	NA	0.00169567	21.6311	26.8549
			rs7418913	A	G	A	G	-0.0615	0.205324	0.2713	0.275886	FALSE	FALSE	FALSE	EIDIxE	0.154895	0.184984	outcome	TRUE	reported	textfile	0.0139	9.67e-06	14288	exposure	TRUE	reported	5FBJ7J	textfile	2	1	TRUE	NA	0.00136822	19.5731	26.8549
			rs7718478	A	T	A	T	0.0639	-0.372519	0.7496	0.764354	FALSE	TRUE	FALSE	EIDIxE	0.164252	0.0233314	outcome	TRUE	reported	textfile	0.0138	3.65e-06	14288	exposure	TRUE	reported	5FBJ7J	textfile	2	1	TRUE	NA	0.00149838	21.4379	26.8549
			rs77197291	A	T	A	T	-0.0947	-0.305722	0.0878	0.0794407	FALSE	TRUE	FALSE	EIDIxE	0.254303	0.229288	outcome	TRUE	reported	textfile	0.0211	7.18e-06	14735	exposure	TRUE	reported	5FBJ7J	textfile	2	1	TRUE	NA	0.00136519	20.1408	26.8549
			rs77381020	T	C	T	C	0.0862	-0.222272	0.8546	0.874118	FALSE	FALSE	FALSE	EIDIxE	0.208846	0.287198	outcome	TRUE	reported	textfile	0.0184	2.8e-06	14288	exposure	TRUE	reported	5FBJ7J	textfile	2	1	TRUE	NA	0.0015337	21.9441	26.8549
			rs79663946	A	G	A	G	-0.0901	0.519317	0.1174	0.0760391	FALSE	FALSE	FALSE	EIDIxE	0.271258	0.0555596	outcome	TRUE	reported	textfile	0.0201	7.37e-06	14288	exposure	TRUE	reported	5FBJ7J	textfile	2	1	TRUE	NA	0.00140435	20.0908	26.8549
			rs8112891	T	C	T	C	0.1179	-0.290797	0.9292	0.939456	FALSE	FALSE	FALSE	EIDIxE	0.29269	0.320452	outcome	TRUE	reported	textfile	0.0262	6.8e-06	14288	exposure	TRUE	reported	5FBJ7J	textfile	2	1	TRUE	NA	0.00141527	20.2472	26.8549
AML	ebi-a-GCST90002057	step1	SNP	effect_allele.exposure	other_allele.exposure	effect_allele.outcome	other_allele.outcome	beta.exposure	beta.outcome	eaf.exposure	eaf.outcome	remove	palindromic	ambiguous	id.outcome	se.outcome	pval.outcome	outcome	mr_keep.outcome	pval_origin.outcome	data_source.outcome	samplesize.exposure	chr.exposure	se.exposure	pval.exposure	pos.exposure	id.exposure	exposure	mr_keep.exposure	pval_origin.exposure	data_source.exposure	action	SNP_index	mr_keep	samplesize.outcome	R2	f	meanf
			rs1079009	G	C	G	C	0.1556	0.171	0.7503	0.85537	FALSE	TRUE	FALSE	qpwP8f	0.115	0.137	outcome	TRUE	reported	textfile	2911	2	0.03268	2.02502e-06	121365377	ebi-a-GCST90002057	|| id:ebi-a-GCST90002057	TRUE	reported	igd	2	1	TRUE	NA	0.00772759	22.6546	26.8831
			rs111824350	C	G	C	G	-0.2329	0.351	0.0751	0.035575	FALSE	TRUE	FALSE	qpwP8f	0.23	0.127	outcome	TRUE	reported	textfile	2911	17	0.0522	8.42093e-06	20661020	ebi-a-GCST90002057	|| id:ebi-a-GCST90002057	TRUE	reported	igd	2	1	TRUE	NA	0.00679197	19.893	26.8831
			rs114373132	T	C	T	C	-0.4239	-0.174	0.0263	0.959687	FALSE	FALSE	FALSE	qpwP8f	0.202	0.389	outcome	TRUE	reported	textfile	2911	6	0.08997	2.56502e-06	32106813	ebi-a-GCST90002057	|| id:ebi-a-GCST90002057	TRUE	reported	igd	2	1	TRUE	NA	0.00756815	22.1836	26.8831
			rs115313377	G	A	G	A	0.4098	-0.205	0.0244	0.993399	FALSE	FALSE	FALSE	qpwP8f	0.497	0.681	outcome	TRUE	reported	textfile	2911	2	0.09087	6.75601e-06	156954164	ebi-a-GCST90002057	|| id:ebi-a-GCST90002057	TRUE	reported	igd	2	1	TRUE	NA	0.00693804	20.3238	26.8831
			rs12894741	C	A	C	A	-0.3959	-0.238	0.0271	0.984806	FALSE	FALSE	FALSE	qpwP8f	0.352	0.499	outcome	TRUE	reported	textfile	2911	14	0.08429	2.76401e-06	53791493	ebi-a-GCST90002057	|| id:ebi-a-GCST90002057	TRUE	reported	igd	2	1	TRUE	NA	0.00752139	22.0455	26.8831
			rs13068900	A	G	A	G	0.1219	-0.0184	0.5541	0.579767	FALSE	FALSE	FALSE	qpwP8f	0.0815	0.821	outcome	TRUE	reported	textfile	2911	3	0.02751	9.621e-06	175739566	ebi-a-GCST90002057	|| id:ebi-a-GCST90002057	TRUE	reported	igd	2	1	TRUE	NA	0.00669984	19.6213	26.8831
			rs144350282	G	A	G	A	0.3651	-0.149	0.0318	0.983167	FALSE	FALSE	FALSE	qpwP8f	0.316	0.637	outcome	TRUE	reported	textfile	2911	6	0.07697	2.20999e-06	1689657	ebi-a-GCST90002057	|| id:ebi-a-GCST90002057	TRUE	reported	igd	2	1	TRUE	NA	0.00766999	22.4844	26.8831
			rs2472787	C	A	C	A	0.1447	-0.144	0.765	0.291578	FALSE	FALSE	FALSE	qpwP8f	0.0877	0.1	outcome	TRUE	reported	textfile	2911	22	0.03191	5.97806e-06	45673477	ebi-a-GCST90002057	|| id:ebi-a-GCST90002057	TRUE	reported	igd	2	1	TRUE	NA	0.0070143	20.5487	26.8831
			rs2523887	G	A	G	A	0.1639	0.181	0.5359	0.778581	FALSE	FALSE	FALSE	qpwP8f	0.0955	0.0587	outcome	TRUE	reported	textfile	2911	6	0.02894	1.629e-08	31040725	ebi-a-GCST90002057	|| id:ebi-a-GCST90002057	TRUE	reported	igd	2	1	TRUE	NA	0.0108983	32.0525	26.8831
			rs2571390	C	T	C	T	0.3571	0.128	0.8222	0.412957	FALSE	FALSE	FALSE	qpwP8f	0.0808	0.112	outcome	TRUE	reported	textfile	2911	6	0.0369	8.13392e-22	29923554	ebi-a-GCST90002057	|| id:ebi-a-GCST90002057	TRUE	reported	igd	2	1	TRUE	NA	0.0311697	93.5898	26.8831
			rs3020726	G	A	G	A	-0.2133	-0.00794	0.1384	0.838844	FALSE	FALSE	FALSE	qpwP8f	0.108	0.942	outcome	TRUE	reported	textfile	2911	2	0.03966	8.10196e-08	87016506	ebi-a-GCST90002057	|| id:ebi-a-GCST90002057	TRUE	reported	igd	2	1	TRUE	NA	0.00983875	28.9053	26.8831
			rs56393413	G	A	G	A	-0.1296	-0.0682	0.3454	0.626113	FALSE	FALSE	FALSE	qpwP8f	0.0835	0.414	outcome	TRUE	reported	textfile	2911	3	0.02918	9.19496e-06	73016333	ebi-a-GCST90002057	|| id:ebi-a-GCST90002057	TRUE	reported	igd	2	1	TRUE	NA	0.00673076	19.7125	26.8831
			rs72795179	A	G	A	G	-0.1408	-0.0436	0.4437	0.54163	FALSE	FALSE	FALSE	qpwP8f	0.0798	0.585	outcome	TRUE	reported	textfile	2911	2	0.02771	3.93704e-07	38931153	ebi-a-GCST90002057	|| id:ebi-a-GCST90002057	TRUE	reported	igd	2	1	TRUE	NA	0.00879134	25.8008	26.8831
			rs73058568	G	T	G	T	-0.7595	-0.426	0.0064	0.986693	FALSE	FALSE	FALSE	qpwP8f	0.383	0.266	outcome	TRUE	reported	textfile	2911	20	0.1711	9.41391e-06	202468	ebi-a-GCST90002057	|| id:ebi-a-GCST90002057	TRUE	reported	igd	2	1	TRUE	NA	0.00672332	19.6905	26.8831
			rs75312675	A	G	A	G	-1.256	-0.541	0.0019	0.985512	FALSE	FALSE	FALSE	qpwP8f	0.333	0.105	outcome	TRUE	reported	textfile	2911	8	0.2752	5.18203e-06	133229489	ebi-a-GCST90002057	|| id:ebi-a-GCST90002057	TRUE	reported	igd	2	1	TRUE	NA	0.00710467	20.8154	26.8831
			rs9332511	A	G	A	G	0.1568	-0.0104	0.2126	0.687658	FALSE	FALSE	FALSE	qpwP8f	0.0855	0.903	outcome	TRUE	reported	textfile	2911	1	0.03378	3.63103e-06	169545822	ebi-a-GCST90002057	|| id:ebi-a-GCST90002057	TRUE	reported	igd	2	1	TRUE	NA	0.0073473	21.5315	26.8831
			rs960502	C	T	C	T	0.2998	0.0275	0.0543	0.985454	FALSE	FALSE	FALSE	qpwP8f	0.331	0.934	outcome	TRUE	reported	textfile	2911	1	0.05975	5.55303e-07	55612278	ebi-a-GCST90002057	|| id:ebi-a-GCST90002057	TRUE	reported	igd	2	1	TRUE	NA	0.00857443	25.1587	26.8831
		step2	SNP	effect_allele.exposure	other_allele.exposure	effect_allele.outcome	other_allele.outcome	beta.exposure	beta.outcome	eaf.exposure	eaf.outcome	remove	palindromic	ambiguous	id.outcome	chr	pos	se.outcome	samplesize.outcome	pval.outcome	outcome	originalname.outcome	outcome.deprecated	mr_keep.outcome	data_source.outcome	se.exposure	pval.exposure	exposure	mr_keep.exposure	pval_origin.exposure	id.exposure	data_source.exposure	action	SNP_index	mr_keep
			rs11576521	A	G	A	G	1.08	0.01218	0.032931	0.9952	FALSE	FALSE	FALSE	ebi-a-GCST90002057	1	49369556	0.2054	2911	0.9527	CD8 on Terminally Differentiated CD8+ T cell || id:ebi-a-GCST90002057	CD8 on Terminally Differentiated CD8+ T cell	CD8 on Terminally Differentiated CD8+ T cell || ||	TRUE	igd	0.243	9.14e-06	exposure	TRUE	reported	CQTLG7	textfile	2	1	TRUE
			rs11585153	G	C	G	C	1.11	-0.1108	0.032344	0.0201	FALSE	TRUE	FALSE	ebi-a-GCST90002057	1	49526677	0.09911	2911	0.2635	CD8 on Terminally Differentiated CD8+ T cell || id:ebi-a-GCST90002057	CD8 on Terminally Differentiated CD8+ T cell	CD8 on Terminally Differentiated CD8+ T cell || ||	TRUE	igd	0.25	9.53e-06	exposure	TRUE	reported	CQTLG7	textfile	2	1	TRUE
			rs116993343	C	T	C	T	1.97	-0.2759	0.011899	0.9988	FALSE	FALSE	FALSE	ebi-a-GCST90002057	7	32941129	0.4017	2911	0.4922	CD8 on Terminally Differentiated CD8+ T cell || id:ebi-a-GCST90002057	CD8 on Terminally Differentiated CD8+ T cell	CD8 on Terminally Differentiated CD8+ T cell || ||	TRUE	igd	0.437	6.65e-06	exposure	TRUE	reported	CQTLG7	textfile	2	1	TRUE
			rs117567503	C	G	C	G	1.92	0.2743	0.01276	0.0012	FALSE	TRUE	FALSE	ebi-a-GCST90002057	7	33442679	0.396	2911	0.4885	CD8 on Terminally Differentiated CD8+ T cell || id:ebi-a-GCST90002057	CD8 on Terminally Differentiated CD8+ T cell	CD8 on Terminally Differentiated CD8+ T cell || ||	TRUE	igd	0.431	8.88e-06	exposure	TRUE	reported	CQTLG7	textfile	2	1	TRUE
			rs11758302	A	C	A	C	0.767	0.04892	0.076065	0.9761	FALSE	FALSE	FALSE	ebi-a-GCST90002057	6	8194679	0.08987	2911	0.5862	CD8 on Terminally Differentiated CD8+ T cell || id:ebi-a-GCST90002057	CD8 on Terminally Differentiated CD8+ T cell	CD8 on Terminally Differentiated CD8+ T cell || ||	TRUE	igd	0.162	2.12e-06	exposure	TRUE	reported	CQTLG7	textfile	2	1	TRUE
			rs117587852	A	G	A	G	1.51	-0.1883	0.019693	0.999	FALSE	FALSE	FALSE	ebi-a-GCST90002057	8	108196188	0.4187	2911	0.6529	CD8 on Terminally Differentiated CD8+ T cell || id:ebi-a-GCST90002057	CD8 on Terminally Differentiated CD8+ T cell	CD8 on Terminally Differentiated CD8+ T cell || ||	TRUE	igd	0.327	3.86e-06	exposure	TRUE	reported	CQTLG7	textfile	2	1	TRUE
			rs12142754	C	T	C	T	0.446	-0.008572	0.248593	0.7918	FALSE	FALSE	FALSE	ebi-a-GCST90002057	1	14821610	0.03361	2911	0.7987	CD8 on Terminally Differentiated CD8+ T cell || id:ebi-a-GCST90002057	CD8 on Terminally Differentiated CD8+ T cell	CD8 on Terminally Differentiated CD8+ T cell || ||	TRUE	igd	0.0937	1.96e-06	exposure	TRUE	reported	CQTLG7	textfile	2	1	TRUE
			rs13402797	C	A	C	A	0.377	0.01542	0.3844	0.6376	FALSE	FALSE	FALSE	ebi-a-GCST90002057	2	29548708	0.02879	2911	0.592199	CD8 on Terminally Differentiated CD8+ T cell || id:ebi-a-GCST90002057	CD8 on Terminally Differentiated CD8+ T cell	CD8 on Terminally Differentiated CD8+ T cell || ||	TRUE	igd	0.0831	5.64e-06	exposure	TRUE	reported	CQTLG7	textfile	2	1	TRUE
			rs144695228	C	T	C	T	3.91	0.3289	0.004514	0.999	FALSE	FALSE	FALSE	ebi-a-GCST90002057	5	79114377	0.4311	2911	0.4456	CD8 on Terminally Differentiated CD8+ T cell || id:ebi-a-GCST90002057	CD8 on Terminally Differentiated CD8+ T cell	CD8 on Terminally Differentiated CD8+ T cell || ||	TRUE	igd	0.865	6.21e-06	exposure	TRUE	reported	CQTLG7	textfile	2	1	TRUE
			rs145452514	A	G	A	G	2.88	-0.003466	0.008249	0.9632	FALSE	FALSE	FALSE	ebi-a-GCST90002057	4	165269000	0.07337	2911	0.9623	CD8 on Terminally Differentiated CD8+ T cell || id:ebi-a-GCST90002057	CD8 on Terminally Differentiated CD8+ T cell	CD8 on Terminally Differentiated CD8+ T cell || ||	TRUE	igd	0.599	1.58e-06	exposure	TRUE	reported	CQTLG7	textfile	2	1	TRUE
			rs17412231	C	G	C	G	0.531	-0.03709	0.136332	0.097	FALSE	TRUE	FALSE	ebi-a-GCST90002057	1	79379553	0.04577	2911	0.4178	CD8 on Terminally Differentiated CD8+ T cell || id:ebi-a-GCST90002057	CD8 on Terminally Differentiated CD8+ T cell	CD8 on Terminally Differentiated CD8+ T cell || ||	TRUE	igd	0.12	9.43e-06	exposure	TRUE	reported	CQTLG7	textfile	2	1	TRUE
			rs181578505	T	C	T	C	1.68	0.5784	0.017372	0.9993	FALSE	FALSE	FALSE	ebi-a-GCST90002057	8	107905311	0.5977	2911	0.3332	CD8 on Terminally Differentiated CD8+ T cell || id:ebi-a-GCST90002057	CD8 on Terminally Differentiated CD8+ T cell	CD8 on Terminally Differentiated CD8+ T cell || ||	TRUE	igd	0.37	5.9e-06	exposure	TRUE	reported	CQTLG7	textfile	2	1	TRUE
			rs2715895	A	G	A	G	0.374	0.0555	0.615631	0.3501	FALSE	FALSE	FALSE	ebi-a-GCST90002057	2	201558933	0.0286	2911	0.0524095	CD8 on Terminally Differentiated CD8+ T cell || id:ebi-a-GCST90002057	CD8 on Terminally Differentiated CD8+ T cell	CD8 on Terminally Differentiated CD8+ T cell || ||	TRUE	igd	0.0834	7.14e-06	exposure	TRUE	reported	CQTLG7	textfile	2	1	TRUE
			rs34137236	C	T	C	T	-0.367	0.02881	0.408947	0.6671	FALSE	FALSE	FALSE	ebi-a-GCST90002057	10	29278676	0.02912	2911	0.3225	CD8 on Terminally Differentiated CD8+ T cell || id:ebi-a-GCST90002057	CD8 on Terminally Differentiated CD8+ T cell	CD8 on Terminally Differentiated CD8+ T cell || ||	TRUE	igd	0.0816	6.98e-06	exposure	TRUE	reported	CQTLG7	textfile	2	1	TRUE
			rs45465092	G	A	G	A	0.441	0.05871	0.241445	0.8145	FALSE	FALSE	FALSE	ebi-a-GCST90002057	14	91681921	0.03468	2911	0.0905607	CD8 on Terminally Differentiated CD8+ T cell || id:ebi-a-GCST90002057	CD8 on Terminally Differentiated CD8+ T cell	CD8 on Terminally Differentiated CD8+ T cell || ||	TRUE	igd	0.0945	3.01e-06	exposure	TRUE	reported	CQTLG7	textfile	2	1	TRUE
			rs71451208	G	T	G	T	0.972	-0.001087	0.043351	0.9591	FALSE	FALSE	FALSE	ebi-a-GCST90002057	2	35441145	0.06811	2911	0.9873	CD8 on Terminally Differentiated CD8+ T cell || id:ebi-a-GCST90002057	CD8 on Terminally Differentiated CD8+ T cell	CD8 on Terminally Differentiated CD8+ T cell || ||	TRUE	igd	0.219	8.85e-06	exposure	TRUE	reported	CQTLG7	textfile	2	1	TRUE
			rs72684895	G	A	G	A	1.08	0.1293	0.03361	0.9792	FALSE	FALSE	FALSE	ebi-a-GCST90002057	1	49926059	0.09489	2911	0.1733	CD8 on Terminally Differentiated CD8+ T cell || id:ebi-a-GCST90002057	CD8 on Terminally Differentiated CD8+ T cell	CD8 on Terminally Differentiated CD8+ T cell || ||	TRUE	igd	0.241	7.85e-06	exposure	TRUE	reported	CQTLG7	textfile	2	1	TRUE
			rs72686792	C	G	C	G	1.06	-0.1272	0.033988	0.0208	FALSE	TRUE	FALSE	ebi-a-GCST90002057	1	50515835	0.09527	2911	0.1819	CD8 on Terminally Differentiated CD8+ T cell || id:ebi-a-GCST90002057	CD8 on Terminally Differentiated CD8+ T cell	CD8 on Terminally Differentiated CD8+ T cell || ||	TRUE	igd	0.239	9.03e-06	exposure	TRUE	reported	CQTLG7	textfile	2	1	TRUE
			rs73021759	C	T	C	T	0.452	0.04251	0.196125	0.7296	FALSE	FALSE	FALSE	ebi-a-GCST90002057	6	161363908	0.03098	2911	0.1701	CD8 on Terminally Differentiated CD8+ T cell || id:ebi-a-GCST90002057	CD8 on Terminally Differentiated CD8+ T cell	CD8 on Terminally Differentiated CD8+ T cell || ||	TRUE	igd	0.102	9.59e-06	exposure	TRUE	reported	CQTLG7	textfile	2	1	TRUE
			rs73663829	G	C	G	C	1.13	-0.08539	0.029864	0.0029	FALSE	TRUE	FALSE	ebi-a-GCST90002057	8	9181052	0.2439	2911	0.7263	CD8 on Terminally Differentiated CD8+ T cell || id:ebi-a-GCST90002057	CD8 on Terminally Differentiated CD8+ T cell	CD8 on Terminally Differentiated CD8+ T cell || ||	TRUE	igd	0.256	9.8e-06	exposure	TRUE	reported	CQTLG7	textfile	2	1	TRUE
			rs75293118	G	A	G	A	0.951	0.08946	0.044405	0.9641	FALSE	FALSE	FALSE	ebi-a-GCST90002057	9	16211912	0.07408	2911	0.2273	CD8 on Terminally Differentiated CD8+ T cell || id:ebi-a-GCST90002057	CD8 on Terminally Differentiated CD8+ T cell	CD8 on Terminally Differentiated CD8+ T cell || ||	TRUE	igd	0.209	5.37e-06	exposure	TRUE	reported	CQTLG7	textfile	2	1	TRUE
			rs7873395	T	C	T	C	-0.777	-0.1283	0.065648	0.9852	FALSE	FALSE	FALSE	ebi-a-GCST90002057	9	137689257	0.1139	2911	0.2599	CD8 on Terminally Differentiated CD8+ T cell || id:ebi-a-GCST90002057	CD8 on Terminally Differentiated CD8+ T cell	CD8 on Terminally Differentiated CD8+ T cell || ||	TRUE	igd	0.172	5.96e-06	exposure	TRUE	reported	CQTLG7	textfile	2	1	TRUE
		step3	SNP	effect_allele.exposure	other_allele.exposure	effect_allele.outcome	other_allele.outcome	beta.exposure	beta.outcome	eaf.exposure	eaf.outcome	remove	palindromic	ambiguous	id.outcome	se.outcome	pval.outcome	samplesize.outcome	outcome	mr_keep.outcome	pval_origin.outcome	data_source.outcome	samplesize.exposure	chr.exposure	se.exposure	pval.exposure	pos.exposure	id.exposure	exposure	mr_keep.exposure	pval_origin.exposure	data_source.exposure	action	SNP_index	mr_keep	R2	f	meanf
			rs1079009	G	C	G	C	0.1556	0.0103	0.7503	0.8362	FALSE	TRUE	FALSE	xAX6D3	0.017	0.545	14287	outcome	TRUE	reported	textfile	2911	2	0.03268	2.02502e-06	121365377	ebi-a-GCST90002057	|| id:ebi-a-GCST90002057	TRUE	reported	igd	2	1	TRUE	0.00772759	22.6546	26.5312
			rs111824350	C	G	C	G	-0.2329	-0.0284	0.0751	0.0382	FALSE	TRUE	FALSE	xAX6D3	0.0374	0.448	13223	outcome	TRUE	reported	textfile	2911	17	0.0522	8.42093e-06	20661020	ebi-a-GCST90002057	|| id:ebi-a-GCST90002057	TRUE	reported	igd	2	1	TRUE	0.00679197	19.893	26.5312
			rs114373132	T	C	T	C	-0.4239	0.0048	0.0263	0.0436	FALSE	FALSE	FALSE	xAX6D3	0.0285	0.866	14735	outcome	TRUE	reported	textfile	2911	6	0.08997	2.56502e-06	32106813	ebi-a-GCST90002057	|| id:ebi-a-GCST90002057	TRUE	reported	igd	2	1	TRUE	0.00756815	22.1836	26.5312
			rs115313377	G	A	G	A	0.4098	0.0907	0.0244	0.0071	FALSE	FALSE	FALSE	xAX6D3	0.102	0.374	7843	outcome	TRUE	reported	textfile	2911	2	0.09087	6.75601e-06	156954164	ebi-a-GCST90002057	|| id:ebi-a-GCST90002057	TRUE	reported	igd	2	1	TRUE	0.00693804	20.3238	26.5312
			rs12894741	C	A	C	A	-0.3959	-0.0446	0.0271	0.0191	FALSE	FALSE	FALSE	xAX6D3	0.0498	0.37	14287	outcome	TRUE	reported	textfile	2911	14	0.08429	2.76401e-06	53791493	ebi-a-GCST90002057	|| id:ebi-a-GCST90002057	TRUE	reported	igd	2	1	TRUE	0.00752139	22.0455	26.5312
			rs13068900	A	G	A	G	0.1219	-0.0042	0.5541	0.4015	FALSE	FALSE	FALSE	xAX6D3	0.0125	0.737	14287	outcome	TRUE	reported	textfile	2911	3	0.02751	9.621e-06	175739566	ebi-a-GCST90002057	|| id:ebi-a-GCST90002057	TRUE	reported	igd	2	1	TRUE	0.00669984	19.6213	26.5312
			rs144350282	G	A	G	A	0.3651	-0.0656	0.0318	0.0216	FALSE	FALSE	FALSE	xAX6D3	0.0424	0.122	14721	outcome	TRUE	reported	textfile	2911	6	0.07697	2.20999e-06	1689657	ebi-a-GCST90002057	|| id:ebi-a-GCST90002057	TRUE	reported	igd	2	1	TRUE	0.00766999	22.4844	26.5312
			rs1746718	C	T	C	T	-0.2963	-0.0028	0.7171	0.8458	FALSE	FALSE	FALSE	xAX6D3	0.0298	0.925	8334	outcome	TRUE	reported	textfile	2911	1	0.05702	2.168e-07	16941207	ebi-a-GCST90002057	|| id:ebi-a-GCST90002057	TRUE	reported	igd	2	1	TRUE	0.00919087	26.9843	26.5312
			rs2472787	C	A	C	A	0.1447	0.0023	0.765	0.7091	FALSE	FALSE	FALSE	xAX6D3	0.0131	0.861	14287	outcome	TRUE	reported	textfile	2911	22	0.03191	5.97806e-06	45673477	ebi-a-GCST90002057	|| id:ebi-a-GCST90002057	TRUE	reported	igd	2	1	TRUE	0.0070143	20.5487	26.5312
			rs2523887	G	A	G	A	0.1639	-0.0284	0.5359	0.2761	FALSE	FALSE	FALSE	xAX6D3	0.0129	0.0277	14735	outcome	TRUE	reported	textfile	2911	6	0.02894	1.629e-08	31040725	ebi-a-GCST90002057	|| id:ebi-a-GCST90002057	TRUE	reported	igd	2	1	TRUE	0.0108983	32.0525	26.5312
			rs2571390	C	T	C	T	0.3571	-0.0212	0.8222	0.6191	FALSE	FALSE	FALSE	xAX6D3	0.0119	0.0748	14734	outcome	TRUE	reported	textfile	2911	6	0.0369	8.13392e-22	29923554	ebi-a-GCST90002057	|| id:ebi-a-GCST90002057	TRUE	reported	igd	2	1	TRUE	0.0311697	93.5898	26.5312
			rs3020726	G	A	G	A	-0.2133	0.0169	0.1384	0.1589	FALSE	FALSE	FALSE	xAX6D3	0.0157	0.282	14733	outcome	TRUE	reported	textfile	2911	2	0.03966	8.10196e-08	87016506	ebi-a-GCST90002057	|| id:ebi-a-GCST90002057	TRUE	reported	igd	2	1	TRUE	0.00983875	28.9053	26.5312
			rs4454952	C	T	C	T	-0.1505	-0.0048	0.2211	0.3174	FALSE	FALSE	FALSE	xAX6D3	0.0143	0.737	12404	outcome	TRUE	reported	textfile	2911	15	0.03356	7.54501e-06	100798686	ebi-a-GCST90002057	|| id:ebi-a-GCST90002057	TRUE	reported	igd	2	1	TRUE	0.00686115	20.097	26.5312
			rs56393413	G	A	G	A	-0.1296	0.0036	0.3454	0.3669	FALSE	FALSE	FALSE	xAX6D3	0.0129	0.78	14287	outcome	TRUE	reported	textfile	2911	3	0.02918	9.19496e-06	73016333	ebi-a-GCST90002057	|| id:ebi-a-GCST90002057	TRUE	reported	igd	2	1	TRUE	0.00673076	19.7125	26.5312
			rs72795179	A	G	A	G	-0.1408	0.0039	0.4437	0.4629	FALSE	FALSE	FALSE	xAX6D3	0.0119	0.743	14286	outcome	TRUE	reported	textfile	2911	2	0.02771	3.93704e-07	38931153	ebi-a-GCST90002057	|| id:ebi-a-GCST90002057	TRUE	reported	igd	2	1	TRUE	0.00879134	25.8008	26.5312
			rs73058568	G	T	G	T	-0.7595	0.1208	0.0064	0.0154	FALSE	FALSE	FALSE	xAX6D3	0.0605	0.0459	12791	outcome	TRUE	reported	textfile	2911	20	0.1711	9.41391e-06	202468	ebi-a-GCST90002057	|| id:ebi-a-GCST90002057	TRUE	reported	igd	2	1	TRUE	0.00672332	19.6905	26.5312
			rs75312675	A	G	A	G	-1.256	0.0778	0.0019	0.0203	FALSE	FALSE	FALSE	xAX6D3	0.0491	0.113	14735	outcome	TRUE	reported	textfile	2911	8	0.2752	5.18203e-06	133229489	ebi-a-GCST90002057	|| id:ebi-a-GCST90002057	TRUE	reported	igd	2	1	TRUE	0.00710467	20.8154	26.5312
			rs9332511	A	G	A	G	0.1568	0.0193	0.2126	0.3044	FALSE	FALSE	FALSE	xAX6D3	0.0124	0.12	14734	outcome	TRUE	reported	textfile	2911	1	0.03378	3.63103e-06	169545822	ebi-a-GCST90002057	|| id:ebi-a-GCST90002057	TRUE	reported	igd	2	1	TRUE	0.0073473	21.5315	26.5312
			rs960502	C	T	C	T	0.2998	-0.0187	0.0543	0.0147	FALSE	FALSE	FALSE	xAX6D3	0.0538	0.728	13346	outcome	TRUE	reported	textfile	2911	1	0.05975	5.55303e-07	55612278	ebi-a-GCST90002057	|| id:ebi-a-GCST90002057	TRUE	reported	igd	2	1	TRUE	0.00857443	25.1587	26.5312
		step4	SNP	effect_allele.exposure	other_allele.exposure	effect_allele.outcome	other_allele.outcome	beta.exposure	beta.outcome	eaf.exposure	eaf.outcome	remove	palindromic	ambiguous	id.outcome	se.outcome	pval.outcome	outcome	mr_keep.outcome	pval_origin.outcome	data_source.outcome	se.exposure	pval.exposure	samplesize.exposure	exposure	mr_keep.exposure	pval_origin.exposure	id.exposure	data_source.exposure	action	SNP_index	mr_keep	samplesize.outcome	R2	f	meanf
			rs10903115	A	G	A	G	-0.0559	-0.0921	0.4429	0.579401	FALSE	FALSE	FALSE	EyAqN6	0.0807	0.254	outcome	TRUE	reported	textfile	0.0122	4.61e-06	14286	exposure	TRUE	reported	d0yNiR	textfile	2	1	TRUE	NA	0.00146742	20.9915	34.5717
			rs10992054	T	C	T	C	-0.3705	-0.302	0.9873	0.015223	FALSE	FALSE	FALSE	EyAqN6	0.379	0.426	outcome	TRUE	reported	textfile	0.0763	1.2e-06	12304	exposure	TRUE	reported	d0yNiR	textfile	2	1	TRUE	NA	0.00191271	23.5753	34.5717
			rs11020961	A	G	A	G	0.0768	0.0148	0.8167	0.182679	FALSE	FALSE	FALSE	EyAqN6	0.104	0.887	outcome	TRUE	reported	textfile	0.0161	1.84e-06	14287	exposure	TRUE	reported	d0yNiR	textfile	2	1	TRUE	NA	0.00159015	22.7515	34.5717
			rs11220506	A	G	A	G	-0.0702	0.0198	0.1876	0.824008	FALSE	FALSE	FALSE	EyAqN6	0.104	0.849	outcome	TRUE	reported	textfile	0.0147	1.79e-06	14729	exposure	TRUE	reported	d0yNiR	textfile	2	1	TRUE	NA	0.00154595	22.8024	34.5717
			rs11265488	A	G	A	G	-0.0624	0.113	0.4675	0.515106	FALSE	FALSE	FALSE	EyAqN6	0.0794	0.157	outcome	TRUE	reported	textfile	0.0118	1.24e-07	14287	exposure	TRUE	reported	d0yNiR	textfile	2	1	TRUE	NA	0.00195351	27.9605	34.5717
			rs11265493	A	G	A	G	0.2122	0.0718	0.4066	0.613167	FALSE	FALSE	FALSE	EyAqN6	0.0815	0.379	outcome	TRUE	reported	textfile	0.0119	3.99e-71	14287	exposure	TRUE	reported	d0yNiR	textfile	2	1	TRUE	NA	0.0217719	317.933	34.5717
			rs114344979	T	C	T	C	0.1066	0.0575	0.0652	0.929645	FALSE	FALSE	FALSE	EyAqN6	0.156	0.713	outcome	TRUE	reported	textfile	0.024	8.93e-06	14724	exposure	TRUE	reported	d0yNiR	textfile	2	1	TRUE	NA	0.00133809	19.7257	34.5717
			rs114758826	A	G	A	G	-0.1804	0.0836	0.0393	0.968407	FALSE	FALSE	FALSE	EyAqN6	0.23	0.716	outcome	TRUE	reported	textfile	0.0337	8.65e-08	14728	exposure	TRUE	reported	d0yNiR	textfile	2	1	TRUE	NA	0.00194189	28.652	34.5717
			rs139924614	A	G	A	G	0.1618	0.224	0.9666	0.041098	FALSE	FALSE	FALSE	EyAqN6	0.201	0.264	outcome	TRUE	reported	textfile	0.0348	3.33e-06	14725	exposure	TRUE	reported	d0yNiR	textfile	2	1	TRUE	NA	0.00146591	21.6142	34.5717
			rs140189694	A	T	A	T	0.2783	-0.14	0.9887	0.986338	FALSE	TRUE	FALSE	EyAqN6	0.347	0.687	outcome	TRUE	reported	textfile	0.0621	7.41e-06	12934	exposure	TRUE	reported	d0yNiR	textfile	2	1	TRUE	NA	0.00155037	20.0806	34.5717
			rs1434219	T	C	T	C	-0.0589	-0.0595	0.4388	0.555321	FALSE	FALSE	FALSE	EyAqN6	0.0812	0.463	outcome	TRUE	reported	textfile	0.0123	1.68e-06	14287	exposure	TRUE	reported	d0yNiR	textfile	2	1	TRUE	NA	0.00160244	22.9277	34.5717
			rs145111742	T	C	T	C	0.3046	0.725	0.0304	0.993447	FALSE	FALSE	FALSE	EyAqN6	0.516	0.16	outcome	TRUE	reported	textfile	0.0689	9.83e-06	12304	exposure	TRUE	reported	d0yNiR	textfile	2	1	TRUE	NA	0.00158594	19.5412	34.5717
			rs145175118	T	C	T	C	0.2308	-0.173	0.9818	0.016678	FALSE	FALSE	FALSE	EyAqN6	0.327	0.597	outcome	TRUE	reported	textfile	0.052	9.06e-06	14287	exposure	TRUE	reported	d0yNiR	textfile	2	1	TRUE	NA	0.00137697	19.6972	34.5717
			rs147033439	A	G	A	G	0.2053	-0.176	0.0249	0.97461	FALSE	FALSE	FALSE	EyAqN6	0.253	0.488	outcome	TRUE	reported	textfile	0.0411	5.88e-07	14731	exposure	TRUE	reported	d0yNiR	textfile	2	1	TRUE	NA	0.00169094	24.948	34.5717
			rs148214660	A	G	A	G	-0.2705	-0.0254	0.0131	0.988118	FALSE	FALSE	FALSE	EyAqN6	0.389	0.948	outcome	TRUE	reported	textfile	0.0612	9.87e-06	14287	exposure	TRUE	reported	d0yNiR	textfile	2	1	TRUE	NA	0.00136552	19.5331	34.5717
			rs149212182	T	C	T	C	0.2642	0.38	0.0173	0.983018	FALSE	FALSE	FALSE	EyAqN6	0.34	0.264	outcome	TRUE	reported	textfile	0.059	7.54e-06	12321	exposure	TRUE	reported	d0yNiR	textfile	2	1	TRUE	NA	0.00162484	20.0489	34.5717
			rs149458216	A	C	A	C	-0.2146	0.628	0.0182	0.983549	FALSE	FALSE	FALSE	EyAqN6	0.31	0.0424	outcome	TRUE	reported	textfile	0.047	4.97e-06	14725	exposure	TRUE	reported	d0yNiR	textfile	2	1	TRUE	NA	0.00141382	20.8451	34.5717
			rs149826608	A	G	A	G	-0.3587	-1.23	0.007	0.993186	FALSE	FALSE	FALSE	EyAqN6	0.5	0.0136	outcome	TRUE	reported	textfile	0.0807	8.8e-06	13156	exposure	TRUE	reported	d0yNiR	textfile	2	1	TRUE	NA	0.00149948	19.7538	34.5717
			rs1574847	C	G	C	G	-0.0637	-0.0501	0.2366	0.233161	FALSE	TRUE	FALSE	EyAqN6	0.0941	0.594	outcome	TRUE	reported	textfile	0.0139	4.59e-06	14287	exposure	TRUE	reported	d0yNiR	textfile	2	1	TRUE	NA	0.00146781	20.9985	34.5717
			rs2554697	A	G	A	G	0.0627	-0.0722	0.6347	0.34357	FALSE	FALSE	FALSE	EyAqN6	0.0837	0.388	outcome	TRUE	reported	textfile	0.0134	2.88e-06	11782	exposure	TRUE	reported	d0yNiR	textfile	2	1	TRUE	NA	0.00185481	21.8903	34.5717
			rs3184504	T	C	T	C	0.116	-0.000759	0.4764	0.517898	FALSE	FALSE	FALSE	EyAqN6	0.0794	0.992	outcome	TRUE	reported	textfile	0.0128	1.27e-19	11784	exposure	TRUE	reported	d0yNiR	textfile	2	1	TRUE	NA	0.00692129	82.115	34.5717
			rs34826779	T	G	T	G	0.063	0.0606	0.248	0.734864	FALSE	FALSE	FALSE	EyAqN6	0.09	0.501	outcome	TRUE	reported	textfile	0.0138	4.99e-06	14287	exposure	TRUE	reported	d0yNiR	textfile	2	1	TRUE	NA	0.00145663	20.8383	34.5717
			rs3828139	T	C	T	C	0.0744	0.111	0.4677	0.523383	FALSE	FALSE	FALSE	EyAqN6	0.0796	0.163	outcome	TRUE	reported	textfile	0.0119	4.05e-10	14286	exposure	TRUE	reported	d0yNiR	textfile	2	1	TRUE	NA	0.00272869	39.0833	34.5717
			rs4672486	A	G	A	G	0.0661	0.0848	0.4329	0.568874	FALSE	FALSE	FALSE	EyAqN6	0.0803	0.291	outcome	TRUE	reported	textfile	0.0117	1.61e-08	14720	exposure	TRUE	reported	d0yNiR	textfile	2	1	TRUE	NA	0.00216363	31.9133	34.5717
			rs56272634	T	C	T	C	0.0704	-0.101	0.6994	0.313281	FALSE	FALSE	FALSE	EyAqN6	0.0858	0.239	outcome	TRUE	reported	textfile	0.0126	2.31e-08	14729	exposure	TRUE	reported	d0yNiR	textfile	2	1	TRUE	NA	0.00211501	31.2137	34.5717
			rs60006581	A	G	A	G	0.0905	-0.0371	0.9052	0.089233	FALSE	FALSE	FALSE	EyAqN6	0.14	0.791	outcome	TRUE	reported	textfile	0.0203	8.27e-06	14724	exposure	TRUE	reported	d0yNiR	textfile	2	1	TRUE	NA	0.00134801	19.8722	34.5717
			rs61865960	T	C	T	C	0.2604	0.489	0.9697	0.003308	FALSE	FALSE	FALSE	EyAqN6	0.724	0.499	outcome	TRUE	reported	textfile	0.0584	8.24e-06	11810	exposure	TRUE	reported	d0yNiR	textfile	2	1	TRUE	NA	0.00168064	19.8785	34.5717
			rs6928352	A	G	A	G	-0.1074	-0.217	0.0794	0.920293	FALSE	FALSE	FALSE	EyAqN6	0.147	0.141	outcome	TRUE	reported	textfile	0.0215	5.87e-07	14731	exposure	TRUE	reported	d0yNiR	textfile	2	1	TRUE	NA	0.00169108	24.9501	34.5717
			rs72756898	C	G	C	G	0.2056	0.478	0.0192	0.018743	FALSE	TRUE	FALSE	EyAqN6	0.298	0.109	outcome	TRUE	reported	textfile	0.0454	5.94e-06	14734	exposure	TRUE	reported	d0yNiR	textfile	2	1	TRUE	NA	0.00138998	20.5057	34.5717
			rs72837690	T	C	T	C	-0.0776	-0.0722	0.6405	0.348877	FALSE	FALSE	FALSE	EyAqN6	0.0835	0.387	outcome	TRUE	reported	textfile	0.0125	5.37e-10	14287	exposure	TRUE	reported	d0yNiR	textfile	2	1	TRUE	NA	0.00269025	38.5339	34.5717
			rs73173072	A	T	A	T	0.1576	0.399	0.9675	0.972231	FALSE	TRUE	FALSE	EyAqN6	0.249	0.109	outcome	TRUE	reported	textfile	0.0353	8.02e-06	14718	exposure	TRUE	reported	d0yNiR	textfile	2	1	TRUE	NA	0.00135247	19.9298	34.5717
			rs78142752	T	C	T	C	0.2288	0.618	0.0184	0.988926	FALSE	FALSE	FALSE	EyAqN6	0.39	0.113	outcome	TRUE	reported	textfile	0.0497	4.15e-06	14734	exposure	TRUE	reported	d0yNiR	textfile	2	1	TRUE	NA	0.00143633	21.1905	34.5717
	ebi-a-GCST90001566	step1	SNP	effect_allele.exposure	other_allele.exposure	effect_allele.outcome	other_allele.outcome	beta.exposure	beta.outcome	eaf.exposure	eaf.outcome	remove	palindromic	ambiguous	id.outcome	se.outcome	pval.outcome	outcome	mr_keep.outcome	pval_origin.outcome	data_source.outcome	pos.exposure	pval.exposure	samplesize.exposure	chr.exposure	se.exposure	id.exposure	exposure	mr_keep.exposure	pval_origin.exposure	data_source.exposure	action	SNP_index	mr_keep	samplesize.outcome	R2	f	meanf
			rs10821586	G	T	G	T	-0.1944	0.0921	0.0567	0.929421	FALSE	FALSE	FALSE	sIkTRZ	0.156	0.554	outcome	TRUE	reported	textfile	61519938	9.53411e-06	3395	10	0.04385	ebi-a-GCST90001566	|| id:ebi-a-GCST90001566	TRUE	reported	igd	2	1	TRUE	NA	0.00575581	19.6425	21.6242
			rs113911480	G	T	G	T	0.2769	-0.403	0.0314	0.962407	FALSE	FALSE	FALSE	sIkTRZ	0.212	0.0569	outcome	TRUE	reported	textfile	29113167	1.02101e-06	3395	14	0.05655	ebi-a-GCST90001566	|| id:ebi-a-GCST90001566	TRUE	reported	igd	2	1	TRUE	NA	0.00701269	23.9621	21.6242
			rs116550072	T	C	T	C	-0.7602	0.00775	0.0034	0.976494	FALSE	FALSE	FALSE	sIkTRZ	0.26	0.976	outcome	TRUE	reported	textfile	150605036	5.95799e-06	3395	5	0.1676	ebi-a-GCST90001566	|| id:ebi-a-GCST90001566	TRUE	reported	igd	2	1	TRUE	NA	0.00602343	20.5614	21.6242
			rs12139791	A	G	A	G	-0.1999	0.0797	0.0533	0.925269	FALSE	FALSE	FALSE	sIkTRZ	0.151	0.599	outcome	TRUE	reported	textfile	182697886	8.14404e-06	3395	1	0.04474	ebi-a-GCST90001566	|| id:ebi-a-GCST90001566	TRUE	reported	igd	2	1	TRUE	NA	0.00584585	19.9516	21.6242
			rs12907798	T	C	T	C	-0.1339	-0.00722	0.1535	0.830301	FALSE	FALSE	FALSE	sIkTRZ	0.106	0.946	outcome	TRUE	reported	textfile	36349479	1.34499e-06	3395	15	0.02765	ebi-a-GCST90001566	|| id:ebi-a-GCST90001566	TRUE	reported	igd	2	1	TRUE	NA	0.00686027	23.4377	21.6242
			rs1348953	A	G	A	G	-0.4473	-0.151	0.0106	0.960225	FALSE	FALSE	FALSE	sIkTRZ	0.203	0.456	outcome	TRUE	reported	textfile	84213945	3.64796e-06	3395	2	0.09644	ebi-a-GCST90001566	|| id:ebi-a-GCST90001566	TRUE	reported	igd	2	1	TRUE	NA	0.00629652	21.4995	21.6242
			rs149868216	A	T	A	T	0.5594	0.219	0.0066	0.014329	FALSE	TRUE	FALSE	sIkTRZ	0.335	0.513	outcome	TRUE	reported	textfile	89666365	6.43102e-06	3395	8	0.1238	ebi-a-GCST90001566	|| id:ebi-a-GCST90001566	TRUE	reported	igd	2	1	TRUE	NA	0.00597805	20.4055	21.6242
			rs1679937	T	G	T	G	-0.1029	0.0252	0.7144	0.24628	FALSE	FALSE	FALSE	sIkTRZ	0.0965	0.794	outcome	TRUE	reported	textfile	53595255	4.509e-06	3395	1	0.02239	ebi-a-GCST90001566	|| id:ebi-a-GCST90001566	TRUE	reported	igd	2	1	TRUE	NA	0.00618286	21.109	21.6242
			rs17315924	G	A	G	A	0.1406	-0.0432	0.1165	0.886598	FALSE	FALSE	FALSE	sIkTRZ	0.125	0.729	outcome	TRUE	reported	textfile	80725065	8.60696e-06	3395	15	0.03156	ebi-a-GCST90001566	|| id:ebi-a-GCST90001566	TRUE	reported	igd	2	1	TRUE	NA	0.005812	19.8354	21.6242
			rs2523614	C	T	C	T	-0.1356	0.119	0.2641	0.732685	FALSE	FALSE	FALSE	sIkTRZ	0.0902	0.189	outcome	TRUE	reported	textfile	31320654	1.61801e-07	3395	6	0.02583	ebi-a-GCST90001566	|| id:ebi-a-GCST90001566	TRUE	reported	igd	2	1	TRUE	NA	0.00805229	27.5432	21.6242
			rs34406534	C	G	C	G	-0.3311	0.246	0.0202	0.023178	FALSE	TRUE	FALSE	sIkTRZ	0.275	0.372	outcome	TRUE	reported	textfile	11740444	7.60501e-06	3395	9	0.07385	ebi-a-GCST90001566	|| id:ebi-a-GCST90001566	TRUE	reported	igd	2	1	TRUE	NA	0.00588591	20.0891	21.6242
			rs35761894	G	A	G	A	0.1429	-0.162	0.1529	0.828636	FALSE	FALSE	FALSE	sIkTRZ	0.106	0.126	outcome	TRUE	reported	textfile	70921568	4.43997e-07	3395	13	0.02824	ebi-a-GCST90001566	|| id:ebi-a-GCST90001566	TRUE	reported	igd	2	1	TRUE	NA	0.00748569	25.5905	21.6242
			rs4784694	C	T	C	T	-0.09212	0.109	0.351	0.690589	FALSE	FALSE	FALSE	sIkTRZ	0.0858	0.202	outcome	TRUE	reported	textfile	56631722	9.44496e-06	3395	16	0.02077	ebi-a-GCST90001566	|| id:ebi-a-GCST90001566	TRUE	reported	igd	2	1	TRUE	NA	0.00576084	19.6598	21.6242
			rs62174823	C	T	C	T	-0.3638	0.339	0.0159	0.973268	FALSE	FALSE	FALSE	sIkTRZ	0.258	0.188	outcome	TRUE	reported	textfile	156766527	9.43192e-06	3395	2	0.08199	ebi-a-GCST90001566	|| id:ebi-a-GCST90001566	TRUE	reported	igd	2	1	TRUE	NA	0.00576571	19.6765	21.6242
			rs7036108	A	G	A	G	0.1027	-0.117	0.3542	0.637078	FALSE	FALSE	FALSE	sIkTRZ	0.0826	0.156	outcome	TRUE	reported	textfile	107284126	1.136e-06	3395	9	0.02107	ebi-a-GCST90001566	|| id:ebi-a-GCST90001566	TRUE	reported	igd	2	1	TRUE	NA	0.00694934	23.7441	21.6242
			rs727239	G	A	G	A	-0.6641	0.164	0.005	0.940379	FALSE	FALSE	FALSE	sIkTRZ	0.169	0.334	outcome	TRUE	reported	textfile	6358753	7.19002e-06	3395	3	0.1477	ebi-a-GCST90001566	|| id:ebi-a-GCST90001566	TRUE	reported	igd	2	1	TRUE	NA	0.00591954	20.2046	21.6242
			rs73061672	A	T	A	T	0.1925	0.163	0.0636	0.040691	FALSE	TRUE	FALSE	sIkTRZ	0.21	0.437	outcome	TRUE	reported	textfile	8326430	3.54201e-06	3395	7	0.04146	ebi-a-GCST90001566	|| id:ebi-a-GCST90001566	TRUE	reported	igd	2	1	TRUE	NA	0.00630978	21.545	21.6242
			rs78905646	A	G	A	G	0.3132	0.114	0.0233	0.975193	FALSE	FALSE	FALSE	sIkTRZ	0.256	0.655	outcome	TRUE	reported	textfile	189898847	2.40198e-06	3395	2	0.06629	ebi-a-GCST90001566	|| id:ebi-a-GCST90001566	TRUE	reported	igd	2	1	TRUE	NA	0.00653223	22.3096	21.6242
			rs9599032	C	T	C	T	0.2589	-0.186	0.0311	0.981311	FALSE	FALSE	FALSE	sIkTRZ	0.294	0.526	outcome	TRUE	reported	textfile	66450470	7.54797e-06	3395	13	0.05774	ebi-a-GCST90001566	|| id:ebi-a-GCST90001566	TRUE	reported	igd	2	1	TRUE	NA	0.00588717	20.0935	21.6242
		step2	SNP	effect_allele.exposure	other_allele.exposure	effect_allele.outcome	other_allele.outcome	beta.exposure	beta.outcome	eaf.exposure	eaf.outcome	remove	palindromic	ambiguous	id.outcome	chr	pos	se.outcome	samplesize.outcome	pval.outcome	outcome	originalname.outcome	outcome.deprecated	mr_keep.outcome	data_source.outcome	se.exposure	pval.exposure	exposure	mr_keep.exposure	pval_origin.exposure	id.exposure	data_source.exposure	action	SNP_index	mr_keep
			rs11576521	A	G	A	G	1.08	-0.1188	0.032931	0.9947	FALSE	FALSE	FALSE	ebi-a-GCST90001566	1	49369556	0.1416	3395	0.4017	Naive CD4-CD8- T cell Absolute Count || id:ebi-a-GCST90001566	Naive CD4-CD8- T cell Absolute Count	Naive CD4-CD8- T cell Absolute Count || ||	TRUE	igd	0.243	9.14e-06	exposure	TRUE	reported	ZPMgIE	textfile	2	1	TRUE
			rs11585153	G	C	G	C	1.11	0.08921	0.032344	0.0206	FALSE	TRUE	FALSE	ebi-a-GCST90001566	1	49526677	0.07141	3395	0.2117	Naive CD4-CD8- T cell Absolute Count || id:ebi-a-GCST90001566	Naive CD4-CD8- T cell Absolute Count	Naive CD4-CD8- T cell Absolute Count || ||	TRUE	igd	0.25	9.53e-06	exposure	TRUE	reported	ZPMgIE	textfile	2	1	TRUE
			rs116993343	C	T	C	T	1.97	0.3825	0.011899	0.9988	FALSE	FALSE	FALSE	ebi-a-GCST90001566	7	32941129	0.2942	3395	0.1937	Naive CD4-CD8- T cell Absolute Count || id:ebi-a-GCST90001566	Naive CD4-CD8- T cell Absolute Count	Naive CD4-CD8- T cell Absolute Count || ||	TRUE	igd	0.437	6.65e-06	exposure	TRUE	reported	ZPMgIE	textfile	2	1	TRUE
			rs117567503	C	G	C	G	1.92	-0.3774	0.01276	0.001	FALSE	TRUE	FALSE	ebi-a-GCST90001566	7	33442679	0.3146	3395	0.2303	Naive CD4-CD8- T cell Absolute Count || id:ebi-a-GCST90001566	Naive CD4-CD8- T cell Absolute Count	Naive CD4-CD8- T cell Absolute Count || ||	TRUE	igd	0.431	8.88e-06	exposure	TRUE	reported	ZPMgIE	textfile	2	1	TRUE
			rs11758302	A	C	A	C	0.767	-0.07048	0.076065	0.9754	FALSE	FALSE	FALSE	ebi-a-GCST90001566	6	8194679	0.06548	3395	0.2818	Naive CD4-CD8- T cell Absolute Count || id:ebi-a-GCST90001566	Naive CD4-CD8- T cell Absolute Count	Naive CD4-CD8- T cell Absolute Count || ||	TRUE	igd	0.162	2.12e-06	exposure	TRUE	reported	ZPMgIE	textfile	2	1	TRUE
			rs117587852	A	G	A	G	1.51	-0.1465	0.019693	0.9987	FALSE	FALSE	FALSE	ebi-a-GCST90001566	8	108196188	0.2735	3395	0.5921	Naive CD4-CD8- T cell Absolute Count || id:ebi-a-GCST90001566	Naive CD4-CD8- T cell Absolute Count	Naive CD4-CD8- T cell Absolute Count || ||	TRUE	igd	0.327	3.86e-06	exposure	TRUE	reported	ZPMgIE	textfile	2	1	TRUE
			rs12142754	C	T	C	T	0.446	0.02614	0.248593	0.7901	FALSE	FALSE	FALSE	ebi-a-GCST90001566	1	14821610	0.02476	3395	0.2911	Naive CD4-CD8- T cell Absolute Count || id:ebi-a-GCST90001566	Naive CD4-CD8- T cell Absolute Count	Naive CD4-CD8- T cell Absolute Count || ||	TRUE	igd	0.0937	1.96e-06	exposure	TRUE	reported	ZPMgIE	textfile	2	1	TRUE
			rs13402797	C	A	C	A	0.377	0.003466	0.3844	0.6358	FALSE	FALSE	FALSE	ebi-a-GCST90001566	2	29548708	0.02139	3395	0.8713	Naive CD4-CD8- T cell Absolute Count || id:ebi-a-GCST90001566	Naive CD4-CD8- T cell Absolute Count	Naive CD4-CD8- T cell Absolute Count || ||	TRUE	igd	0.0831	5.64e-06	exposure	TRUE	reported	ZPMgIE	textfile	2	1	TRUE
			rs144695228	C	T	C	T	3.91	-0.1654	0.004514	0.9991	FALSE	FALSE	FALSE	ebi-a-GCST90001566	5	79114377	0.3454	3395	0.632	Naive CD4-CD8- T cell Absolute Count || id:ebi-a-GCST90001566	Naive CD4-CD8- T cell Absolute Count	Naive CD4-CD8- T cell Absolute Count || ||	TRUE	igd	0.865	6.21e-06	exposure	TRUE	reported	ZPMgIE	textfile	2	1	TRUE
			rs145452514	A	G	A	G	2.88	0.04699	0.008249	0.9633	FALSE	FALSE	FALSE	ebi-a-GCST90001566	4	165269000	0.05424	3395	0.3863	Naive CD4-CD8- T cell Absolute Count || id:ebi-a-GCST90001566	Naive CD4-CD8- T cell Absolute Count	Naive CD4-CD8- T cell Absolute Count || ||	TRUE	igd	0.599	1.58e-06	exposure	TRUE	reported	ZPMgIE	textfile	2	1	TRUE
			rs17412231	C	G	C	G	0.531	0.000217	0.136332	0.0976	FALSE	TRUE	FALSE	ebi-a-GCST90001566	1	79379553	0.03384	3395	0.9949	Naive CD4-CD8- T cell Absolute Count || id:ebi-a-GCST90001566	Naive CD4-CD8- T cell Absolute Count	Naive CD4-CD8- T cell Absolute Count || ||	TRUE	igd	0.12	9.43e-06	exposure	TRUE	reported	ZPMgIE	textfile	2	1	TRUE
			rs181578505	T	C	T	C	1.68	0.04873	0.017372	0.9993	FALSE	FALSE	FALSE	ebi-a-GCST90001566	8	107905311	0.4037	3395	0.9039	Naive CD4-CD8- T cell Absolute Count || id:ebi-a-GCST90001566	Naive CD4-CD8- T cell Absolute Count	Naive CD4-CD8- T cell Absolute Count || ||	TRUE	igd	0.37	5.9e-06	exposure	TRUE	reported	ZPMgIE	textfile	2	1	TRUE
			rs2715895	A	G	A	G	0.374	0.02822	0.615631	0.348	FALSE	FALSE	FALSE	ebi-a-GCST90001566	2	201558933	0.02134	3395	0.1861	Naive CD4-CD8- T cell Absolute Count || id:ebi-a-GCST90001566	Naive CD4-CD8- T cell Absolute Count	Naive CD4-CD8- T cell Absolute Count || ||	TRUE	igd	0.0834	7.14e-06	exposure	TRUE	reported	ZPMgIE	textfile	2	1	TRUE
			rs34137236	C	T	C	T	-0.367	-0.003896	0.408947	0.6679	FALSE	FALSE	FALSE	ebi-a-GCST90001566	10	29278676	0.02148	3395	0.8561	Naive CD4-CD8- T cell Absolute Count || id:ebi-a-GCST90001566	Naive CD4-CD8- T cell Absolute Count	Naive CD4-CD8- T cell Absolute Count || ||	TRUE	igd	0.0816	6.98e-06	exposure	TRUE	reported	ZPMgIE	textfile	2	1	TRUE
			rs45465092	G	A	G	A	0.441	0.001095	0.241445	0.8159	FALSE	FALSE	FALSE	ebi-a-GCST90001566	14	91681921	0.02581	3395	0.9662	Naive CD4-CD8- T cell Absolute Count || id:ebi-a-GCST90001566	Naive CD4-CD8- T cell Absolute Count	Naive CD4-CD8- T cell Absolute Count || ||	TRUE	igd	0.0945	3.01e-06	exposure	TRUE	reported	ZPMgIE	textfile	2	1	TRUE
			rs71451208	G	T	G	T	0.972	-0.0138	0.043351	0.9596	FALSE	FALSE	FALSE	ebi-a-GCST90001566	2	35441145	0.05081	3395	0.786001	Naive CD4-CD8- T cell Absolute Count || id:ebi-a-GCST90001566	Naive CD4-CD8- T cell Absolute Count	Naive CD4-CD8- T cell Absolute Count || ||	TRUE	igd	0.219	8.85e-06	exposure	TRUE	reported	ZPMgIE	textfile	2	1	TRUE
			rs72684895	G	A	G	A	1.08	-0.08931	0.03361	0.9788	FALSE	FALSE	FALSE	ebi-a-GCST90001566	1	49926059	0.06795	3395	0.1888	Naive CD4-CD8- T cell Absolute Count || id:ebi-a-GCST90001566	Naive CD4-CD8- T cell Absolute Count	Naive CD4-CD8- T cell Absolute Count || ||	TRUE	igd	0.241	7.85e-06	exposure	TRUE	reported	ZPMgIE	textfile	2	1	TRUE
			rs72686792	C	G	C	G	1.06	0.1094	0.033988	0.0211	FALSE	TRUE	FALSE	ebi-a-GCST90001566	1	50515835	0.0686	3395	0.1109	Naive CD4-CD8- T cell Absolute Count || id:ebi-a-GCST90001566	Naive CD4-CD8- T cell Absolute Count	Naive CD4-CD8- T cell Absolute Count || ||	TRUE	igd	0.239	9.03e-06	exposure	TRUE	reported	ZPMgIE	textfile	2	1	TRUE
			rs73021759	C	T	C	T	0.452	0.02903	0.196125	0.7327	FALSE	FALSE	FALSE	ebi-a-GCST90001566	6	161363908	0.02278	3395	0.2027	Naive CD4-CD8- T cell Absolute Count || id:ebi-a-GCST90001566	Naive CD4-CD8- T cell Absolute Count	Naive CD4-CD8- T cell Absolute Count || ||	TRUE	igd	0.102	9.59e-06	exposure	TRUE	reported	ZPMgIE	textfile	2	1	TRUE
			rs73663829	G	C	G	C	1.13	0.07706	0.029864	0.0035	FALSE	TRUE	FALSE	ebi-a-GCST90001566	8	9181052	0.1618	3395	0.6339	Naive CD4-CD8- T cell Absolute Count || id:ebi-a-GCST90001566	Naive CD4-CD8- T cell Absolute Count	Naive CD4-CD8- T cell Absolute Count || ||	TRUE	igd	0.256	9.8e-06	exposure	TRUE	reported	ZPMgIE	textfile	2	1	TRUE
			rs75293118	G	A	G	A	0.951	-0.03678	0.044405	0.9655	FALSE	FALSE	FALSE	ebi-a-GCST90001566	9	16211912	0.05566	3395	0.5088	Naive CD4-CD8- T cell Absolute Count || id:ebi-a-GCST90001566	Naive CD4-CD8- T cell Absolute Count	Naive CD4-CD8- T cell Absolute Count || ||	TRUE	igd	0.209	5.37e-06	exposure	TRUE	reported	ZPMgIE	textfile	2	1	TRUE
			rs7873395	T	C	T	C	-0.777	0.008881	0.065648	0.9857	FALSE	FALSE	FALSE	ebi-a-GCST90001566	9	137689257	0.08339	3395	0.9152	Naive CD4-CD8- T cell Absolute Count || id:ebi-a-GCST90001566	Naive CD4-CD8- T cell Absolute Count	Naive CD4-CD8- T cell Absolute Count || ||	TRUE	igd	0.172	5.96e-06	exposure	TRUE	reported	ZPMgIE	textfile	2	1	TRUE
		step3	SNP	effect_allele.exposure	other_allele.exposure	effect_allele.outcome	other_allele.outcome	beta.exposure	beta.outcome	eaf.exposure	eaf.outcome	remove	palindromic	ambiguous	id.outcome	se.outcome	pval.outcome	samplesize.outcome	outcome	mr_keep.outcome	pval_origin.outcome	data_source.outcome	pos.exposure	pval.exposure	samplesize.exposure	chr.exposure	se.exposure	id.exposure	exposure	mr_keep.exposure	pval_origin.exposure	data_source.exposure	action	SNP_index	mr_keep	R2	f	meanf
			rs10821586	G	T	G	T	-0.1944	0.0124	0.0567	0.079	FALSE	FALSE	FALSE	iApnrT	0.0255	0.627	11345	outcome	TRUE	reported	textfile	61519938	9.53411e-06	3395	10	0.04385	ebi-a-GCST90001566	|| id:ebi-a-GCST90001566	TRUE	reported	igd	2	1	TRUE	0.00575581	19.6425	21.6577
			rs113911480	G	T	G	T	0.2769	0.0152	0.0314	0.0382	FALSE	FALSE	FALSE	iApnrT	0.0367	0.679	11766	outcome	TRUE	reported	textfile	29113167	1.02101e-06	3395	14	0.05655	ebi-a-GCST90001566	|| id:ebi-a-GCST90001566	TRUE	reported	igd	2	1	TRUE	0.00701269	23.9621	21.6577
			rs116550072	T	C	T	C	-0.7602	0.0161	0.0034	0.0255	FALSE	FALSE	FALSE	iApnrT	0.0439	0.714	11306	outcome	TRUE	reported	textfile	150605036	5.95799e-06	3395	5	0.1676	ebi-a-GCST90001566	|| id:ebi-a-GCST90001566	TRUE	reported	igd	2	1	TRUE	0.00602343	20.5614	21.6577
			rs12139791	A	G	A	G	-0.1999	-0.016	0.0533	0.0734	FALSE	FALSE	FALSE	iApnrT	0.0258	0.535	11783	outcome	TRUE	reported	textfile	182697886	8.14404e-06	3395	1	0.04474	ebi-a-GCST90001566	|| id:ebi-a-GCST90001566	TRUE	reported	igd	2	1	TRUE	0.00584585	19.9516	21.6577
			rs12907798	T	C	T	C	-0.1339	-0.0038	0.1535	0.1618	FALSE	FALSE	FALSE	iApnrT	0.0185	0.837	11345	outcome	TRUE	reported	textfile	36349479	1.34499e-06	3395	15	0.02765	ebi-a-GCST90001566	|| id:ebi-a-GCST90001566	TRUE	reported	igd	2	1	TRUE	0.00686027	23.4377	21.6577
			rs1348953	A	G	A	G	-0.4473	0.0967	0.0106	0.0409	FALSE	FALSE	FALSE	iApnrT	0.0336	0.004	11785	outcome	TRUE	reported	textfile	84213945	3.64796e-06	3395	2	0.09644	ebi-a-GCST90001566	|| id:ebi-a-GCST90001566	TRUE	reported	igd	2	1	TRUE	0.00629652	21.4995	21.6577
			rs149868216	A	T	A	T	0.5594	-0.0468	0.0066	0.0154	FALSE	TRUE	FALSE	iApnrT	0.0611	0.444	10858	outcome	TRUE	reported	textfile	89666365	6.43102e-06	3395	8	0.1238	ebi-a-GCST90001566	|| id:ebi-a-GCST90001566	TRUE	reported	igd	2	1	TRUE	0.00597805	20.4055	21.6577
			rs1679937	T	G	T	G	-0.1029	0.0023	0.7144	0.7178	FALSE	FALSE	FALSE	iApnrT	0.0162	0.887	10471	outcome	TRUE	reported	textfile	53595255	4.509e-06	3395	1	0.02239	ebi-a-GCST90001566	|| id:ebi-a-GCST90001566	TRUE	reported	igd	2	1	TRUE	0.00618286	21.109	21.6577
			rs17315924	G	A	G	A	0.1406	-0.0223	0.1165	0.1133	FALSE	FALSE	FALSE	iApnrT	0.0213	0.295	11345	outcome	TRUE	reported	textfile	80725065	8.60696e-06	3395	15	0.03156	ebi-a-GCST90001566	|| id:ebi-a-GCST90001566	TRUE	reported	igd	2	1	TRUE	0.005812	19.8354	21.6577
			rs2523614	C	T	C	T	-0.1356	-0.0247	0.2641	0.2696	FALSE	FALSE	FALSE	iApnrT	0.0148	0.0951	11789	outcome	TRUE	reported	textfile	31320654	1.61801e-07	3395	6	0.02583	ebi-a-GCST90001566	|| id:ebi-a-GCST90001566	TRUE	reported	igd	2	1	TRUE	0.00805229	27.5432	21.6577
			rs34406534	C	G	C	G	-0.3311	-0.0006	0.0202	0.0261	FALSE	TRUE	FALSE	iApnrT	0.0497	0.99	10858	outcome	TRUE	reported	textfile	11740444	7.60501e-06	3395	9	0.07385	ebi-a-GCST90001566	|| id:ebi-a-GCST90001566	TRUE	reported	igd	2	1	TRUE	0.00588591	20.0891	21.6577
			rs35761894	G	A	G	A	0.1429	0.0041	0.1529	0.2051	FALSE	FALSE	FALSE	iApnrT	0.0168	0.807	11771	outcome	TRUE	reported	textfile	70921568	4.43997e-07	3395	13	0.02824	ebi-a-GCST90001566	|| id:ebi-a-GCST90001566	TRUE	reported	igd	2	1	TRUE	0.00748569	25.5905	21.6577
			rs3819288	C	T	C	T	-0.1841	-0.0033	0.1029	0.119	FALSE	FALSE	FALSE	iApnrT	0.023	0.886	9265	outcome	TRUE	reported	textfile	31322694	2.42901e-06	3395	6	0.03898	ebi-a-GCST90001566	|| id:ebi-a-GCST90001566	TRUE	reported	igd	2	1	TRUE	0.0065274	22.293	21.6577
			rs4784694	C	T	C	T	-0.09212	-0.0087	0.351	0.2937	FALSE	FALSE	FALSE	iApnrT	0.0144	0.546	11773	outcome	TRUE	reported	textfile	56631722	9.44496e-06	3395	16	0.02077	ebi-a-GCST90001566	|| id:ebi-a-GCST90001566	TRUE	reported	igd	2	1	TRUE	0.00576084	19.6598	21.6577
			rs62174823	C	T	C	T	-0.3638	0.0078	0.0159	0.0252	FALSE	FALSE	FALSE	iApnrT	0.0455	0.864	11781	outcome	TRUE	reported	textfile	156766527	9.43192e-06	3395	2	0.08199	ebi-a-GCST90001566	|| id:ebi-a-GCST90001566	TRUE	reported	igd	2	1	TRUE	0.00576571	19.6765	21.6577
			rs7036108	A	G	A	G	0.1027	-0.005	0.3542	0.3687	FALSE	FALSE	FALSE	iApnrT	0.0136	0.713	11783	outcome	TRUE	reported	textfile	107284126	1.136e-06	3395	9	0.02107	ebi-a-GCST90001566	|| id:ebi-a-GCST90001566	TRUE	reported	igd	2	1	TRUE	0.00694934	23.7441	21.6577
			rs727239	G	A	G	A	-0.6641	0.0522	0.005	0.067	FALSE	FALSE	FALSE	iApnrT	0.0287	0.0689	11345	outcome	TRUE	reported	textfile	6358753	7.19002e-06	3395	3	0.1477	ebi-a-GCST90001566	|| id:ebi-a-GCST90001566	TRUE	reported	igd	2	1	TRUE	0.00591954	20.2046	21.6577
			rs73061672	A	T	A	T	0.1925	-0.029	0.0636	0.0421	FALSE	TRUE	FALSE	iApnrT	0.0348	0.405	11786	outcome	TRUE	reported	textfile	8326430	3.54201e-06	3395	7	0.04146	ebi-a-GCST90001566	|| id:ebi-a-GCST90001566	TRUE	reported	igd	2	1	TRUE	0.00630978	21.545	21.6577
			rs78905646	A	G	A	G	0.3132	-0.0102	0.0233	0.0256	FALSE	FALSE	FALSE	iApnrT	0.042	0.808	11793	outcome	TRUE	reported	textfile	189898847	2.40198e-06	3395	2	0.06629	ebi-a-GCST90001566	|| id:ebi-a-GCST90001566	TRUE	reported	igd	2	1	TRUE	0.00653223	22.3096	21.6577
			rs9599032	C	T	C	T	0.2589	-0.0347	0.0311	0.0311	FALSE	FALSE	FALSE	iApnrT	0.0452	0.443	11782	outcome	TRUE	reported	textfile	66450470	7.54797e-06	3395	13	0.05774	ebi-a-GCST90001566	|| id:ebi-a-GCST90001566	TRUE	reported	igd	2	1	TRUE	0.00588717	20.0935	21.6577
		step4	SNP	effect_allele.exposure	other_allele.exposure	effect_allele.outcome	other_allele.outcome	beta.exposure	beta.outcome	eaf.exposure	eaf.outcome	remove	palindromic	ambiguous	id.outcome	se.outcome	pval.outcome	outcome	mr_keep.outcome	pval_origin.outcome	data_source.outcome	se.exposure	pval.exposure	samplesize.exposure	exposure	mr_keep.exposure	pval_origin.exposure	id.exposure	data_source.exposure	action	SNP_index	mr_keep	samplesize.outcome	R2	f	meanf
			rs112206094	A	T	A	T	-0.0934	0.0686	0.1258	0.115519	FALSE	TRUE	FALSE	eLn9cv	0.124	0.58	outcome	TRUE	reported	textfile	0.0201	3.37e-06	11792	exposure	TRUE	reported	7WimGL	textfile	2	1	TRUE	NA	0.00182776	21.5888	22.0854
			rs117095006	A	G	A	G	-0.1569	0.0455	0.0499	0.953903	FALSE	FALSE	FALSE	eLn9cv	0.189	0.81	outcome	TRUE	reported	textfile	0.0338	3.45e-06	11345	exposure	TRUE	reported	7WimGL	textfile	2	1	TRUE	NA	0.00189576	21.5445	22.0854
			rs118119134	A	G	A	G	-0.4423	-1.14	0.0096	0.990755	FALSE	FALSE	FALSE	eLn9cv	0.46	0.0128	outcome	TRUE	reported	textfile	0.0943	2.73e-06	8576	exposure	TRUE	reported	7WimGL	textfile	2	1	TRUE	NA	0.00255866	21.9943	22.0854
			rs12448125	T	G	T	G	0.1784	-0.0932	0.0353	0.968161	FALSE	FALSE	FALSE	eLn9cv	0.227	0.681	outcome	TRUE	reported	textfile	0.0367	1.17e-06	11792	exposure	TRUE	reported	7WimGL	textfile	2	1	TRUE	NA	0.00199987	23.6257	22.0854
			rs12472785	C	G	C	G	-0.074	-0.0144	0.758	0.766389	FALSE	TRUE	FALSE	eLn9cv	0.0938	0.878	outcome	TRUE	reported	textfile	0.0153	1.32e-06	11792	exposure	TRUE	reported	7WimGL	textfile	2	1	TRUE	NA	0.00197985	23.3887	22.0854
			rs138903443	T	C	T	C	-0.1271	-0.256	0.0803	0.935953	FALSE	FALSE	FALSE	eLn9cv	0.168	0.127	outcome	TRUE	reported	textfile	0.0281	6.09e-06	11345	exposure	TRUE	reported	7WimGL	textfile	2	1	TRUE	NA	0.00180008	20.4551	22.0854
			rs140886020	A	G	A	G	0.1619	0.175	0.0381	0.96771	FALSE	FALSE	FALSE	eLn9cv	0.227	0.44	outcome	TRUE	reported	textfile	0.0351	3.98e-06	11786	exposure	TRUE	reported	7WimGL	textfile	2	1	TRUE	NA	0.0018019	21.2719	22.0854
			rs145111430	A	G	A	G	0.2674	0.653	0.9812	0.013508	FALSE	FALSE	FALSE	eLn9cv	0.394	0.0973	outcome	TRUE	reported	textfile	0.0575	3.31e-06	11345	exposure	TRUE	reported	7WimGL	textfile	2	1	TRUE	NA	0.00190264	21.6227	22.0854
			rs145549228	A	G	A	G	-0.18	-0.0521	0.9664	0.037785	FALSE	FALSE	FALSE	eLn9cv	0.208	0.803	outcome	TRUE	reported	textfile	0.0405	8.81e-06	10727	exposure	TRUE	reported	7WimGL	textfile	2	1	TRUE	NA	0.00183805	19.7494	22.0854
			rs147525049	T	C	T	C	0.1808	0.404	0.0322	0.966765	FALSE	FALSE	FALSE	eLn9cv	0.222	0.0694	outcome	TRUE	reported	textfile	0.0401	6.52e-06	11302	exposure	TRUE	reported	7WimGL	textfile	2	1	TRUE	NA	0.00179545	20.325	22.0854
			rs185922111	A	G	A	G	0.3618	-0.319	0.9877	0.010211	FALSE	FALSE	FALSE	eLn9cv	0.408	0.435	outcome	TRUE	reported	textfile	0.0747	1.28e-06	10858	exposure	TRUE	reported	7WimGL	textfile	2	1	TRUE	NA	0.0021558	23.4539	22.0854
			rs190906347	A	C	A	C	0.3219	0.777	0.0132	0.993648	FALSE	FALSE	FALSE	eLn9cv	0.529	0.142	outcome	TRUE	reported	textfile	0.066	1.08e-06	10858	exposure	TRUE	reported	7WimGL	textfile	2	1	TRUE	NA	0.00218602	23.7834	22.0854
			rs36046025	A	G	A	G	-0.1223	-0.199	0.0756	0.927071	FALSE	FALSE	FALSE	eLn9cv	0.155	0.2	outcome	TRUE	reported	textfile	0.0268	5.03e-06	11345	exposure	TRUE	reported	7WimGL	textfile	2	1	TRUE	NA	0.00183224	20.8212	22.0854
			rs4270392	T	C	T	C	0.0625	0.161	0.3566	0.621508	FALSE	FALSE	FALSE	eLn9cv	0.0819	0.0498	outcome	TRUE	reported	textfile	0.0137	5.07e-06	11777	exposure	TRUE	reported	7WimGL	textfile	2	1	TRUE	NA	0.00176408	20.8087	22.0854
			rs4724126	T	G	T	G	0.0846	-0.0191	0.2624	0.734585	FALSE	FALSE	FALSE	eLn9cv	0.0901	0.832	outcome	TRUE	reported	textfile	0.0152	2.61e-08	11344	exposure	TRUE	reported	7WimGL	textfile	2	1	TRUE	NA	0.00272335	30.9726	22.0854
			rs71366574	A	G	A	G	0.1886	-0.192	0.0299	0.974892	FALSE	FALSE	FALSE	eLn9cv	0.253	0.448	outcome	TRUE	reported	textfile	0.0416	5.8e-06	11793	exposure	TRUE	reported	7WimGL	textfile	2	1	TRUE	NA	0.00173987	20.5505	22.0854
			rs72652144	A	G	A	G	0.1629	0.345	0.9535	0.031853	FALSE	FALSE	FALSE	eLn9cv	0.226	0.127	outcome	TRUE	reported	textfile	0.0345	2.34e-06	11782	exposure	TRUE	reported	7WimGL	textfile	2	1	TRUE	NA	0.0018887	22.291	22.0854
			rs72811179	T	C	T	C	-0.2956	0.21	0.0141	0.984188	FALSE	FALSE	FALSE	eLn9cv	0.317	0.509	outcome	TRUE	reported	textfile	0.063	2.7e-06	11345	exposure	TRUE	reported	7WimGL	textfile	2	1	TRUE	NA	0.00193678	22.0116	22.0854
			rs72838667	A	C	A	C	0.1469	0.228	0.0429	0.957672	FALSE	FALSE	FALSE	eLn9cv	0.198	0.249	outcome	TRUE	reported	textfile	0.0329	8.01e-06	11778	exposure	TRUE	reported	7WimGL	textfile	2	1	TRUE	NA	0.00168984	19.9332	22.0854
			rs7406537	A	G	A	G	-0.0643	-0.0217	0.4553	0.556695	FALSE	FALSE	FALSE	eLn9cv	0.0803	0.787	outcome	TRUE	reported	textfile	0.0139	3.73e-06	11149	exposure	TRUE	reported	7WimGL	textfile	2	1	TRUE	NA	0.00191568	21.3951	22.0854
			rs7550374	C	G	C	G	-0.0928	-0.0495	0.8143	0.81893	FALSE	TRUE	FALSE	eLn9cv	0.106	0.642	outcome	TRUE	reported	textfile	0.0187	6.96e-07	11345	exposure	TRUE	reported	7WimGL	textfile	2	1	TRUE	NA	0.00216604	24.6227	22.0854
			rs9928464	T	G	T	G	0.1233	0.211	0.0736	0.950962	FALSE	FALSE	FALSE	eLn9cv	0.183	0.248	outcome	TRUE	reported	textfile	0.0278	9.2e-06	11345	exposure	TRUE	reported	7WimGL	textfile	2	1	TRUE	NA	0.00173093	19.668	22.0854

## Sheet: SNPS imm-inf-dise(relationship)
(id.exposure and id.outcome) of immune cell→inflammatory factor→disease
Disease	Immune cell	Step	id.exposure	id.outcome
AA	ebi-a-GCST90001976	step1	ebi-a-GCST90001976	ebi-a-GCST90018794
		step2	ebi-a-GCST90018794	ebi-a-GCST90001976
		step3	ebi-a-GCST90001976	72R8xz
		step4	Sm4ey9	ebi-a-GCST90018794
	ebi-a-GCST90001988	step1	ebi-a-GCST90001988	ebi-a-GCST90018794
		step2	ebi-a-GCST90018794	ebi-a-GCST90001988
		step3	ebi-a-GCST90001988	hgZmjc
		step4	fdgYq4	ebi-a-GCST90018794
	ebi-a-GCST90001991	step1	ebi-a-GCST90001991	ebi-a-GCST90018794
		step2	ebi-a-GCST90018794	ebi-a-GCST90001991
		step3	ebi-a-GCST90001991	TdZZJf
		step4	kNXzDd	ebi-a-GCST90018794
	ebi-a-GCST90002031	step1	ebi-a-GCST90002031	ebi-a-GCST90018794
		step2	ebi-a-GCST90018794	ebi-a-GCST90002031
		step3	ebi-a-GCST90002031	cSqUND
		step4	1j3rNo	ebi-a-GCST90018794
MDS	ebi-a-GCST90001908	step1	ebi-a-GCST90001908	DDDZPy
		step2	mEgH5U	ebi-a-GCST90001908
		step3	ebi-a-GCST90001908	CYrkEb
		step4	QEm2PX	vwWhzc
	ebi-a-GCST90001896	step1	ebi-a-GCST90001896	g432Dq
		step2	trATTK	ebi-a-GCST90001896
		step3	ebi-a-GCST90001896	wajabL
		step4	5FBJ7J	EIDIxE
AML	ebi-a-GCST90002057	step1	ebi-a-GCST90002057	qpwP8f
		step2	CQTLG7	ebi-a-GCST90002057
		step3	ebi-a-GCST90002057	xAX6D3
		step4	d0yNiR	EyAqN6
	ebi-a-GCST90001566	step1	ebi-a-GCST90001566	sIkTRZ
		step2	ZPMgIE	ebi-a-GCST90001566
		step3	ebi-a-GCST90001566	iApnrT
		step4	7WimGL	eLn9cv

## Sheet: SNPS of inf-imm-dise
SNPS of inflammatory factor→immune cell→disease
Disease	inflammatory factor	Step	SNP	effect_allele.exposure	other_allele.exposure	effect_allele.outcome	other_allele.outcome	beta.exposure	beta.outcome	eaf.exposure	eaf.outcome	remove	palindromic	ambiguous	id.outcome	chr	pos	se.outcome	samplesize.outcome	pval.outcome	outcome	originalname.outcome	outcome.deprecated	mr_keep.outcome	data_source.outcome	se.exposure	pval.exposure	samplesize.exposure	exposure	mr_keep.exposure	pval_origin.exposure	id.exposure	data_source.exposure	action	SNP_index	mr_keep	R2	f	meanf
AA	GCST90274819	step1	rs10152968	A	G	A	G	0.0678	-0.0003	0.7664	0.752966	FALSE	FALSE	FALSE	ebi-a-GCST90018794	15	60604436	0.0263	473500	0.9904	Aplastic anemia || id:ebi-a-GCST90018794	Aplastic anemia	Aplastic anemia || ||	TRUE	igd	0.0153	9.36e-06	11792	exposure	TRUE	reported	z5Fe9Z	textfile	2	1	TRUE	0.00166252	19.6337	21.0007
			rs11127419	T	C	T	C	0.0707	-0.0156	0.3559	0.33724	FALSE	FALSE	FALSE	ebi-a-GCST90018794	2	3091471	0.0243	473500	0.5215	Aplastic anemia || id:ebi-a-GCST90018794	Aplastic anemia	Aplastic anemia || ||	TRUE	igd	0.0153	3.82e-06	9252	exposure	TRUE	reported	z5Fe9Z	textfile	2	1	TRUE	0.0023026	21.3482	21.0007
			rs111417524	T	C	T	C	0.3026	-0.3112	0.0139	0.00898916	FALSE	FALSE	FALSE	ebi-a-GCST90018794	7	52054682	0.1636	473500	0.0570506	Aplastic anemia || id:ebi-a-GCST90018794	Aplastic anemia	Aplastic anemia || ||	TRUE	igd	0.0674	7.14e-06	10701	exposure	TRUE	reported	z5Fe9Z	textfile	2	1	TRUE	0.00188008	20.1529	21.0007
			rs11442499	CT	C	CT	C	-0.0707	0.0193	0.6419	0.666967	FALSE	FALSE	FALSE	ebi-a-GCST90018794	8	73410768	0.0233	473500	0.4073	Aplastic anemia || id:ebi-a-GCST90018794	Aplastic anemia	Aplastic anemia || ||	TRUE	igd	0.0157	6.69e-06	8388	exposure	TRUE	reported	z5Fe9Z	textfile	2	1	TRUE	0.00241175	20.2738	21.0007
			rs11608349	A	T	A	T	-0.3084	-0.1031	0.0168	0.0113872	FALSE	TRUE	FALSE	ebi-a-GCST90018794	12	68026044	0.1576	473500	0.5127	Aplastic anemia || id:ebi-a-GCST90018794	Aplastic anemia	Aplastic anemia || ||	TRUE	igd	0.0661	3.08e-06	9362	exposure	TRUE	reported	z5Fe9Z	textfile	2	1	TRUE	0.00231979	21.7637	21.0007
			rs116794364	C	G	C	G	-0.3015	0.3011	0.9851	0.98747	FALSE	TRUE	FALSE	ebi-a-GCST90018794	2	224292526	0.1008	473500	0.002813	Aplastic anemia || id:ebi-a-GCST90018794	Aplastic anemia	Aplastic anemia || ||	TRUE	igd	0.0631	1.77e-06	10858	exposure	TRUE	reported	z5Fe9Z	textfile	2	1	TRUE	0.00209823	22.8263	21.0007
			rs117675814	T	C	T	C	-0.2448	0.011	0.018	0.0136844	FALSE	FALSE	FALSE	ebi-a-GCST90018794	7	67523386	0.1036	473500	0.9156	Aplastic anemia || id:ebi-a-GCST90018794	Aplastic anemia	Aplastic anemia || ||	TRUE	igd	0.0544	6.8e-06	11345	exposure	TRUE	reported	z5Fe9Z	textfile	2	1	TRUE	0.00178175	20.2464	21.0007
			rs117844161	A	G	A	G	0.1842	0.0316	0.9695	0.97451	FALSE	FALSE	FALSE	ebi-a-GCST90018794	13	88387973	0.0776	473500	0.683701	Aplastic anemia || id:ebi-a-GCST90018794	Aplastic anemia	Aplastic anemia || ||	TRUE	igd	0.0408	6.34e-06	11781	exposure	TRUE	reported	z5Fe9Z	textfile	2	1	TRUE	0.00172713	20.3791	21.0007
			rs11883375	A	G	A	G	-0.1011	-0.0009	0.1385	0.157943	FALSE	FALSE	FALSE	ebi-a-GCST90018794	19	54851842	0.0359	473500	0.979	Aplastic anemia || id:ebi-a-GCST90018794	Aplastic anemia	Aplastic anemia || ||	TRUE	igd	0.0197	2.87e-07	11776	exposure	TRUE	reported	z5Fe9Z	textfile	2	1	TRUE	0.00223153	26.3327	21.0007
			rs12595568	T	G	T	G	-0.0652	0.0003	0.2544	0.353943	FALSE	FALSE	FALSE	ebi-a-GCST90018794	15	38990803	0.0248	473500	0.9888	Aplastic anemia || id:ebi-a-GCST90018794	Aplastic anemia	Aplastic anemia || ||	TRUE	igd	0.0146	7.98e-06	11792	exposure	TRUE	reported	z5Fe9Z	textfile	2	1	TRUE	0.00168837	19.9396	21.0007
			rs13105239	A	C	A	C	0.0575	0.0153	0.5333	0.55644	FALSE	FALSE	FALSE	ebi-a-GCST90018794	4	23472007	0.0226	473500	0.4976	Aplastic anemia || id:ebi-a-GCST90018794	Aplastic anemia	Aplastic anemia || ||	TRUE	igd	0.013	9.73e-06	11766	exposure	TRUE	reported	z5Fe9Z	textfile	2	1	TRUE	0.00165996	19.5603	21.0007
			rs13264315	A	T	A	T	0.0757	-0.0049	0.6575	0.663037	FALSE	TRUE	FALSE	ebi-a-GCST90018794	8	109432178	0.067	473500	0.9416	Aplastic anemia || id:ebi-a-GCST90018794	Aplastic anemia	Aplastic anemia || ||	TRUE	igd	0.0158	1.66e-06	9460	exposure	TRUE	reported	z5Fe9Z	textfile	2	1	TRUE	0.00242066	22.9502	21.0007
			rs1348602	T	G	T	A	-0.0782	-0.0054	0.2297	0.004213	TRUE	FALSE	FALSE	ebi-a-GCST90018794	13	35704767	0.2388	473500	0.982	Aplastic anemia || id:ebi-a-GCST90018794	Aplastic anemia	Aplastic anemia || ||	TRUE	igd	0.0173	6.18e-06	9023	exposure	TRUE	reported	z5Fe9Z	textfile	2	1	FALSE	0.00225937	20.428	21.0007
			rs1348602	T	G	T	G	-0.0782	0.0117	0.2297	0.314619	FALSE	FALSE	FALSE	ebi-a-GCST90018794	13	35704767	0.0255	473500	0.645	Aplastic anemia || id:ebi-a-GCST90018794	Aplastic anemia	Aplastic anemia || ||	TRUE	igd	0.0173	6.18e-06	9023	exposure	TRUE	reported	z5Fe9Z	textfile	2	2	TRUE	0.00225937	20.428	21.0007
			rs142330159	A	T	A	T	0.1155	-0.1775	0.0986	0.088699	FALSE	TRUE	FALSE	ebi-a-GCST90018794	5	171514639	0.112	473500	0.113	Aplastic anemia || id:ebi-a-GCST90018794	Aplastic anemia	Aplastic anemia || ||	TRUE	igd	0.0258	7.58e-06	9436	exposure	TRUE	reported	z5Fe9Z	textfile	2	1	TRUE	0.00211941	20.037	21.0007
			rs145344087	C	G	C	G	0.2548	0.0632	0.021	0.0189239	FALSE	TRUE	FALSE	ebi-a-GCST90018794	3	58954742	0.0975	473500	0.517201	Aplastic anemia || id:ebi-a-GCST90018794	Aplastic anemia	Aplastic anemia || ||	TRUE	igd	0.0556	4.59e-06	10281	exposure	TRUE	reported	z5Fe9Z	textfile	2	1	TRUE	0.00203858	20.9974	21.0007
			rs147461732	A	G	A	G	0.2606	-0.0986	0.0179	0.0105731	FALSE	FALSE	FALSE	ebi-a-GCST90018794	15	80114266	0.1486	473500	0.507	Aplastic anemia || id:ebi-a-GCST90018794	Aplastic anemia	Aplastic anemia || ||	TRUE	igd	0.0583	7.82e-06	11345	exposure	TRUE	reported	z5Fe9Z	textfile	2	1	TRUE	0.0017581	19.9772	21.0007
			rs150843753	T	G	T	G	0.1742	-0.1136	0.9676	0.971754	FALSE	FALSE	FALSE	ebi-a-GCST90018794	16	78805709	0.1898	473500	0.549301	Aplastic anemia || id:ebi-a-GCST90018794	Aplastic anemia	Aplastic anemia || ||	TRUE	igd	0.0385	6.05e-06	11779	exposure	TRUE	reported	z5Fe9Z	textfile	2	1	TRUE	0.00173505	20.4692	21.0007
			rs1534627	T	C	T	C	0.06	-0.0247	0.5978	0.513276	FALSE	FALSE	FALSE	ebi-a-GCST90018794	10	13969539	0.0226	473500	0.2738	Aplastic anemia || id:ebi-a-GCST90018794	Aplastic anemia	Aplastic anemia || ||	TRUE	igd	0.0132	5.48e-06	11791	exposure	TRUE	reported	z5Fe9Z	textfile	2	1	TRUE	0.00174922	20.6577	21.0007
			rs190222173	A	C	A	C	-0.3456	0.1683	0.9882	0.993218	FALSE	FALSE	FALSE	ebi-a-GCST90018794	3	121028150	0.1707	473500	0.3241	Aplastic anemia || id:ebi-a-GCST90018794	Aplastic anemia	Aplastic anemia || ||	TRUE	igd	0.0781	9.64e-06	9984	exposure	TRUE	reported	z5Fe9Z	textfile	2	1	TRUE	0.00195745	19.5776	21.0007
			rs234592	A	G	A	G	-0.0635	0.0023	0.5456	0.553223	FALSE	FALSE	FALSE	ebi-a-GCST90018794	14	97087097	0.023	473500	0.9193	Aplastic anemia || id:ebi-a-GCST90018794	Aplastic anemia	Aplastic anemia || ||	TRUE	igd	0.0136	3.02e-06	11345	exposure	TRUE	reported	z5Fe9Z	textfile	2	1	TRUE	0.00191792	21.7968	21.0007
			rs332426	A	G	A	G	0.112	0.0522	0.0899	0.0951364	FALSE	FALSE	FALSE	ebi-a-GCST90018794	19	6801966	0.0415	473500	0.2087	Aplastic anemia || id:ebi-a-GCST90018794	Aplastic anemia	Aplastic anemia || ||	TRUE	igd	0.0238	2.53e-06	11789	exposure	TRUE	reported	z5Fe9Z	textfile	2	1	TRUE	0.00187495	22.1416	21.0007
			rs4326609	A	T	A	T	-0.0707	-0.0044	0.7435	0.672613	FALSE	TRUE	FALSE	ebi-a-GCST90018794	1	244347370	0.0267	473500	0.8695	Aplastic anemia || id:ebi-a-GCST90018794	Aplastic anemia	Aplastic anemia || ||	TRUE	igd	0.0155	5.08e-06	11345	exposure	TRUE	reported	z5Fe9Z	textfile	2	1	TRUE	0.00183052	20.8017	21.0007
			rs4699986	T	G	T	G	0.0629	0.0038	0.6927	0.671625	FALSE	FALSE	FALSE	ebi-a-GCST90018794	5	61150440	0.0234	473500	0.872	Aplastic anemia || id:ebi-a-GCST90018794	Aplastic anemia	Aplastic anemia || ||	TRUE	igd	0.0139	6.03e-06	11792	exposure	TRUE	reported	z5Fe9Z	textfile	2	1	TRUE	0.00173353	20.4738	21.0007
			rs62213023	T	C	T	C	-0.1676	0.1354	0.0399	0.0395725	FALSE	FALSE	FALSE	ebi-a-GCST90018794	21	43995327	0.0583	473500	0.02031	Aplastic anemia || id:ebi-a-GCST90018794	Aplastic anemia	Aplastic anemia || ||	TRUE	igd	0.0374	7.42e-06	11345	exposure	TRUE	reported	z5Fe9Z	textfile	2	1	TRUE	0.00176698	20.0784	21.0007
			rs7225483	T	G	T	G	0.0671	-0.0133	0.486	0.524727	FALSE	FALSE	FALSE	ebi-a-GCST90018794	17	28341679	0.0224	473500	0.5524	Aplastic anemia || id:ebi-a-GCST90018794	Aplastic anemia	Aplastic anemia || ||	TRUE	igd	0.0143	2.7e-06	9849	exposure	TRUE	reported	z5Fe9Z	textfile	2	1	TRUE	0.00223055	22.0133	21.0007
			rs74992559	A	G	A	G	0.1725	0.004	0.0351	0.0277626	FALSE	FALSE	FALSE	ebi-a-GCST90018794	10	31490202	0.08	473500	0.9603	Aplastic anemia || id:ebi-a-GCST90018794	Aplastic anemia	Aplastic anemia || ||	TRUE	igd	0.0367	2.6e-06	11784	exposure	TRUE	reported	z5Fe9Z	textfile	2	1	TRUE	0.00187128	22.0888	21.0007
			rs80092539	A	T	A	T	0.0993	-0.0042	0.8758	0.875611	FALSE	TRUE	FALSE	ebi-a-GCST90018794	2	46125903	0.0385	473500	0.9139	Aplastic anemia || id:ebi-a-GCST90018794	Aplastic anemia	Aplastic anemia || ||	TRUE	igd	0.0213	3.13e-06	11345	exposure	TRUE	reported	z5Fe9Z	textfile	2	1	TRUE	0.00191207	21.7301	21.0007
			rs825264	A	G	A	G	-0.2119	0.0064	0.0321	0.052333	FALSE	FALSE	FALSE	ebi-a-GCST90018794	2	222585468	0.0492	473500	0.8957	Aplastic anemia || id:ebi-a-GCST90018794	Aplastic anemia	Aplastic anemia || ||	TRUE	igd	0.0453	2.9e-06	10291	exposure	TRUE	reported	z5Fe9Z	textfile	2	1	TRUE	0.00212171	21.8767	21.0007
			rs9482537	C	G	C	G	0.1084	-0.0784	0.9095	0.915605	FALSE	TRUE	FALSE	ebi-a-GCST90018794	6	124651086	0.0388	473500	0.0433102	Aplastic anemia || id:ebi-a-GCST90018794	Aplastic anemia	Aplastic anemia || ||	TRUE	igd	0.0243	8.16e-06	11345	exposure	TRUE	reported	z5Fe9Z	textfile	2	1	TRUE	0.00175098	19.8962	21.0007
			rs9648464	T	C	T	C	0.0606	-0.0016	0.4384	0.471901	FALSE	FALSE	FALSE	ebi-a-GCST90018794	7	4467714	0.0226	473500	0.9422	Aplastic anemia || id:ebi-a-GCST90018794	Aplastic anemia	Aplastic anemia || ||	TRUE	igd	0.0135	7.16e-06	11345	exposure	TRUE	reported	z5Fe9Z	textfile	2	1	TRUE	0.00177297	20.1466	21.0007
		step2	SNP	effect_allele.exposure	other_allele.exposure	effect_allele.outcome	other_allele.outcome	beta.exposure	beta.outcome	eaf.exposure	eaf.outcome	remove	palindromic	ambiguous	id.outcome	se.outcome	pval.outcome	samplesize.outcome	outcome	mr_keep.outcome	pval_origin.outcome	data_source.outcome	chr.exposure	pos.exposure	se.exposure	pval.exposure	samplesize.exposure	id.exposure	exposure	mr_keep.exposure	pval_origin.exposure	data_source.exposure	action	SNP_index	mr_keep
			rs11166231	A	C	A	C	0.6172	0.0531	0.025387	0.0167	FALSE	FALSE	FALSE	dpm8gw	0.056	0.343	10858	outcome	TRUE	reported	textfile	1	99815593	0.1194	2.355e-07	473500	ebi-a-GCST90018794	|| id:ebi-a-GCST90018794	TRUE	reported	igd	2	1	TRUE
			rs115045761	A	T	A	T	0.3647	-0.0105	0.0279778	0.0314	FALSE	TRUE	FALSE	dpm8gw	0.0393	0.789	11782	outcome	TRUE	reported	textfile	2	119019495	0.0784	3.26197e-06	473500	ebi-a-GCST90018794	|| id:ebi-a-GCST90018794	TRUE	reported	igd	2	1	TRUE
			rs115958490	A	G	A	G	-0.243	-0.0346	0.0326457	0.026	FALSE	FALSE	FALSE	dpm8gw	0.044	0.432	11785	outcome	TRUE	reported	textfile	3	62137076	0.052	2.94897e-06	473500	ebi-a-GCST90018794	|| id:ebi-a-GCST90018794	TRUE	reported	igd	2	1	TRUE
			rs141283979	T	C	T	C	0.8972	-0.0021	0.0290067	0.0593	FALSE	FALSE	FALSE	dpm8gw	0.0401	0.958	7523	outcome	TRUE	reported	textfile	14	105417581	0.2012	8.22299e-06	473500	ebi-a-GCST90018794	|| id:ebi-a-GCST90018794	TRUE	reported	igd	2	1	TRUE
			rs148837641	C	T	C	T	0.8879	-0.0662	0.0100052	0.0136	FALSE	FALSE	FALSE	dpm8gw	0.073	0.364	9984	outcome	TRUE	reported	textfile	4	172658665	0.1904	3.11e-06	473500	ebi-a-GCST90018794	|| id:ebi-a-GCST90018794	TRUE	reported	igd	2	1	TRUE
			rs17427917	C	T	C	T	0.3724	0.0313	0.0281343	0.0305	FALSE	FALSE	FALSE	dpm8gw	0.0429	0.466	11793	outcome	TRUE	reported	textfile	7	27230831	0.0744	5.49997e-07	473500	ebi-a-GCST90018794	|| id:ebi-a-GCST90018794	TRUE	reported	igd	2	1	TRUE
			rs192906087	G	C	G	C	0.4052	0.0263	0.146982	0.136	FALSE	TRUE	FALSE	dpm8gw	0.0238	0.269	9161	outcome	TRUE	reported	textfile	4	183738413	0.0915	9.52796e-06	473500	ebi-a-GCST90018794	|| id:ebi-a-GCST90018794	TRUE	reported	igd	2	1	TRUE
			rs1968707	G	C	G	C	-0.452	-0.0722	0.984645	0.987	FALSE	TRUE	FALSE	dpm8gw	0.0768	0.347	9362	outcome	TRUE	reported	textfile	2	236941658	0.0941	1.546e-06	473500	ebi-a-GCST90018794	|| id:ebi-a-GCST90018794	TRUE	reported	igd	2	1	TRUE
			rs2554616	T	C	T	C	-0.1299	0.0125	0.783127	0.7955	FALSE	FALSE	FALSE	dpm8gw	0.0169	0.46	11345	outcome	TRUE	reported	textfile	8	3798162	0.0294	9.88804e-06	473500	ebi-a-GCST90018794	|| id:ebi-a-GCST90018794	TRUE	reported	igd	2	1	TRUE
			rs2812506	T	G	T	G	0.1179	-0.003	0.246003	0.199	FALSE	FALSE	FALSE	dpm8gw	0.0166	0.857	11786	outcome	TRUE	reported	textfile	10	71421754	0.0258	4.77903e-06	473500	ebi-a-GCST90018794	|| id:ebi-a-GCST90018794	TRUE	reported	igd	2	1	TRUE
			rs3094680	T	C	T	C	-0.1219	-0.0164	0.584152	0.5995	FALSE	FALSE	FALSE	dpm8gw	0.0131	0.211	11793	outcome	TRUE	reported	textfile	6	31243895	0.0264	4.028e-06	473500	ebi-a-GCST90018794	|| id:ebi-a-GCST90018794	TRUE	reported	igd	2	1	TRUE
			rs35907743	T	C	T	C	-0.1101	0.0127	0.63653	0.649	FALSE	FALSE	FALSE	dpm8gw	0.0143	0.374	11345	outcome	TRUE	reported	textfile	16	12497790	0.0233	2.231e-06	473500	ebi-a-GCST90018794	|| id:ebi-a-GCST90018794	TRUE	reported	igd	2	1	TRUE
			rs4658911	T	C	T	C	0.1695	-0.0083	0.129067	0.1302	FALSE	FALSE	FALSE	dpm8gw	0.0202	0.681	11344	outcome	TRUE	reported	textfile	1	231427220	0.0355	1.798e-06	473500	ebi-a-GCST90018794	|| id:ebi-a-GCST90018794	TRUE	reported	igd	2	1	TRUE
			rs61494430	G	C	G	C	0.3419	0.0087	0.357567	0.2109	FALSE	TRUE	FALSE	dpm8gw	0.0192	0.65	8587	outcome	TRUE	reported	textfile	15	53097493	0.0706	1.277e-06	473500	ebi-a-GCST90018794	|| id:ebi-a-GCST90018794	TRUE	reported	igd	2	1	TRUE
			rs62006485	T	C	T	C	0.1447	0.0165	0.126515	0.1714	FALSE	FALSE	FALSE	dpm8gw	0.0174	0.343	11792	outcome	TRUE	reported	textfile	15	80625928	0.0317	4.81404e-06	473500	ebi-a-GCST90018794	|| id:ebi-a-GCST90018794	TRUE	reported	igd	2	1	TRUE
			rs67888275	T	C	T	C	0.1072	0.0192	0.227062	0.3014	FALSE	FALSE	FALSE	dpm8gw	0.0147	0.192	11345	outcome	TRUE	reported	textfile	11	134753551	0.0238	6.79297e-06	473500	ebi-a-GCST90018794	|| id:ebi-a-GCST90018794	TRUE	reported	igd	2	1	TRUE
			rs7190862	A	G	A	G	-0.1624	-0.0103	0.147671	0.1494	FALSE	FALSE	FALSE	dpm8gw	0.0187	0.582	11779	outcome	TRUE	reported	textfile	16	85121696	0.0328	7.45899e-07	473500	ebi-a-GCST90018794	|| id:ebi-a-GCST90018794	TRUE	reported	igd	2	1	TRUE
			rs7657126	A	G	A	G	-0.1804	-0.0036	0.0977449	0.1024	FALSE	FALSE	FALSE	dpm8gw	0.0229	0.875	11345	outcome	TRUE	reported	textfile	4	39698107	0.0395	4.92799e-06	473500	ebi-a-GCST90018794	|| id:ebi-a-GCST90018794	TRUE	reported	igd	2	1	TRUE
			rs8087288	T	G	T	G	-0.3013	0.0035	0.61077	0.5904	FALSE	FALSE	FALSE	dpm8gw	0.0166	0.833	7943	outcome	TRUE	reported	textfile	18	10588275	0.0649	3.48097e-06	473500	ebi-a-GCST90018794	|| id:ebi-a-GCST90018794	TRUE	reported	igd	2	1	TRUE
		step3	SNP	effect_allele.exposure	other_allele.exposure	effect_allele.outcome	other_allele.outcome	beta.exposure	beta.outcome	eaf.exposure	eaf.outcome	remove	palindromic	ambiguous	id.outcome	chr	pos	se.outcome	samplesize.outcome	pval.outcome	outcome	originalname.outcome	outcome.deprecated	mr_keep.outcome	data_source.outcome	proxy.outcome	target_snp.outcome	proxy_snp.outcome	target_a1.outcome	target_a2.outcome	proxy_a1.outcome	proxy_a2.outcome	se.exposure	pval.exposure	samplesize.exposure	exposure	mr_keep.exposure	pval_origin.exposure	id.exposure	data_source.exposure	action	SNP_index	mr_keep	R2	f	meanf
			rs10152968	A	G	A	G	0.0678	0.02508	0.7664	0.8466	FALSE	FALSE	FALSE	ebi-a-GCST90001976	15	60604436	0.03652	3113	0.4922	FSC-A on Natural Killer T || id:ebi-a-GCST90001976	FSC-A on Natural Killer T	FSC-A on Natural Killer T || ||	TRUE	igd	NA	NA	NA	NA	NA	NA	NA	0.0153	9.36e-06	11792	exposure	TRUE	reported	z5Fe9Z	textfile	2	1	TRUE	0.00166252	19.6337	21.0347
			rs111417524	T	C	T	C	0.3026	0.0366	0.0139	0.0053	FALSE	FALSE	FALSE	ebi-a-GCST90001976	7	52054682	0.1837	3113	0.8421	FSC-A on Natural Killer T || id:ebi-a-GCST90001976	FSC-A on Natural Killer T	FSC-A on Natural Killer T || ||	TRUE	igd	NA	NA	NA	NA	NA	NA	NA	0.0674	7.14e-06	10701	exposure	TRUE	reported	z5Fe9Z	textfile	2	1	TRUE	0.00188008	20.1529	21.0347
			rs11608349	A	T	A	T	-0.3084	0.05327	0.0168	0.0138	FALSE	TRUE	FALSE	ebi-a-GCST90001976	12	68026044	0.1087	3113	0.6242	FSC-A on Natural Killer T || id:ebi-a-GCST90001976	FSC-A on Natural Killer T	FSC-A on Natural Killer T || ||	TRUE	igd	NA	NA	NA	NA	NA	NA	NA	0.0661	3.08e-06	9362	exposure	TRUE	reported	z5Fe9Z	textfile	2	1	TRUE	0.00231979	21.7637	21.0347
			rs116794364	C	G	C	G	-0.3015	-0.2513	0.9851	0.9968	FALSE	TRUE	FALSE	ebi-a-GCST90001976	2	224292526	0.2251	3113	0.2644	FSC-A on Natural Killer T || id:ebi-a-GCST90001976	FSC-A on Natural Killer T	FSC-A on Natural Killer T || ||	TRUE	igd	NA	NA	NA	NA	NA	NA	NA	0.0631	1.77e-06	10858	exposure	TRUE	reported	z5Fe9Z	textfile	2	1	TRUE	0.00209823	22.8263	21.0347
			rs117675814	T	C	T	C	-0.2448	0.584	0.018	0.0005	FALSE	FALSE	FALSE	ebi-a-GCST90001976	7	67523386	0.5752	3113	0.31	FSC-A on Natural Killer T || id:ebi-a-GCST90001976	FSC-A on Natural Killer T	FSC-A on Natural Killer T || ||	TRUE	igd	NA	NA	NA	NA	NA	NA	NA	0.0544	6.8e-06	11345	exposure	TRUE	reported	z5Fe9Z	textfile	2	1	TRUE	0.00178175	20.2464	21.0347
			rs117844161	A	G	A	G	0.1842	-0.03235	0.9695	0.929	FALSE	FALSE	FALSE	ebi-a-GCST90001976	13	88387973	0.05234	3113	0.5365	FSC-A on Natural Killer T || id:ebi-a-GCST90001976	FSC-A on Natural Killer T	FSC-A on Natural Killer T || ||	TRUE	igd	NA	NA	NA	NA	NA	NA	NA	0.0408	6.34e-06	11781	exposure	TRUE	reported	z5Fe9Z	textfile	2	1	TRUE	0.00172713	20.3791	21.0347
			rs11883375	A	G	A	G	-0.1011	-0.04529	0.1385	0.1049	FALSE	FALSE	FALSE	ebi-a-GCST90001976	19	54851842	0.04233	3113	0.2847	FSC-A on Natural Killer T || id:ebi-a-GCST90001976	FSC-A on Natural Killer T	FSC-A on Natural Killer T || ||	TRUE	igd	NA	NA	NA	NA	NA	NA	NA	0.0197	2.87e-07	11776	exposure	TRUE	reported	z5Fe9Z	textfile	2	1	TRUE	0.00223153	26.3327	21.0347
			rs12595568	T	G	T	G	-0.0652	-0.06196	0.2544	0.2152	FALSE	FALSE	FALSE	ebi-a-GCST90001976	15	38990803	0.03181	3113	0.0515597	FSC-A on Natural Killer T || id:ebi-a-GCST90001976	FSC-A on Natural Killer T	FSC-A on Natural Killer T || ||	TRUE	igd	NA	NA	NA	NA	NA	NA	NA	0.0146	7.98e-06	11792	exposure	TRUE	reported	z5Fe9Z	textfile	2	1	TRUE	0.00168837	19.9396	21.0347
			rs13105239	A	C	A	C	0.0575	0.008578	0.5333	0.4041	FALSE	FALSE	FALSE	ebi-a-GCST90001976	4	23472007	0.02656	3113	0.746799	FSC-A on Natural Killer T || id:ebi-a-GCST90001976	FSC-A on Natural Killer T	FSC-A on Natural Killer T || ||	TRUE	igd	NA	NA	NA	NA	NA	NA	NA	0.013	9.73e-06	11766	exposure	TRUE	reported	z5Fe9Z	textfile	2	1	TRUE	0.00165996	19.5603	21.0347
			rs13264315	A	T	A	T	0.0757	0.04381	0.6575	0.7804	FALSE	TRUE	FALSE	ebi-a-GCST90001976	8	109432178	0.03175	3113	0.1678	FSC-A on Natural Killer T || id:ebi-a-GCST90001976	FSC-A on Natural Killer T	FSC-A on Natural Killer T || ||	TRUE	igd	NA	NA	NA	NA	NA	NA	NA	0.0158	1.66e-06	9460	exposure	TRUE	reported	z5Fe9Z	textfile	2	1	TRUE	0.00242066	22.9502	21.0347
			rs1348602	T	G	T	G	-0.0782	-0.03054	0.2297	0.2059	FALSE	FALSE	FALSE	ebi-a-GCST90001976	13	35704767	0.0324	3113	0.3461	FSC-A on Natural Killer T || id:ebi-a-GCST90001976	FSC-A on Natural Killer T	FSC-A on Natural Killer T || ||	TRUE	igd	NA	NA	NA	NA	NA	NA	NA	0.0173	6.18e-06	9023	exposure	TRUE	reported	z5Fe9Z	textfile	2	1	TRUE	0.00225937	20.428	21.0347
			rs142330159	A	T	A	T	0.1155	0.0612	0.0986	0.1661	FALSE	TRUE	FALSE	ebi-a-GCST90001976	5	171521141	0.03504	3113	0.0807997	FSC-A on Natural Killer T || id:ebi-a-GCST90001976	FSC-A on Natural Killer T	FSC-A on Natural Killer T || ||	TRUE	igd	TRUE	rs142330159	rs77586605	A	TRUE	G	A	0.0258	7.58e-06	9436	exposure	TRUE	reported	z5Fe9Z	textfile	2	1	TRUE	0.00211941	20.037	21.0347
			rs145344087	C	G	C	G	0.2548	0.0294	0.021	0.0143	FALSE	TRUE	FALSE	ebi-a-GCST90001976	3	58954742	0.1123	3113	0.7935	FSC-A on Natural Killer T || id:ebi-a-GCST90001976	FSC-A on Natural Killer T	FSC-A on Natural Killer T || ||	TRUE	igd	NA	NA	NA	NA	NA	NA	NA	0.0556	4.59e-06	10281	exposure	TRUE	reported	z5Fe9Z	textfile	2	1	TRUE	0.00203858	20.9974	21.0347
			rs147461732	A	G	A	G	0.2606	0.04592	0.0179	0.0315	FALSE	FALSE	FALSE	ebi-a-GCST90001976	15	80114266	0.07626	3113	0.5471	FSC-A on Natural Killer T || id:ebi-a-GCST90001976	FSC-A on Natural Killer T	FSC-A on Natural Killer T || ||	TRUE	igd	NA	NA	NA	NA	NA	NA	NA	0.0583	7.82e-06	11345	exposure	TRUE	reported	z5Fe9Z	textfile	2	1	TRUE	0.0017581	19.9772	21.0347
			rs150843753	T	G	T	G	0.1742	0.1291	0.9676	0.9859	FALSE	FALSE	FALSE	ebi-a-GCST90001976	16	78805709	0.1107	3113	0.2438	FSC-A on Natural Killer T || id:ebi-a-GCST90001976	FSC-A on Natural Killer T	FSC-A on Natural Killer T || ||	TRUE	igd	NA	NA	NA	NA	NA	NA	NA	0.0385	6.05e-06	11779	exposure	TRUE	reported	z5Fe9Z	textfile	2	1	TRUE	0.00173505	20.4692	21.0347
			rs1534627	T	C	T	C	0.06	0.01839	0.5978	0.5302	FALSE	FALSE	FALSE	ebi-a-GCST90001976	10	13969539	0.0263	3113	0.4844	FSC-A on Natural Killer T || id:ebi-a-GCST90001976	FSC-A on Natural Killer T	FSC-A on Natural Killer T || ||	TRUE	igd	NA	NA	NA	NA	NA	NA	NA	0.0132	5.48e-06	11791	exposure	TRUE	reported	z5Fe9Z	textfile	2	1	TRUE	0.00174922	20.6577	21.0347
			rs190222173	A	C	A	C	-0.3456	-0.2696	0.9882	0.9981	FALSE	FALSE	FALSE	ebi-a-GCST90001976	3	121028150	0.3394	3113	0.427	FSC-A on Natural Killer T || id:ebi-a-GCST90001976	FSC-A on Natural Killer T	FSC-A on Natural Killer T || ||	TRUE	igd	NA	NA	NA	NA	NA	NA	NA	0.0781	9.64e-06	9984	exposure	TRUE	reported	z5Fe9Z	textfile	2	1	TRUE	0.00195745	19.5776	21.0347
			rs234592	A	G	A	G	-0.0635	-0.0003234	0.5456	0.4109	FALSE	FALSE	FALSE	ebi-a-GCST90001976	14	97087097	0.02651	3113	0.9903	FSC-A on Natural Killer T || id:ebi-a-GCST90001976	FSC-A on Natural Killer T	FSC-A on Natural Killer T || ||	TRUE	igd	NA	NA	NA	NA	NA	NA	NA	0.0136	3.02e-06	11345	exposure	TRUE	reported	z5Fe9Z	textfile	2	1	TRUE	0.00191792	21.7968	21.0347
			rs332426	A	G	A	G	0.112	-0.007733	0.0899	0.1865	FALSE	FALSE	FALSE	ebi-a-GCST90001976	19	6801966	0.03296	3113	0.8145	FSC-A on Natural Killer T || id:ebi-a-GCST90001976	FSC-A on Natural Killer T	FSC-A on Natural Killer T || ||	TRUE	igd	NA	NA	NA	NA	NA	NA	NA	0.0238	2.53e-06	11789	exposure	TRUE	reported	z5Fe9Z	textfile	2	1	TRUE	0.00187495	22.1416	21.0347
			rs4326609	A	T	A	T	-0.0707	0.003812	0.7435	0.8468	FALSE	TRUE	FALSE	ebi-a-GCST90001976	1	244347370	0.03602	3113	0.9157	FSC-A on Natural Killer T || id:ebi-a-GCST90001976	FSC-A on Natural Killer T	FSC-A on Natural Killer T || ||	TRUE	igd	NA	NA	NA	NA	NA	NA	NA	0.0155	5.08e-06	11345	exposure	TRUE	reported	z5Fe9Z	textfile	2	1	TRUE	0.00183052	20.8017	21.0347
			rs4699986	T	G	T	G	0.0629	-0.001167	0.6927	0.7104	FALSE	FALSE	FALSE	ebi-a-GCST90001976	5	61150440	0.02875	3113	0.9676	FSC-A on Natural Killer T || id:ebi-a-GCST90001976	FSC-A on Natural Killer T	FSC-A on Natural Killer T || ||	TRUE	igd	NA	NA	NA	NA	NA	NA	NA	0.0139	6.03e-06	11792	exposure	TRUE	reported	z5Fe9Z	textfile	2	1	TRUE	0.00173353	20.4738	21.0347
			rs62213023	T	C	T	C	-0.1676	-0.0312	0.0399	0.0398	FALSE	FALSE	FALSE	ebi-a-GCST90001976	21	43995327	0.067	3113	0.6414	FSC-A on Natural Killer T || id:ebi-a-GCST90001976	FSC-A on Natural Killer T	FSC-A on Natural Killer T || ||	TRUE	igd	NA	NA	NA	NA	NA	NA	NA	0.0374	7.42e-06	11345	exposure	TRUE	reported	z5Fe9Z	textfile	2	1	TRUE	0.00176698	20.0784	21.0347
			rs7225483	T	G	T	G	0.0671	0.01056	0.486	0.5035	FALSE	FALSE	FALSE	ebi-a-GCST90001976	17	28341679	0.02671	3113	0.692599	FSC-A on Natural Killer T || id:ebi-a-GCST90001976	FSC-A on Natural Killer T	FSC-A on Natural Killer T || ||	TRUE	igd	NA	NA	NA	NA	NA	NA	NA	0.0143	2.7e-06	9849	exposure	TRUE	reported	z5Fe9Z	textfile	2	1	TRUE	0.00223055	22.0133	21.0347
			rs74992559	A	G	A	G	0.1725	0.03713	0.0351	0.1078	FALSE	FALSE	FALSE	ebi-a-GCST90001976	10	31490202	0.04313	3113	0.3893	FSC-A on Natural Killer T || id:ebi-a-GCST90001976	FSC-A on Natural Killer T	FSC-A on Natural Killer T || ||	TRUE	igd	NA	NA	NA	NA	NA	NA	NA	0.0367	2.6e-06	11784	exposure	TRUE	reported	z5Fe9Z	textfile	2	1	TRUE	0.00187128	22.0888	21.0347
			rs80092539	A	T	A	T	0.0993	0.07094	0.8758	0.8244	FALSE	TRUE	FALSE	ebi-a-GCST90001976	2	46125903	0.034	3113	0.0370297	FSC-A on Natural Killer T || id:ebi-a-GCST90001976	FSC-A on Natural Killer T	FSC-A on Natural Killer T || ||	TRUE	igd	NA	NA	NA	NA	NA	NA	NA	0.0213	3.13e-06	11345	exposure	TRUE	reported	z5Fe9Z	textfile	2	1	TRUE	0.00191207	21.7301	21.0347
			rs825264	A	G	A	G	-0.2119	0.03283	0.0321	0.0447	FALSE	FALSE	FALSE	ebi-a-GCST90001976	2	222585468	0.06243	3113	0.599	FSC-A on Natural Killer T || id:ebi-a-GCST90001976	FSC-A on Natural Killer T	FSC-A on Natural Killer T || ||	TRUE	igd	NA	NA	NA	NA	NA	NA	NA	0.0453	2.9e-06	10291	exposure	TRUE	reported	z5Fe9Z	textfile	2	1	TRUE	0.00212171	21.8767	21.0347
			rs9482537	C	G	C	G	0.1084	0.0229	0.9095	0.8848	FALSE	TRUE	FALSE	ebi-a-GCST90001976	6	124651086	0.04107	3113	0.5772	FSC-A on Natural Killer T || id:ebi-a-GCST90001976	FSC-A on Natural Killer T	FSC-A on Natural Killer T || ||	TRUE	igd	NA	NA	NA	NA	NA	NA	NA	0.0243	8.16e-06	11345	exposure	TRUE	reported	z5Fe9Z	textfile	2	1	TRUE	0.00175098	19.8962	21.0347
			rs9648464	T	C	T	C	0.0606	-0.04715	0.4384	0.4753	FALSE	FALSE	FALSE	ebi-a-GCST90001976	7	4467714	0.02611	3113	0.0710493	FSC-A on Natural Killer T || id:ebi-a-GCST90001976	FSC-A on Natural Killer T	FSC-A on Natural Killer T || ||	TRUE	igd	NA	NA	NA	NA	NA	NA	NA	0.0135	7.16e-06	11345	exposure	TRUE	reported	z5Fe9Z	textfile	2	1	TRUE	0.00177297	20.1466	21.0347
		step4	SNP	effect_allele.exposure	other_allele.exposure	effect_allele.outcome	other_allele.outcome	beta.exposure	beta.outcome	eaf.exposure	eaf.outcome	remove	palindromic	ambiguous	id.outcome	chr	pos	se.outcome	samplesize.outcome	pval.outcome	outcome	originalname.outcome	outcome.deprecated	mr_keep.outcome	data_source.outcome	proxy.outcome	target_snp.outcome	proxy_snp.outcome	target_a1.outcome	target_a2.outcome	proxy_a1.outcome	proxy_a2.outcome	pval.exposure	samplesize.exposure	se.exposure	pos.exposure	chr.exposure	id.exposure	exposure	mr_keep.exposure	pval_origin.exposure	data_source.exposure	action	SNP_index	mr_keep	R2	f	meanf
			rs10425426	T	G	T	G	-0.2039	-0.0312	0.0888	0.0830863	FALSE	FALSE	FALSE	ebi-a-GCST90018794	19	8782089	0.1132	473500	0.7826	Aplastic anemia || id:ebi-a-GCST90018794	Aplastic anemia	Aplastic anemia || ||	TRUE	igd	NA	NA	NA	NA	NA	NA	NA	8.48496e-06	3113	0.04572	8782089	19	ebi-a-GCST90001976	|| id:ebi-a-GCST90001976	TRUE	reported	igd	2	1	TRUE	0.00634859	19.8766	21.3808
			rs10739941	G	A	G	A	0.158	0.0212	0.8252	0.83638	FALSE	FALSE	FALSE	ebi-a-GCST90018794	9	95767562	0.0292	473500	0.4679	Aplastic anemia || id:ebi-a-GCST90018794	Aplastic anemia	Aplastic anemia || ||	TRUE	igd	NA	NA	NA	NA	NA	NA	NA	3.30902e-06	3113	0.03392	95767562	9	ebi-a-GCST90001976	|| id:ebi-a-GCST90001976	TRUE	reported	igd	2	1	TRUE	0.00692161	21.6832	21.3808
			rs111953444	T	C	T	C	0.345	0.0385	0.0304	0.0564239	FALSE	FALSE	FALSE	ebi-a-GCST90018794	21	36130326	0.0518	473500	0.4574	Aplastic anemia || id:ebi-a-GCST90018794	Aplastic anemia	Aplastic anemia || ||	TRUE	igd	NA	NA	NA	NA	NA	NA	NA	8.30596e-06	3113	0.07727	36130326	21	ebi-a-GCST90001976	|| id:ebi-a-GCST90001976	TRUE	reported	igd	2	1	TRUE	0.00636304	19.9222	21.3808
			rs113047054	C	G	C	G	-0.2743	0.0092	0.0567	0.132526	FALSE	TRUE	FALSE	ebi-a-GCST90018794	9	12210926	0.05	473500	0.8545	Aplastic anemia || id:ebi-a-GCST90018794	Aplastic anemia	Aplastic anemia || ||	TRUE	igd	NA	NA	NA	NA	NA	NA	NA	1.11199e-06	3113	0.05621	12210926	9	ebi-a-GCST90001976	|| id:ebi-a-GCST90001976	TRUE	reported	igd	2	1	TRUE	0.00759164	23.7983	21.3808
			rs12442698	G	T	G	T	-0.1196	0.0593	0.6193	0.689622	FALSE	FALSE	FALSE	ebi-a-GCST90018794	15	93856756	0.0241	473500	0.0137401	Aplastic anemia || id:ebi-a-GCST90018794	Aplastic anemia	Aplastic anemia || ||	TRUE	igd	NA	NA	NA	NA	NA	NA	NA	7.33196e-06	3113	0.02662	93856756	15	ebi-a-GCST90001976	|| id:ebi-a-GCST90001976	TRUE	reported	igd	2	1	TRUE	0.00644258	20.1728	21.3808
			rs140611829	A	G	A	G	-0.5107	0.0193	0.0132	0.0103837	FALSE	FALSE	FALSE	ebi-a-GCST90018794	6	14271982	0.1194	473500	0.8717	Aplastic anemia || id:ebi-a-GCST90018794	Aplastic anemia	Aplastic anemia || ||	TRUE	igd	NA	NA	NA	NA	NA	NA	NA	7.69609e-06	3113	0.114	14271982	6	ebi-a-GCST90001976	|| id:ebi-a-GCST90001976	TRUE	reported	igd	2	1	TRUE	0.00640549	20.0559	21.3808
			rs144044889	C	T	C	T	0.2973	-0.2211	0.0395	0.00966236	FALSE	FALSE	FALSE	ebi-a-GCST90018794	11	94415091	0.2162	473500	0.3064	Aplastic anemia || id:ebi-a-GCST90018794	Aplastic anemia	Aplastic anemia || ||	TRUE	igd	NA	NA	NA	NA	NA	NA	NA	9.51809e-06	3113	0.06703	94415091	11	ebi-a-GCST90001976	|| id:ebi-a-GCST90001976	TRUE	reported	igd	2	1	TRUE	0.00627966	19.6595	21.3808
			rs146765347	T	C	T	C	-0.3331	0.0272	0.0495	0.029672	FALSE	FALSE	FALSE	ebi-a-GCST90018794	11	11413255	0.0719	473500	0.705399	Aplastic anemia || id:ebi-a-GCST90018794	Aplastic anemia	Aplastic anemia || ||	TRUE	igd	NA	NA	NA	NA	NA	NA	NA	4.54999e-08	3113	0.06077	11413255	11	ebi-a-GCST90001976	|| id:ebi-a-GCST90001976	TRUE	reported	igd	2	1	TRUE	0.00955917	30.0256	21.3808
			rs149563576	A	G	A	G	0.279	0.0629	0.0458	0.0189333	FALSE	FALSE	FALSE	ebi-a-GCST90018794	14	29143463	0.1176	473500	0.5926	Aplastic anemia || id:ebi-a-GCST90018794	Aplastic anemia	Aplastic anemia || ||	TRUE	igd	NA	NA	NA	NA	NA	NA	NA	8.37009e-06	3113	0.06252	29143463	14	ebi-a-GCST90001976	|| id:ebi-a-GCST90001976	TRUE	reported	igd	2	1	TRUE	0.00635656	19.9018	21.3808
			rs17861816	G	T	G	T	0.2289	0.0119	0.0699	0.031619	FALSE	FALSE	FALSE	ebi-a-GCST90018794	4	118297081	0.0698	473500	0.8645	Aplastic anemia || id:ebi-a-GCST90018794	Aplastic anemia	Aplastic anemia || ||	TRUE	igd	NA	NA	NA	NA	NA	NA	NA	5.91998e-06	3113	0.05046	118297081	4	ebi-a-GCST90001976	|| id:ebi-a-GCST90001976	TRUE	reported	igd	2	1	TRUE	0.00656684	20.5645	21.3808
			rs200789118	T	G	T	G	-0.3345	-0.043	0.0422	0.0481182	FALSE	FALSE	FALSE	ebi-a-GCST90018794	1	62682008	0.0469	473500	0.3592	Aplastic anemia || id:ebi-a-GCST90018794	Aplastic anemia	Aplastic anemia || ||	TRUE	igd	TRUE	rs200789118	rs77879383	T	G	T	C	3.75301e-06	3113	0.0722	62675673	1	ebi-a-GCST90001976	|| id:ebi-a-GCST90001976	TRUE	reported	igd	2	1	TRUE	0.00684785	21.4506	21.3808
			rs2216310	A	G	A	G	0.1198	0.0173	0.5896	0.516652	FALSE	FALSE	FALSE	ebi-a-GCST90018794	14	77533344	0.0226	473500	0.444	Aplastic anemia || id:ebi-a-GCST90018794	Aplastic anemia	Aplastic anemia || ||	TRUE	igd	NA	NA	NA	NA	NA	NA	NA	6.33607e-06	3113	0.02649	77533344	14	ebi-a-GCST90001976	|| id:ebi-a-GCST90001976	TRUE	reported	igd	2	1	TRUE	0.00652719	20.4395	21.3808
			rs4705195	G	A	G	A	-0.1472	-0.0431	0.7967	0.829156	FALSE	FALSE	FALSE	ebi-a-GCST90018794	5	147171592	0.0276	473500	0.118	Aplastic anemia || id:ebi-a-GCST90018794	Aplastic anemia	Aplastic anemia || ||	TRUE	igd	NA	NA	NA	NA	NA	NA	NA	5.94799e-06	3113	0.03245	147171592	5	ebi-a-GCST90001976	|| id:ebi-a-GCST90001976	TRUE	reported	igd	2	1	TRUE	0.00656668	20.564	21.3808
			rs55723607	A	G	A	G	0.5933	0.3038	0.0104	0.0107901	FALSE	FALSE	FALSE	ebi-a-GCST90018794	1	39487995	0.2169	473500	0.1614	Aplastic anemia || id:ebi-a-GCST90018794	Aplastic anemia	Aplastic anemia || ||	TRUE	igd	NA	NA	NA	NA	NA	NA	NA	6.51298e-06	3113	0.1314	39487995	1	ebi-a-GCST90001976	|| id:ebi-a-GCST90001976	TRUE	reported	igd	2	1	TRUE	0.00650645	20.3741	21.3808
			rs56310961	A	G	A	G	0.2188	0.0435	0.081	0.0934274	FALSE	FALSE	FALSE	ebi-a-GCST90018794	5	63593803	0.044	473500	0.3238	Aplastic anemia || id:ebi-a-GCST90018794	Aplastic anemia	Aplastic anemia || ||	TRUE	igd	NA	NA	NA	NA	NA	NA	NA	4.32504e-06	3113	0.04753	63593803	5	ebi-a-GCST90001976	|| id:ebi-a-GCST90001976	TRUE	reported	igd	2	1	TRUE	0.00676135	21.1778	21.3808
			rs60499622	T	C	T	C	0.2272	-0.0105	0.1078	0.101637	FALSE	FALSE	FALSE	ebi-a-GCST90018794	10	126551228	0.0409	473500	0.7983	Aplastic anemia || id:ebi-a-GCST90018794	Aplastic anemia	Aplastic anemia || ||	TRUE	igd	NA	NA	NA	NA	NA	NA	NA	3.86901e-08	3113	0.04123	126551228	10	ebi-a-GCST90001976	|| id:ebi-a-GCST90001976	TRUE	reported	igd	2	1	TRUE	0.0096604	30.3467	21.3808
			rs6469957	T	A	T	A	0.1681	-0.0533	0.1423	0.308814	FALSE	TRUE	FALSE	ebi-a-GCST90018794	8	121855078	0.0666	473500	0.4238	Aplastic anemia || id:ebi-a-GCST90018794	Aplastic anemia	Aplastic anemia || ||	TRUE	igd	NA	NA	NA	NA	NA	NA	NA	6.67898e-06	3113	0.03725	121855078	8	ebi-a-GCST90001976	|| id:ebi-a-GCST90001976	TRUE	reported	igd	2	1	TRUE	0.00649938	20.3518	21.3808
			rs7124198	G	C	G	C	-0.2927	-0.0209	0.0451	0.136378	FALSE	TRUE	FALSE	ebi-a-GCST90018794	11	5552904	0.052	473500	0.6883	Aplastic anemia || id:ebi-a-GCST90018794	Aplastic anemia	Aplastic anemia || ||	TRUE	igd	NA	NA	NA	NA	NA	NA	NA	6.84999e-06	3113	0.06497	5552904	11	ebi-a-GCST90001976	|| id:ebi-a-GCST90001976	TRUE	reported	igd	2	1	TRUE	0.00647766	20.2834	21.3808
			rs7458202	G	A	G	A	0.1325	0.0482	0.7041	0.480356	FALSE	FALSE	FALSE	ebi-a-GCST90018794	7	156149601	0.0228	473500	0.0343598	Aplastic anemia || id:ebi-a-GCST90018794	Aplastic anemia	Aplastic anemia || ||	TRUE	igd	TRUE	rs7458202	rs11761653	A	G	G	A	4.59896e-06	3113	0.02887	156136658	7	ebi-a-GCST90001976	|| id:ebi-a-GCST90001976	TRUE	reported	igd	2	1	TRUE	0.00672095	21.0503	21.3808
			rs75087849	A	G	A	G	-0.3111	0.055	0.0349	0.0839404	FALSE	FALSE	FALSE	ebi-a-GCST90018794	16	20171265	0.0666	473500	0.4083	Aplastic anemia || id:ebi-a-GCST90018794	Aplastic anemia	Aplastic anemia || ||	TRUE	igd	NA	NA	NA	NA	NA	NA	NA	7.99797e-06	3113	0.06956	20171265	16	ebi-a-GCST90001976	|| id:ebi-a-GCST90001976	TRUE	reported	igd	2	1	TRUE	0.0063844	19.9895	21.3808
			rs802242	T	C	T	C	-0.1458	-0.01	0.7978	0.822633	FALSE	FALSE	FALSE	ebi-a-GCST90018794	6	124532234	0.0297	473500	0.737199	Aplastic anemia || id:ebi-a-GCST90018794	Aplastic anemia	Aplastic anemia || ||	TRUE	igd	NA	NA	NA	NA	NA	NA	NA	7.71898e-06	3113	0.03253	124532234	6	ebi-a-GCST90001976	|| id:ebi-a-GCST90001976	TRUE	reported	igd	2	1	TRUE	0.00641172	20.0756	21.3808
			rs8079387	T	A	T	A	-0.127	-0.0276	0.3105	0.221857	FALSE	TRUE	FALSE	ebi-a-GCST90018794	17	43926777	0.0271	473500	0.3085	Aplastic anemia || id:ebi-a-GCST90018794	Aplastic anemia	Aplastic anemia || ||	TRUE	igd	NA	NA	NA	NA	NA	NA	NA	6.83392e-06	3113	0.02819	43926777	17	ebi-a-GCST90001976	|| id:ebi-a-GCST90001976	TRUE	reported	igd	2	1	TRUE	0.00647763	20.2833	21.3808
			rs9560551	C	A	C	A	0.7843	0.0537	0.0058	0.0579342	FALSE	FALSE	FALSE	ebi-a-GCST90018794	13	90739532	0.0454	473500	0.237	Aplastic anemia || id:ebi-a-GCST90018794	Aplastic anemia	Aplastic anemia || ||	TRUE	igd	NA	NA	NA	NA	NA	NA	NA	9.27791e-06	3113	0.1766	90739532	13	ebi-a-GCST90001976	|| id:ebi-a-GCST90001976	TRUE	reported	igd	2	1	TRUE	0.00629595	19.7108	21.3808
	GCST90274846	step1	SNP	effect_allele.exposure	other_allele.exposure	effect_allele.outcome	other_allele.outcome	beta.exposure	beta.outcome	eaf.exposure	eaf.outcome	remove	palindromic	ambiguous	id.outcome	chr	pos	se.outcome	samplesize.outcome	pval.outcome	outcome	originalname.outcome	outcome.deprecated	mr_keep.outcome	data_source.outcome	se.exposure	pval.exposure	samplesize.exposure	exposure	mr_keep.exposure	pval_origin.exposure	id.exposure	data_source.exposure	action	SNP_index	mr_keep	R2	f	meanf
			rs10010472	A	G	A	G	0.0559	-0.0406	0.7019	0.698591	FALSE	FALSE	FALSE	ebi-a-GCST90018794	4	157843781	0.0253	473500	0.1092	Aplastic anemia || id:ebi-a-GCST90018794	Aplastic anemia	Aplastic anemia || ||	TRUE	igd	0.0126	9.14e-06	14732	exposure	TRUE	reported	TM2lLW	textfile	2	1	TRUE	0.00133426	19.6799	30.629
			rs10818768	A	G	A	G	0.0522	0.0238	0.5021	0.576665	FALSE	FALSE	FALSE	ebi-a-GCST90018794	9	125709323	0.0224	473500	0.2882	Aplastic anemia || id:ebi-a-GCST90018794	Aplastic anemia	Aplastic anemia || ||	TRUE	igd	0.0118	9.7e-06	14288	exposure	TRUE	reported	TM2lLW	textfile	2	1	TRUE	0.00136776	19.5666	30.629
			rs10831650	A	G	A	G	0.0692	-0.0107	0.3558	0.341612	FALSE	FALSE	FALSE	ebi-a-GCST90018794	11	11644391	0.0245	473500	0.6622	Aplastic anemia || id:ebi-a-GCST90018794	Aplastic anemia	Aplastic anemia || ||	TRUE	igd	0.0125	3.09e-08	14288	exposure	TRUE	reported	TM2lLW	textfile	2	1	TRUE	0.00214038	30.643	30.629
			rs11136339	T	C	T	C	0.0613	0.011	0.388	0.337668	FALSE	FALSE	FALSE	ebi-a-GCST90018794	8	145013345	0.023	473500	0.632199	Aplastic anemia || id:ebi-a-GCST90018794	Aplastic anemia	Aplastic anemia || ||	TRUE	igd	0.0122	5.05e-07	13664	exposure	TRUE	reported	TM2lLW	textfile	2	1	TRUE	0.00184426	25.2428	30.629
			rs111641307	C	G	C	G	-0.401	0.0221	0.9859	0.995241	FALSE	TRUE	FALSE	ebi-a-GCST90018794	10	51775971	0.1746	473500	0.8993	Aplastic anemia || id:ebi-a-GCST90018794	Aplastic anemia	Aplastic anemia || ||	TRUE	igd	0.0871	4.15e-06	10446	exposure	TRUE	reported	TM2lLW	textfile	2	1	TRUE	0.00202499	21.1919	30.629
			rs11676293	A	G	A	G	0.0547	-0.0143	0.3554	0.278511	FALSE	FALSE	FALSE	ebi-a-GCST90018794	2	153624823	0.0245	473500	0.5592	Aplastic anemia || id:ebi-a-GCST90018794	Aplastic anemia	Aplastic anemia || ||	TRUE	igd	0.012	5.16e-06	14721	exposure	TRUE	reported	TM2lLW	textfile	2	1	TRUE	0.00140949	20.7756	30.629
			rs11738159	T	C	T	C	0.0577	-0.0226	0.4339	0.519404	FALSE	FALSE	FALSE	ebi-a-GCST90018794	5	167311493	0.0228	473500	0.3223	Aplastic anemia || id:ebi-a-GCST90018794	Aplastic anemia	Aplastic anemia || ||	TRUE	igd	0.0119	1.24e-06	14288	exposure	TRUE	reported	TM2lLW	textfile	2	1	TRUE	0.00164275	23.507	30.629
			rs117550445	C	G	C	G	-0.1855	0.0411	0.9706	0.97307	FALSE	TRUE	FALSE	ebi-a-GCST90018794	12	82487578	0.0667	473500	0.5377	Aplastic anemia || id:ebi-a-GCST90018794	Aplastic anemia	Aplastic anemia || ||	TRUE	igd	0.0377	8.64e-07	14721	exposure	TRUE	reported	TM2lLW	textfile	2	1	TRUE	0.00164193	24.2073	30.629
			rs117799464	A	G	A	G	0.2043	0.0469	0.9767	0.98093	FALSE	FALSE	FALSE	ebi-a-GCST90018794	6	70731400	0.0918	473500	0.6096	Aplastic anemia || id:ebi-a-GCST90018794	Aplastic anemia	Aplastic anemia || ||	TRUE	igd	0.0443	3.99e-06	14288	exposure	TRUE	reported	TM2lLW	textfile	2	1	TRUE	0.00148632	21.2652	30.629
			rs11934678	C	G	C	G	-0.0969	-0.0577	0.0955	0.0730417	FALSE	TRUE	FALSE	ebi-a-GCST90018794	4	181200669	0.1048	473500	0.5822	Aplastic anemia || id:ebi-a-GCST90018794	Aplastic anemia	Aplastic anemia || ||	TRUE	igd	0.0218	8.79e-06	14287	exposure	TRUE	reported	TM2lLW	textfile	2	1	TRUE	0.001381	19.7549	30.629
			rs12145644	A	T	A	T	-0.0727	-0.0248	0.2484	0.228002	FALSE	TRUE	FALSE	ebi-a-GCST90018794	1	162517994	0.0258	473500	0.3367	Aplastic anemia || id:ebi-a-GCST90018794	Aplastic anemia	Aplastic anemia || ||	TRUE	igd	0.0141	2.52e-07	14287	exposure	TRUE	reported	TM2lLW	textfile	2	1	TRUE	0.0018573	26.5809	30.629
			rs12726054	A	G	A	G	0.109	0.0137	0.0734	0.0907345	FALSE	FALSE	FALSE	ebi-a-GCST90018794	1	233623860	0.0357	473500	0.702	Aplastic anemia || id:ebi-a-GCST90018794	Aplastic anemia	Aplastic anemia || ||	TRUE	igd	0.0228	1.75e-06	14721	exposure	TRUE	reported	TM2lLW	textfile	2	1	TRUE	0.00155014	22.852	30.629
			rs13107325	T	C	T	C	0.2027	-0.0537	0.0696	0.0574423	FALSE	FALSE	FALSE	ebi-a-GCST90018794	4	103188709	0.0768	473500	0.484299	Aplastic anemia || id:ebi-a-GCST90018794	Aplastic anemia	Aplastic anemia || ||	TRUE	igd	0.0236	8.77e-18	14733	exposure	TRUE	reported	TM2lLW	textfile	2	1	TRUE	0.00498222	73.7606	30.629
			rs137861803	G	GT	G	GT	-0.0735	0.0278	0.7665	0.794802	FALSE	FALSE	FALSE	ebi-a-GCST90018794	16	60684681	0.0255	473500	0.2763	Aplastic anemia || id:ebi-a-GCST90018794	Aplastic anemia	Aplastic anemia || ||	TRUE	igd	0.0162	5.71e-06	10894	exposure	TRUE	reported	TM2lLW	textfile	2	1	TRUE	0.00188598	20.5809	30.629
			rs144115221	T	C	T	C	0.2655	-0.0748	0.0153	0.0152168	FALSE	FALSE	FALSE	ebi-a-GCST90018794	8	9389180	0.0856	473500	0.3821	Aplastic anemia || id:ebi-a-GCST90018794	Aplastic anemia	Aplastic anemia || ||	TRUE	igd	0.0582	5.07e-06	13944	exposure	TRUE	reported	TM2lLW	textfile	2	1	TRUE	0.00149021	20.8075	30.629
			rs145667392	T	C	T	C	0.2414	0.0657	0.0278	0.02696	FALSE	FALSE	FALSE	ebi-a-GCST90018794	13	46956927	0.078	473500	0.3996	Aplastic anemia || id:ebi-a-GCST90018794	Aplastic anemia	Aplastic anemia || ||	TRUE	igd	0.0531	5.46e-06	11728	exposure	TRUE	reported	TM2lLW	textfile	2	1	TRUE	0.00175913	20.6639	30.629
			rs147054593	C	G	C	G	0.057	-0.0239	0.6122	0.687919	FALSE	TRUE	FALSE	ebi-a-GCST90018794	2	109129667	0.0618	473500	0.699301	Aplastic anemia || id:ebi-a-GCST90018794	Aplastic anemia	Aplastic anemia || ||	TRUE	igd	0.0125	5.12e-06	12851	exposure	TRUE	reported	TM2lLW	textfile	2	1	TRUE	0.00161544	20.7904	30.629
			rs1564995	A	G	A	G	-0.06	-0.0136	0.6158	0.629425	FALSE	FALSE	FALSE	ebi-a-GCST90018794	11	24773107	0.0231	473500	0.556	Aplastic anemia || id:ebi-a-GCST90018794	Aplastic anemia	Aplastic anemia || ||	TRUE	igd	0.0132	5.48e-06	14288	exposure	TRUE	reported	TM2lLW	textfile	2	1	TRUE	0.00144396	20.6583	30.629
			rs16879825	A	G	A	G	-0.2027	0.093	0.9577	0.910368	FALSE	FALSE	FALSE	ebi-a-GCST90018794	6	88516736	0.0474	473500	0.0499402	Aplastic anemia || id:ebi-a-GCST90018794	Aplastic anemia	Aplastic anemia || ||	TRUE	igd	0.0438	3.69e-06	11784	exposure	TRUE	reported	TM2lLW	textfile	2	1	TRUE	0.00181417	21.4134	30.629
			rs1965399	A	G	A	G	-0.1312	-0.0049	0.9544	0.962139	FALSE	FALSE	FALSE	ebi-a-GCST90018794	3	142705695	0.0682	473500	0.9426	Aplastic anemia || id:ebi-a-GCST90018794	Aplastic anemia	Aplastic anemia || ||	TRUE	igd	0.028	2.79e-06	14736	exposure	TRUE	reported	TM2lLW	textfile	2	1	TRUE	0.00148773	21.9529	30.629
			rs201620545	A	G	A	G	-0.0849	-0.0213	0.8184	0.773849	FALSE	FALSE	FALSE	ebi-a-GCST90018794	2	99371601	0.0748	473500	0.776	Aplastic anemia || id:ebi-a-GCST90018794	Aplastic anemia	Aplastic anemia || ||	TRUE	igd	0.0168	4.34e-07	11327	exposure	TRUE	reported	TM2lLW	textfile	2	1	TRUE	0.00224959	25.5341	30.629
			rs2163333	A	G	A	G	0.1404	-0.1074	0.9522	0.954715	FALSE	FALSE	FALSE	ebi-a-GCST90018794	2	53077754	0.0563	473500	0.05662	Aplastic anemia || id:ebi-a-GCST90018794	Aplastic anemia	Aplastic anemia || ||	TRUE	igd	0.0273	2.71e-07	14719	exposure	TRUE	reported	TM2lLW	textfile	2	1	TRUE	0.0017937	26.4454	30.629
			rs2220833	T	C	T	C	0.0559	0.0019	0.6633	0.65182	FALSE	FALSE	FALSE	ebi-a-GCST90018794	13	110957507	0.0232	473500	0.9334	Aplastic anemia || id:ebi-a-GCST90018794	Aplastic anemia	Aplastic anemia || ||	TRUE	igd	0.0126	9.14e-06	14731	exposure	TRUE	reported	TM2lLW	textfile	2	1	TRUE	0.00133435	19.6799	30.629
			rs2738752	A	G	A	G	-0.0591	-0.0219	0.6653	0.73078	FALSE	FALSE	FALSE	ebi-a-GCST90018794	1	221052765	0.0642	473500	0.7334	Aplastic anemia || id:ebi-a-GCST90018794	Aplastic anemia	Aplastic anemia || ||	TRUE	igd	0.0129	4.62e-06	12848	exposure	TRUE	reported	TM2lLW	textfile	2	1	TRUE	0.00163099	20.9859	30.629
			rs32923	A	G	A	G	-0.0588	-0.0268	0.7435	0.720307	FALSE	FALSE	FALSE	ebi-a-GCST90018794	5	141116062	0.025	473500	0.2849	Aplastic anemia || id:ebi-a-GCST90018794	Aplastic anemia	Aplastic anemia || ||	TRUE	igd	0.0131	7.17e-06	14732	exposure	TRUE	reported	TM2lLW	textfile	2	1	TRUE	0.0013657	20.1443	30.629
			rs34790908	T	C	T	C	0.211	0.1092	0.2563	0.272163	FALSE	FALSE	FALSE	ebi-a-GCST90018794	17	7451110	0.0697	473500	0.1172	Aplastic anemia || id:ebi-a-GCST90018794	Aplastic anemia	Aplastic anemia || ||	TRUE	igd	0.0129	3.9e-60	14732	exposure	TRUE	reported	TM2lLW	textfile	2	1	TRUE	0.0178364	267.502	30.629
			rs370700488	A	AG	A	AG	-0.0644	0.0815	0.4998	0.503731	FALSE	FALSE	FALSE	ebi-a-GCST90018794	2	174602835	0.065	473500	0.2099	Aplastic anemia || id:ebi-a-GCST90018794	Aplastic anemia	Aplastic anemia || ||	TRUE	igd	0.014	4.22e-06	10894	exposure	TRUE	reported	TM2lLW	textfile	2	1	TRUE	0.00193859	21.1561	30.629
			rs3821473	A	G	A	G	-0.0622	-0.0317	0.2327	0.250178	FALSE	FALSE	FALSE	ebi-a-GCST90018794	3	59625877	0.0258	473500	0.2183	Aplastic anemia || id:ebi-a-GCST90018794	Aplastic anemia	Aplastic anemia || ||	TRUE	igd	0.0136	4.8e-06	14736	exposure	TRUE	reported	TM2lLW	textfile	2	1	TRUE	0.00141745	20.9143	30.629
			rs4882710	T	C	T	C	0.0666	0.0066	0.3457	0.347568	FALSE	FALSE	FALSE	ebi-a-GCST90018794	12	129101566	0.0231	473500	0.7755	Aplastic anemia || id:ebi-a-GCST90018794	Aplastic anemia	Aplastic anemia || ||	TRUE	igd	0.0131	3.7e-07	14288	exposure	TRUE	reported	TM2lLW	textfile	2	1	TRUE	0.00180572	25.8431	30.629
			rs56023600	T	C	T	C	-0.0856	-0.0061	0.8764	0.866355	FALSE	FALSE	FALSE	ebi-a-GCST90018794	9	5636355	0.0316	473500	0.8466	Aplastic anemia || id:ebi-a-GCST90018794	Aplastic anemia	Aplastic anemia || ||	TRUE	igd	0.0186	4.18e-06	14287	exposure	TRUE	reported	TM2lLW	textfile	2	1	TRUE	0.00148026	21.1768	30.629
			rs57053056	T	G	T	G	-0.0841	-0.1472	0.1057	0.0837263	FALSE	FALSE	FALSE	ebi-a-GCST90018794	3	128983680	0.1028	473500	0.1519	Aplastic anemia || id:ebi-a-GCST90018794	Aplastic anemia	Aplastic anemia || ||	TRUE	igd	0.0187	6.88e-06	14730	exposure	TRUE	reported	TM2lLW	textfile	2	1	TRUE	0.00137123	20.2232	30.629
			rs579459	T	C	T	C	0.1098	-0.0757	0.7888	0.771051	FALSE	FALSE	FALSE	ebi-a-GCST90018794	9	136154168	0.0269	473500	0.00487495	Aplastic anemia || id:ebi-a-GCST90018794	Aplastic anemia	Aplastic anemia || ||	TRUE	igd	0.0157	2.68e-12	11785	exposure	TRUE	reported	TM2lLW	textfile	2	1	TRUE	0.00413311	48.9026	30.629
			rs58743186	A	G	A	G	-0.0717	0.0758	0.1931	0.187045	FALSE	FALSE	FALSE	ebi-a-GCST90018794	11	130975896	0.0741	473500	0.3058	Aplastic anemia || id:ebi-a-GCST90018794	Aplastic anemia	Aplastic anemia || ||	TRUE	igd	0.0154	3.23e-06	12818	exposure	TRUE	reported	TM2lLW	textfile	2	1	TRUE	0.00168827	21.6735	30.629
			rs7019909	T	C	T	C	-0.0897	0.0872	0.1102	0.193915	FALSE	FALSE	FALSE	ebi-a-GCST90018794	9	33113322	0.0343	473500	0.0109901	Aplastic anemia || id:ebi-a-GCST90018794	Aplastic anemia	Aplastic anemia || ||	TRUE	igd	0.0193	3.36e-06	14288	exposure	TRUE	reported	TM2lLW	textfile	2	1	TRUE	0.00150953	21.5978	30.629
			rs7149501	A	G	A	G	-0.2707	-0.008	0.987	0.991848	FALSE	FALSE	FALSE	ebi-a-GCST90018794	14	63176023	0.1527	473500	0.958	Aplastic anemia || id:ebi-a-GCST90018794	Aplastic anemia	Aplastic anemia || ||	TRUE	igd	0.0611	9.4e-06	12591	exposure	TRUE	reported	TM2lLW	textfile	2	1	TRUE	0.00155653	19.6257	30.629
			rs73133996	C	G	C	G	0.0812	0.0187	0.4558	0.438489	FALSE	TRUE	TRUE	ebi-a-GCST90018794	3	98429219	0.0627	473500	0.765301	Aplastic anemia || id:ebi-a-GCST90018794	Aplastic anemia	Aplastic anemia || ||	TRUE	igd	0.012	1.32e-11	14288	exposure	TRUE	reported	TM2lLW	textfile	2	1	FALSE	0.00319439	45.7814	30.629
			rs73590361	T	C	T	C	-0.0744	-0.0039	0.1517	0.153184	FALSE	FALSE	FALSE	ebi-a-GCST90018794	12	592399	0.0317	473500	0.9016	Aplastic anemia || id:ebi-a-GCST90018794	Aplastic anemia	Aplastic anemia || ||	TRUE	igd	0.0161	3.82e-06	14726	exposure	TRUE	reported	TM2lLW	textfile	2	1	TRUE	0.00144804	21.3518	30.629
			rs7503751	A	G	A	G	-0.1386	0.0666	0.0779	0.0763781	FALSE	FALSE	FALSE	ebi-a-GCST90018794	17	7789542	0.0497	473500	0.1802	Aplastic anemia || id:ebi-a-GCST90018794	Aplastic anemia	Aplastic anemia || ||	TRUE	igd	0.0238	5.76e-09	14288	exposure	TRUE	reported	TM2lLW	textfile	2	1	TRUE	0.00236794	33.9087	30.629
			rs76047473	T	C	T	C	0.1318	-0.0072	0.0482	0.04665	FALSE	FALSE	FALSE	ebi-a-GCST90018794	10	132815955	0.0576	473500	0.9005	Aplastic anemia || id:ebi-a-GCST90018794	Aplastic anemia	Aplastic anemia || ||	TRUE	igd	0.0286	4.06e-06	14718	exposure	TRUE	reported	TM2lLW	textfile	2	1	TRUE	0.00144087	21.2344	30.629
			rs76133364	A	C	A	C	0.1896	0.1034	0.0315	0.033049	FALSE	FALSE	FALSE	ebi-a-GCST90018794	19	19706214	0.0541	473500	0.0561397	Aplastic anemia || id:ebi-a-GCST90018794	Aplastic anemia	Aplastic anemia || ||	TRUE	igd	0.0369	2.77e-07	13224	exposure	TRUE	reported	TM2lLW	textfile	2	1	TRUE	0.00199248	26.3972	30.629
			rs76188822	A	C	A	C	-0.2352	-0.0123	0.9863	0.98514	FALSE	FALSE	FALSE	ebi-a-GCST90018794	3	158730534	0.0753	473500	0.8707	Aplastic anemia || id:ebi-a-GCST90018794	Aplastic anemia	Aplastic anemia || ||	TRUE	igd	0.0525	7.46e-06	14736	exposure	TRUE	reported	TM2lLW	textfile	2	1	TRUE	0.00136015	20.0677	30.629
			rs76854434	A	G	A	G	0.2416	-0.1961	0.0173	0.00807335	FALSE	FALSE	FALSE	ebi-a-GCST90018794	2	140022077	0.1057	473500	0.0635199	Aplastic anemia || id:ebi-a-GCST90018794	Aplastic anemia	Aplastic anemia || ||	TRUE	igd	0.0542	8.29e-06	14288	exposure	TRUE	reported	TM2lLW	textfile	2	1	TRUE	0.00138874	19.8671	30.629
			rs78254232	T	C	T	C	-0.2108	0.0369	0.9813	0.985198	FALSE	FALSE	FALSE	ebi-a-GCST90018794	3	174384187	0.1156	473500	0.7493	Aplastic anemia || id:ebi-a-GCST90018794	Aplastic anemia	Aplastic anemia || ||	TRUE	igd	0.0456	3.79e-06	14248	exposure	TRUE	reported	TM2lLW	textfile	2	1	TRUE	0.00149764	21.3673	30.629
			rs8116972	T	C	T	C	-0.0953	0.0681	0.0804	0.0971061	FALSE	FALSE	FALSE	ebi-a-GCST90018794	20	18299709	0.0439	473500	0.1205	Aplastic anemia || id:ebi-a-GCST90018794	Aplastic anemia	Aplastic anemia || ||	TRUE	igd	0.0211	6.28e-06	14733	exposure	TRUE	reported	TM2lLW	textfile	2	1	TRUE	0.0013827	20.3968	30.629
			rs870526	T	C	T	C	-0.0508	0.0445	0.5377	0.522088	FALSE	FALSE	FALSE	ebi-a-GCST90018794	2	20369562	0.0229	473500	0.0515905	Aplastic anemia || id:ebi-a-GCST90018794	Aplastic anemia	Aplastic anemia || ||	TRUE	igd	0.0114	8.34e-06	14731	exposure	TRUE	reported	TM2lLW	textfile	2	1	TRUE	0.00134617	19.8545	30.629
			rs9470247	A	G	A	G	-0.1026	0.0136	0.9246	0.936273	FALSE	FALSE	FALSE	ebi-a-GCST90018794	6	36262483	0.0433	473500	0.7533	Aplastic anemia || id:ebi-a-GCST90018794	Aplastic anemia	Aplastic anemia || ||	TRUE	igd	0.0232	9.76e-06	14288	exposure	TRUE	reported	TM2lLW	textfile	2	1	TRUE	0.00136695	19.555	30.629
			rs9842051	C	G	C	G	0.1192	-0.017	0.748	0.807664	FALSE	TRUE	FALSE	ebi-a-GCST90018794	3	143021856	0.0288	473500	0.5553	Aplastic anemia || id:ebi-a-GCST90018794	Aplastic anemia	Aplastic anemia || ||	TRUE	igd	0.014	1.68e-17	14288	exposure	TRUE	reported	TM2lLW	textfile	2	1	TRUE	0.00504809	72.4829	30.629
		step2	SNP	effect_allele.exposure	other_allele.exposure	effect_allele.outcome	other_allele.outcome	beta.exposure	beta.outcome	eaf.exposure	eaf.outcome	remove	palindromic	ambiguous	id.outcome	se.outcome	pval.outcome	samplesize.outcome	outcome	mr_keep.outcome	pval_origin.outcome	data_source.outcome	chr.exposure	pos.exposure	se.exposure	pval.exposure	samplesize.exposure	id.exposure	exposure	mr_keep.exposure	pval_origin.exposure	data_source.exposure	action	SNP_index	mr_keep
			rs11166231	A	C	A	C	0.6172	-0.0453	0.025387	0.0197	FALSE	FALSE	FALSE	e9cgYY	0.0455	0.319	13801	outcome	TRUE	reported	textfile	1	99815593	0.1194	2.355e-07	473500	ebi-a-GCST90018794	|| id:ebi-a-GCST90018794	TRUE	reported	igd	2	1	TRUE
			rs115045761	A	T	A	T	0.3647	0.0452	0.0279778	0.0307	FALSE	TRUE	FALSE	e9cgYY	0.0352	0.199	14725	outcome	TRUE	reported	textfile	2	119019495	0.0784	3.26197e-06	473500	ebi-a-GCST90018794	|| id:ebi-a-GCST90018794	TRUE	reported	igd	2	1	TRUE
			rs115958490	A	G	A	G	-0.243	0.0749	0.0326457	0.0251	FALSE	FALSE	FALSE	e9cgYY	0.0403	0.0631	14728	outcome	TRUE	reported	textfile	3	62137076	0.052	2.94897e-06	473500	ebi-a-GCST90018794	|| id:ebi-a-GCST90018794	TRUE	reported	igd	2	1	TRUE
			rs141283979	T	C	T	C	0.8972	0.0174	0.0290067	0.0568	FALSE	FALSE	FALSE	e9cgYY	0.0339	0.608	10474	outcome	TRUE	reported	textfile	14	105417581	0.2012	8.22299e-06	473500	ebi-a-GCST90018794	|| id:ebi-a-GCST90018794	TRUE	reported	igd	2	1	TRUE
			rs148837641	C	T	C	T	0.8879	-0.0902	0.0100052	0.0126	FALSE	FALSE	FALSE	e9cgYY	0.0661	0.172	12935	outcome	TRUE	reported	textfile	4	172658665	0.1904	3.11e-06	473500	ebi-a-GCST90018794	|| id:ebi-a-GCST90018794	TRUE	reported	igd	2	1	TRUE
			rs17427917	C	T	C	T	0.3724	-0.0698	0.0281343	0.0287	FALSE	FALSE	FALSE	e9cgYY	0.0391	0.0742	14736	outcome	TRUE	reported	textfile	7	27230831	0.0744	5.49997e-07	473500	ebi-a-GCST90018794	|| id:ebi-a-GCST90018794	TRUE	reported	igd	2	1	TRUE
			rs192906087	G	C	G	C	0.4052	0.0051	0.146982	0.1361	FALSE	TRUE	FALSE	e9cgYY	0.0203	0.802	12104	outcome	TRUE	reported	textfile	4	183738413	0.0915	9.52796e-06	473500	ebi-a-GCST90018794	|| id:ebi-a-GCST90018794	TRUE	reported	igd	2	1	TRUE
			rs1968707	G	C	G	C	-0.452	-0.1936	0.984645	0.9878	FALSE	TRUE	FALSE	e9cgYY	0.0704	0.00596	12305	outcome	TRUE	reported	textfile	2	236941658	0.0941	1.546e-06	473500	ebi-a-GCST90018794	|| id:ebi-a-GCST90018794	TRUE	reported	igd	2	1	TRUE
			rs2554616	T	C	T	C	-0.1299	-0.0112	0.783127	0.7956	FALSE	FALSE	FALSE	e9cgYY	0.0168	0.505	11337	outcome	TRUE	reported	textfile	8	3798162	0.0294	9.88804e-06	473500	ebi-a-GCST90018794	|| id:ebi-a-GCST90018794	TRUE	reported	igd	2	1	TRUE
			rs2812506	T	G	T	G	0.1179	-0.0082	0.246003	0.1968	FALSE	FALSE	FALSE	e9cgYY	0.0148	0.58	14729	outcome	TRUE	reported	textfile	10	71421754	0.0258	4.77903e-06	473500	ebi-a-GCST90018794	|| id:ebi-a-GCST90018794	TRUE	reported	igd	2	1	TRUE
			rs3094680	T	C	T	C	-0.1219	0.0031	0.584152	0.6089	FALSE	FALSE	FALSE	e9cgYY	0.0117	0.791	14736	outcome	TRUE	reported	textfile	6	31243895	0.0264	4.028e-06	473500	ebi-a-GCST90018794	|| id:ebi-a-GCST90018794	TRUE	reported	igd	2	1	TRUE
			rs35907743	T	C	T	C	-0.1101	0.0155	0.63653	0.6479	FALSE	FALSE	FALSE	e9cgYY	0.0126	0.219	14288	outcome	TRUE	reported	textfile	16	12497790	0.0233	2.231e-06	473500	ebi-a-GCST90018794	|| id:ebi-a-GCST90018794	TRUE	reported	igd	2	1	TRUE
			rs4658911	T	C	T	C	0.1695	0.0085	0.129067	0.1304	FALSE	FALSE	FALSE	e9cgYY	0.0178	0.633	14287	outcome	TRUE	reported	textfile	1	231427220	0.0355	1.798e-06	473500	ebi-a-GCST90018794	|| id:ebi-a-GCST90018794	TRUE	reported	igd	2	1	TRUE
			rs61494430	G	C	G	C	0.3419	-0.0309	0.357567	0.2259	FALSE	TRUE	FALSE	e9cgYY	0.0159	0.052	11538	outcome	TRUE	reported	textfile	15	53097493	0.0706	1.277e-06	473500	ebi-a-GCST90018794	|| id:ebi-a-GCST90018794	TRUE	reported	igd	2	1	TRUE
			rs62006485	T	C	T	C	0.1447	0.0005	0.126515	0.1704	FALSE	FALSE	FALSE	e9cgYY	0.0157	0.975	14735	outcome	TRUE	reported	textfile	15	80625928	0.0317	4.81404e-06	473500	ebi-a-GCST90018794	|| id:ebi-a-GCST90018794	TRUE	reported	igd	2	1	TRUE
			rs67888275	T	C	T	C	0.1072	-0.0019	0.227062	0.2898	FALSE	FALSE	FALSE	e9cgYY	0.0131	0.885	14288	outcome	TRUE	reported	textfile	11	134753551	0.0238	6.79297e-06	473500	ebi-a-GCST90018794	|| id:ebi-a-GCST90018794	TRUE	reported	igd	2	1	TRUE
			rs7190862	A	G	A	G	-0.1624	0.0004	0.147671	0.1535	FALSE	FALSE	FALSE	e9cgYY	0.0163	0.98	14722	outcome	TRUE	reported	textfile	16	85121696	0.0328	7.45899e-07	473500	ebi-a-GCST90018794	|| id:ebi-a-GCST90018794	TRUE	reported	igd	2	1	TRUE
			rs7657126	A	G	A	G	-0.1804	0.0074	0.0977449	0.0986	FALSE	FALSE	FALSE	e9cgYY	0.0206	0.719	14288	outcome	TRUE	reported	textfile	4	39698107	0.0395	4.92799e-06	473500	ebi-a-GCST90018794	|| id:ebi-a-GCST90018794	TRUE	reported	igd	2	1	TRUE
			rs8087288	T	G	T	G	-0.3013	0.004	0.61077	0.5995	FALSE	FALSE	FALSE	e9cgYY	0.0142	0.778	10894	outcome	TRUE	reported	textfile	18	10588275	0.0649	3.48097e-06	473500	ebi-a-GCST90018794	|| id:ebi-a-GCST90018794	TRUE	reported	igd	2	1	TRUE
		step3	SNP	effect_allele.exposure	other_allele.exposure	effect_allele.outcome	other_allele.outcome	beta.exposure	beta.outcome	eaf.exposure	eaf.outcome	remove	palindromic	ambiguous	id.outcome	chr	pos	se.outcome	samplesize.outcome	pval.outcome	outcome	originalname.outcome	outcome.deprecated	mr_keep.outcome	data_source.outcome	proxy.outcome	target_snp.outcome	proxy_snp.outcome	target_a1.outcome	target_a2.outcome	proxy_a1.outcome	proxy_a2.outcome	se.exposure	pval.exposure	samplesize.exposure	exposure	mr_keep.exposure	pval_origin.exposure	id.exposure	data_source.exposure	action	SNP_index	mr_keep	R2	f	meanf
			rs10010472	A	G	A	G	0.0559	0.02725	0.7019	0.7099	FALSE	FALSE	FALSE	ebi-a-GCST90001979	4	157843781	0.02729	3620	0.3181	CD16 on CD14- CD16+ monocyte || id:ebi-a-GCST90001979	CD16 on CD14- CD16+ monocyte	CD16 on CD14- CD16+ monocyte || ||	TRUE	igd	NA	NA	NA	NA	NA	NA	NA	0.0126	9.14e-06	14732	exposure	TRUE	reported	TM2lLW	textfile	2	1	TRUE	0.00133426	19.6799	31.1885
			rs10818768	A	G	A	G	0.0522	0.03695	0.5021	0.6209	FALSE	FALSE	FALSE	ebi-a-GCST90001979	9	125709323	0.02511	3620	0.1412	CD16 on CD14- CD16+ monocyte || id:ebi-a-GCST90001979	CD16 on CD14- CD16+ monocyte	CD16 on CD14- CD16+ monocyte || ||	TRUE	igd	NA	NA	NA	NA	NA	NA	NA	0.0118	9.7e-06	14288	exposure	TRUE	reported	TM2lLW	textfile	2	1	TRUE	0.00136776	19.5666	31.1885
			rs10831650	A	G	A	G	0.0692	-0.001256	0.3558	0.4548	FALSE	FALSE	FALSE	ebi-a-GCST90001979	11	11644391	0.02503	3620	0.96	CD16 on CD14- CD16+ monocyte || id:ebi-a-GCST90001979	CD16 on CD14- CD16+ monocyte	CD16 on CD14- CD16+ monocyte || ||	TRUE	igd	NA	NA	NA	NA	NA	NA	NA	0.0125	3.09e-08	14288	exposure	TRUE	reported	TM2lLW	textfile	2	1	TRUE	0.00214038	30.643	31.1885
			rs11136339	T	C	T	C	0.0613	-0.01051	0.388	0.5059	FALSE	FALSE	FALSE	ebi-a-GCST90001979	8	145013345	0.02478	3620	0.6715	CD16 on CD14- CD16+ monocyte || id:ebi-a-GCST90001979	CD16 on CD14- CD16+ monocyte	CD16 on CD14- CD16+ monocyte || ||	TRUE	igd	NA	NA	NA	NA	NA	NA	NA	0.0122	5.05e-07	13664	exposure	TRUE	reported	TM2lLW	textfile	2	1	TRUE	0.00184426	25.2428	31.1885
			rs111641307	C	G	C	G	-0.401	0.01456	0.9859	0.9993	FALSE	TRUE	FALSE	ebi-a-GCST90001979	10	51775971	0.4678	3620	0.9752	CD16 on CD14- CD16+ monocyte || id:ebi-a-GCST90001979	CD16 on CD14- CD16+ monocyte	CD16 on CD14- CD16+ monocyte || ||	TRUE	igd	NA	NA	NA	NA	NA	NA	NA	0.0871	4.15e-06	10446	exposure	TRUE	reported	TM2lLW	textfile	2	1	TRUE	0.00202499	21.1919	31.1885
			rs11676293	A	G	A	G	0.0547	0.07139	0.3554	0.3222	FALSE	FALSE	FALSE	ebi-a-GCST90001979	2	153624823	0.02649	3620	0.00707799	CD16 on CD14- CD16+ monocyte || id:ebi-a-GCST90001979	CD16 on CD14- CD16+ monocyte	CD16 on CD14- CD16+ monocyte || ||	TRUE	igd	NA	NA	NA	NA	NA	NA	NA	0.012	5.16e-06	14721	exposure	TRUE	reported	TM2lLW	textfile	2	1	TRUE	0.00140949	20.7756	31.1885
			rs11738159	T	C	T	C	0.0577	0.02301	0.4339	0.429	FALSE	FALSE	FALSE	ebi-a-GCST90001979	5	167311493	0.02481	3620	0.3536	CD16 on CD14- CD16+ monocyte || id:ebi-a-GCST90001979	CD16 on CD14- CD16+ monocyte	CD16 on CD14- CD16+ monocyte || ||	TRUE	igd	NA	NA	NA	NA	NA	NA	NA	0.0119	1.24e-06	14288	exposure	TRUE	reported	TM2lLW	textfile	2	1	TRUE	0.00164275	23.507	31.1885
			rs117550445	C	G	C	G	-0.1855	-0.1209	0.9706	0.9691	FALSE	TRUE	FALSE	ebi-a-GCST90001979	12	82487578	0.07071	3620	0.0873695	CD16 on CD14- CD16+ monocyte || id:ebi-a-GCST90001979	CD16 on CD14- CD16+ monocyte	CD16 on CD14- CD16+ monocyte || ||	TRUE	igd	NA	NA	NA	NA	NA	NA	NA	0.0377	8.64e-07	14721	exposure	TRUE	reported	TM2lLW	textfile	2	1	TRUE	0.00164193	24.2073	31.1885
			rs117799464	A	G	A	G	0.2043	0.03413	0.9767	0.9657	FALSE	FALSE	FALSE	ebi-a-GCST90001979	6	70731400	0.07018	3620	0.6267	CD16 on CD14- CD16+ monocyte || id:ebi-a-GCST90001979	CD16 on CD14- CD16+ monocyte	CD16 on CD14- CD16+ monocyte || ||	TRUE	igd	NA	NA	NA	NA	NA	NA	NA	0.0443	3.99e-06	14288	exposure	TRUE	reported	TM2lLW	textfile	2	1	TRUE	0.00148632	21.2652	31.1885
			rs11934678	C	G	C	G	-0.0969	-0.01072	0.0955	0.163	FALSE	TRUE	FALSE	ebi-a-GCST90001979	4	181200669	0.03392	3620	0.752	CD16 on CD14- CD16+ monocyte || id:ebi-a-GCST90001979	CD16 on CD14- CD16+ monocyte	CD16 on CD14- CD16+ monocyte || ||	TRUE	igd	NA	NA	NA	NA	NA	NA	NA	0.0218	8.79e-06	14287	exposure	TRUE	reported	TM2lLW	textfile	2	1	TRUE	0.001381	19.7549	31.1885
			rs12145644	A	T	A	T	-0.0727	0.02801	0.2484	0.1454	FALSE	TRUE	FALSE	ebi-a-GCST90001979	1	162517994	0.03503	3620	0.4239	CD16 on CD14- CD16+ monocyte || id:ebi-a-GCST90001979	CD16 on CD14- CD16+ monocyte	CD16 on CD14- CD16+ monocyte || ||	TRUE	igd	NA	NA	NA	NA	NA	NA	NA	0.0141	2.52e-07	14287	exposure	TRUE	reported	TM2lLW	textfile	2	1	TRUE	0.0018573	26.5809	31.1885
			rs12726054	A	G	A	G	0.109	0.09006	0.0734	0.012	FALSE	FALSE	FALSE	ebi-a-GCST90001979	1	233623860	0.1142	3620	0.4305	CD16 on CD14- CD16+ monocyte || id:ebi-a-GCST90001979	CD16 on CD14- CD16+ monocyte	CD16 on CD14- CD16+ monocyte || ||	TRUE	igd	NA	NA	NA	NA	NA	NA	NA	0.0228	1.75e-06	14721	exposure	TRUE	reported	TM2lLW	textfile	2	1	TRUE	0.00155014	22.852	31.1885
			rs13107325	T	C	T	C	0.2027	0.0867	0.0696	0.0678	FALSE	FALSE	FALSE	ebi-a-GCST90001979	4	103188709	0.04952	3620	0.0800793	CD16 on CD14- CD16+ monocyte || id:ebi-a-GCST90001979	CD16 on CD14- CD16+ monocyte	CD16 on CD14- CD16+ monocyte || ||	TRUE	igd	NA	NA	NA	NA	NA	NA	NA	0.0236	8.77e-18	14733	exposure	TRUE	reported	TM2lLW	textfile	2	1	TRUE	0.00498222	73.7606	31.1885
			rs144115221	T	C	T	C	0.2655	0.06473	0.0153	0.0095	FALSE	FALSE	FALSE	ebi-a-GCST90001979	8	9389180	0.1282	3620	0.6136	CD16 on CD14- CD16+ monocyte || id:ebi-a-GCST90001979	CD16 on CD14- CD16+ monocyte	CD16 on CD14- CD16+ monocyte || ||	TRUE	igd	NA	NA	NA	NA	NA	NA	NA	0.0582	5.07e-06	13944	exposure	TRUE	reported	TM2lLW	textfile	2	1	TRUE	0.00149021	20.8075	31.1885
			rs145667392	T	C	T	C	0.2414	0.03502	0.0278	0.037	FALSE	FALSE	FALSE	ebi-a-GCST90001979	13	46956927	0.0661	3620	0.5962	CD16 on CD14- CD16+ monocyte || id:ebi-a-GCST90001979	CD16 on CD14- CD16+ monocyte	CD16 on CD14- CD16+ monocyte || ||	TRUE	igd	NA	NA	NA	NA	NA	NA	NA	0.0531	5.46e-06	11728	exposure	TRUE	reported	TM2lLW	textfile	2	1	TRUE	0.00175913	20.6639	31.1885
			rs147054593	C	G	C	G	0.057	0.01001	0.6122	0.5213	FALSE	TRUE	TRUE	ebi-a-GCST90001979	2	109139209	0.02486	3620	0.6871	CD16 on CD14- CD16+ monocyte || id:ebi-a-GCST90001979	CD16 on CD14- CD16+ monocyte	CD16 on CD14- CD16+ monocyte || ||	TRUE	igd	TRUE	rs147054593	rs2718694	G	C	A	G	0.0125	5.12e-06	12851	exposure	TRUE	reported	TM2lLW	textfile	2	1	FALSE	0.00161544	20.7904	31.1885
			rs1564995	A	G	A	G	-0.06	-0.01113	0.6158	0.6986	FALSE	FALSE	FALSE	ebi-a-GCST90001979	11	24773107	0.02753	3620	0.686099	CD16 on CD14- CD16+ monocyte || id:ebi-a-GCST90001979	CD16 on CD14- CD16+ monocyte	CD16 on CD14- CD16+ monocyte || ||	TRUE	igd	NA	NA	NA	NA	NA	NA	NA	0.0132	5.48e-06	14288	exposure	TRUE	reported	TM2lLW	textfile	2	1	TRUE	0.00144396	20.6583	31.1885
			rs16879825	A	G	A	G	-0.2027	0.1339	0.9577	0.9895	FALSE	FALSE	FALSE	ebi-a-GCST90001979	6	88516736	0.1184	3620	0.2581	CD16 on CD14- CD16+ monocyte || id:ebi-a-GCST90001979	CD16 on CD14- CD16+ monocyte	CD16 on CD14- CD16+ monocyte || ||	TRUE	igd	NA	NA	NA	NA	NA	NA	NA	0.0438	3.69e-06	11784	exposure	TRUE	reported	TM2lLW	textfile	2	1	TRUE	0.00181417	21.4134	31.1885
			rs1965399	A	G	A	G	-0.1312	0.04315	0.9544	0.9711	FALSE	FALSE	FALSE	ebi-a-GCST90001979	3	142705695	0.07129	3620	0.5451	CD16 on CD14- CD16+ monocyte || id:ebi-a-GCST90001979	CD16 on CD14- CD16+ monocyte	CD16 on CD14- CD16+ monocyte || ||	TRUE	igd	NA	NA	NA	NA	NA	NA	NA	0.028	2.79e-06	14736	exposure	TRUE	reported	TM2lLW	textfile	2	1	TRUE	0.00148773	21.9529	31.1885
			rs2163333	A	G	A	G	0.1404	0.02138	0.9522	0.9678	FALSE	FALSE	FALSE	ebi-a-GCST90001979	2	53077754	0.07108	3620	0.7636	CD16 on CD14- CD16+ monocyte || id:ebi-a-GCST90001979	CD16 on CD14- CD16+ monocyte	CD16 on CD14- CD16+ monocyte || ||	TRUE	igd	NA	NA	NA	NA	NA	NA	NA	0.0273	2.71e-07	14719	exposure	TRUE	reported	TM2lLW	textfile	2	1	TRUE	0.0017937	26.4454	31.1885
			rs2220833	T	C	T	C	0.0559	-0.01593	0.6633	0.8036	FALSE	FALSE	FALSE	ebi-a-GCST90001979	13	110957507	0.03063	3620	0.603	CD16 on CD14- CD16+ monocyte || id:ebi-a-GCST90001979	CD16 on CD14- CD16+ monocyte	CD16 on CD14- CD16+ monocyte || ||	TRUE	igd	NA	NA	NA	NA	NA	NA	NA	0.0126	9.14e-06	14731	exposure	TRUE	reported	TM2lLW	textfile	2	1	TRUE	0.00133435	19.6799	31.1885
			rs2738752	A	G	A	G	-0.0591	-0.01468	0.6653	0.5931	FALSE	FALSE	FALSE	ebi-a-GCST90001979	1	221052765	0.02542	3620	0.5635	CD16 on CD14- CD16+ monocyte || id:ebi-a-GCST90001979	CD16 on CD14- CD16+ monocyte	CD16 on CD14- CD16+ monocyte || ||	TRUE	igd	NA	NA	NA	NA	NA	NA	NA	0.0129	4.62e-06	12848	exposure	TRUE	reported	TM2lLW	textfile	2	1	TRUE	0.00163099	20.9859	31.1885
			rs32923	A	G	A	G	-0.0588	-0.02107	0.7435	0.7232	FALSE	FALSE	FALSE	ebi-a-GCST90001979	5	141116062	0.02789	3620	0.450001	CD16 on CD14- CD16+ monocyte || id:ebi-a-GCST90001979	CD16 on CD14- CD16+ monocyte	CD16 on CD14- CD16+ monocyte || ||	TRUE	igd	NA	NA	NA	NA	NA	NA	NA	0.0131	7.17e-06	14732	exposure	TRUE	reported	TM2lLW	textfile	2	1	TRUE	0.0013657	20.1443	31.1885
			rs34790908	T	C	T	C	0.211	0.02579	0.2563	0.2076	FALSE	FALSE	FALSE	ebi-a-GCST90001979	17	7451110	0.03018	3620	0.3928	CD16 on CD14- CD16+ monocyte || id:ebi-a-GCST90001979	CD16 on CD14- CD16+ monocyte	CD16 on CD14- CD16+ monocyte || ||	TRUE	igd	NA	NA	NA	NA	NA	NA	NA	0.0129	3.9e-60	14732	exposure	TRUE	reported	TM2lLW	textfile	2	1	TRUE	0.0178364	267.502	31.1885
			rs3821473	A	G	A	G	-0.0622	-0.04286	0.2327	0.203	FALSE	FALSE	FALSE	ebi-a-GCST90001979	3	59625877	0.03123	3620	0.17	CD16 on CD14- CD16+ monocyte || id:ebi-a-GCST90001979	CD16 on CD14- CD16+ monocyte	CD16 on CD14- CD16+ monocyte || ||	TRUE	igd	NA	NA	NA	NA	NA	NA	NA	0.0136	4.8e-06	14736	exposure	TRUE	reported	TM2lLW	textfile	2	1	TRUE	0.00141745	20.9143	31.1885
			rs4882710	T	C	T	C	0.0666	-0.02928	0.3457	0.2058	FALSE	FALSE	FALSE	ebi-a-GCST90001979	12	129101566	0.03019	3620	0.3322	CD16 on CD14- CD16+ monocyte || id:ebi-a-GCST90001979	CD16 on CD14- CD16+ monocyte	CD16 on CD14- CD16+ monocyte || ||	TRUE	igd	NA	NA	NA	NA	NA	NA	NA	0.0131	3.7e-07	14288	exposure	TRUE	reported	TM2lLW	textfile	2	1	TRUE	0.00180572	25.8431	31.1885
			rs56023600	T	C	T	C	-0.0856	0.01961	0.8764	0.9778	FALSE	FALSE	FALSE	ebi-a-GCST90001979	9	5636355	0.08334	3620	0.814	CD16 on CD14- CD16+ monocyte || id:ebi-a-GCST90001979	CD16 on CD14- CD16+ monocyte	CD16 on CD14- CD16+ monocyte || ||	TRUE	igd	NA	NA	NA	NA	NA	NA	NA	0.0186	4.18e-06	14287	exposure	TRUE	reported	TM2lLW	textfile	2	1	TRUE	0.00148026	21.1768	31.1885
			rs57053056	T	G	T	G	-0.0841	-0.05351	0.1057	0.2127	FALSE	FALSE	FALSE	ebi-a-GCST90001979	3	128983680	0.03084	3620	0.0828304	CD16 on CD14- CD16+ monocyte || id:ebi-a-GCST90001979	CD16 on CD14- CD16+ monocyte	CD16 on CD14- CD16+ monocyte || ||	TRUE	igd	NA	NA	NA	NA	NA	NA	NA	0.0187	6.88e-06	14730	exposure	TRUE	reported	TM2lLW	textfile	2	1	TRUE	0.00137123	20.2232	31.1885
			rs579459	T	C	T	C	0.1098	0.03875	0.7888	0.8546	FALSE	FALSE	FALSE	ebi-a-GCST90001979	9	136154168	0.0352	3620	0.2711	CD16 on CD14- CD16+ monocyte || id:ebi-a-GCST90001979	CD16 on CD14- CD16+ monocyte	CD16 on CD14- CD16+ monocyte || ||	TRUE	igd	NA	NA	NA	NA	NA	NA	NA	0.0157	2.68e-12	11785	exposure	TRUE	reported	TM2lLW	textfile	2	1	TRUE	0.00413311	48.9026	31.1885
			rs58743186	A	G	A	G	-0.0717	-0.05142	0.1931	0.164	FALSE	FALSE	FALSE	ebi-a-GCST90001979	11	130977775	0.03298	3620	0.1191	CD16 on CD14- CD16+ monocyte || id:ebi-a-GCST90001979	CD16 on CD14- CD16+ monocyte	CD16 on CD14- CD16+ monocyte || ||	TRUE	igd	TRUE	rs58743186	rs7936000	A	G	T	G	0.0154	3.23e-06	12818	exposure	TRUE	reported	TM2lLW	textfile	2	1	TRUE	0.00168827	21.6735	31.1885
			rs7019909	T	C	T	C	-0.0897	-0.03809	0.1102	0.1058	FALSE	FALSE	FALSE	ebi-a-GCST90001979	9	33113322	0.04103	3620	0.3533	CD16 on CD14- CD16+ monocyte || id:ebi-a-GCST90001979	CD16 on CD14- CD16+ monocyte	CD16 on CD14- CD16+ monocyte || ||	TRUE	igd	NA	NA	NA	NA	NA	NA	NA	0.0193	3.36e-06	14288	exposure	TRUE	reported	TM2lLW	textfile	2	1	TRUE	0.00150953	21.5978	31.1885
			rs7149501	A	G	A	G	-0.2707	0.005624	0.987	0.9898	FALSE	FALSE	FALSE	ebi-a-GCST90001979	14	63176023	0.1206	3620	0.9628	CD16 on CD14- CD16+ monocyte || id:ebi-a-GCST90001979	CD16 on CD14- CD16+ monocyte	CD16 on CD14- CD16+ monocyte || ||	TRUE	igd	NA	NA	NA	NA	NA	NA	NA	0.0611	9.4e-06	12591	exposure	TRUE	reported	TM2lLW	textfile	2	1	TRUE	0.00155653	19.6257	31.1885
			rs73133996	C	G	C	G	0.0812	0.007331	0.4558	0.3448	FALSE	TRUE	TRUE	ebi-a-GCST90001979	3	98429219	0.02678	3620	0.7843	CD16 on CD14- CD16+ monocyte || id:ebi-a-GCST90001979	CD16 on CD14- CD16+ monocyte	CD16 on CD14- CD16+ monocyte || ||	TRUE	igd	NA	NA	NA	NA	NA	NA	NA	0.012	1.32e-11	14288	exposure	TRUE	reported	TM2lLW	textfile	2	1	FALSE	0.00319439	45.7814	31.1885
			rs73590361	T	C	T	C	-0.0744	0.01024	0.1517	0.0479	FALSE	FALSE	FALSE	ebi-a-GCST90001979	12	592399	0.05626	3620	0.8556	CD16 on CD14- CD16+ monocyte || id:ebi-a-GCST90001979	CD16 on CD14- CD16+ monocyte	CD16 on CD14- CD16+ monocyte || ||	TRUE	igd	NA	NA	NA	NA	NA	NA	NA	0.0161	3.82e-06	14726	exposure	TRUE	reported	TM2lLW	textfile	2	1	TRUE	0.00144804	21.3518	31.1885
			rs7503751	A	G	A	G	-0.1386	-0.02608	0.0779	0.0722	FALSE	FALSE	FALSE	ebi-a-GCST90001979	17	7789542	0.04779	3620	0.585301	CD16 on CD14- CD16+ monocyte || id:ebi-a-GCST90001979	CD16 on CD14- CD16+ monocyte	CD16 on CD14- CD16+ monocyte || ||	TRUE	igd	NA	NA	NA	NA	NA	NA	NA	0.0238	5.76e-09	14288	exposure	TRUE	reported	TM2lLW	textfile	2	1	TRUE	0.00236794	33.9087	31.1885
			rs76047473	T	C	T	C	0.1318	-0.1458	0.0482	0.0052	FALSE	FALSE	FALSE	ebi-a-GCST90001979	10	132815955	0.1642	3620	0.3745	CD16 on CD14- CD16+ monocyte || id:ebi-a-GCST90001979	CD16 on CD14- CD16+ monocyte	CD16 on CD14- CD16+ monocyte || ||	TRUE	igd	NA	NA	NA	NA	NA	NA	NA	0.0286	4.06e-06	14718	exposure	TRUE	reported	TM2lLW	textfile	2	1	TRUE	0.00144087	21.2344	31.1885
			rs76133364	A	C	A	C	0.1896	-0.6028	0.0315	0.0003	FALSE	FALSE	FALSE	ebi-a-GCST90001979	19	19706214	0.6575	3620	0.3594	CD16 on CD14- CD16+ monocyte || id:ebi-a-GCST90001979	CD16 on CD14- CD16+ monocyte	CD16 on CD14- CD16+ monocyte || ||	TRUE	igd	NA	NA	NA	NA	NA	NA	NA	0.0369	2.77e-07	13224	exposure	TRUE	reported	TM2lLW	textfile	2	1	TRUE	0.00199248	26.3972	31.1885
			rs76188822	A	C	A	C	-0.2352	0.1542	0.9863	0.9957	FALSE	FALSE	FALSE	ebi-a-GCST90001979	3	158730534	0.1875	3620	0.411	CD16 on CD14- CD16+ monocyte || id:ebi-a-GCST90001979	CD16 on CD14- CD16+ monocyte	CD16 on CD14- CD16+ monocyte || ||	TRUE	igd	NA	NA	NA	NA	NA	NA	NA	0.0525	7.46e-06	14736	exposure	TRUE	reported	TM2lLW	textfile	2	1	TRUE	0.00136015	20.0677	31.1885
			rs76854434	A	G	A	G	0.2416	-0.3861	0.0173	0.001	FALSE	FALSE	FALSE	ebi-a-GCST90001979	2	140022077	0.3483	3620	0.2677	CD16 on CD14- CD16+ monocyte || id:ebi-a-GCST90001979	CD16 on CD14- CD16+ monocyte	CD16 on CD14- CD16+ monocyte || ||	TRUE	igd	NA	NA	NA	NA	NA	NA	NA	0.0542	8.29e-06	14288	exposure	TRUE	reported	TM2lLW	textfile	2	1	TRUE	0.00138874	19.8671	31.1885
			rs78254232	T	C	T	C	-0.2108	-0.66	0.9813	0.9996	FALSE	FALSE	FALSE	ebi-a-GCST90001979	3	174384187	0.5543	3620	0.2339	CD16 on CD14- CD16+ monocyte || id:ebi-a-GCST90001979	CD16 on CD14- CD16+ monocyte	CD16 on CD14- CD16+ monocyte || ||	TRUE	igd	NA	NA	NA	NA	NA	NA	NA	0.0456	3.79e-06	14248	exposure	TRUE	reported	TM2lLW	textfile	2	1	TRUE	0.00149764	21.3673	31.1885
			rs8116972	T	C	T	C	-0.0953	0.02337	0.0804	0.0983	FALSE	FALSE	FALSE	ebi-a-GCST90001979	20	18299709	0.04121	3620	0.5708	CD16 on CD14- CD16+ monocyte || id:ebi-a-GCST90001979	CD16 on CD14- CD16+ monocyte	CD16 on CD14- CD16+ monocyte || ||	TRUE	igd	NA	NA	NA	NA	NA	NA	NA	0.0211	6.28e-06	14733	exposure	TRUE	reported	TM2lLW	textfile	2	1	TRUE	0.0013827	20.3968	31.1885
			rs870526	T	C	T	C	-0.0508	-0.01859	0.5377	0.416	FALSE	FALSE	FALSE	ebi-a-GCST90001979	2	20369562	0.02533	3620	0.4629	CD16 on CD14- CD16+ monocyte || id:ebi-a-GCST90001979	CD16 on CD14- CD16+ monocyte	CD16 on CD14- CD16+ monocyte || ||	TRUE	igd	NA	NA	NA	NA	NA	NA	NA	0.0114	8.34e-06	14731	exposure	TRUE	reported	TM2lLW	textfile	2	1	TRUE	0.00134617	19.8545	31.1885
			rs9470247	A	G	A	G	-0.1026	0.09018	0.9246	0.9749	FALSE	FALSE	FALSE	ebi-a-GCST90001979	6	36262483	0.08269	3620	0.2755	CD16 on CD14- CD16+ monocyte || id:ebi-a-GCST90001979	CD16 on CD14- CD16+ monocyte	CD16 on CD14- CD16+ monocyte || ||	TRUE	igd	NA	NA	NA	NA	NA	NA	NA	0.0232	9.76e-06	14288	exposure	TRUE	reported	TM2lLW	textfile	2	1	TRUE	0.00136695	19.555	31.1885
			rs9842051	C	G	C	G	0.1192	-0.08048	0.748	0.7412	FALSE	TRUE	FALSE	ebi-a-GCST90001979	3	143021856	0.02796	3620	0.00402597	CD16 on CD14- CD16+ monocyte || id:ebi-a-GCST90001979	CD16 on CD14- CD16+ monocyte	CD16 on CD14- CD16+ monocyte || ||	TRUE	igd	NA	NA	NA	NA	NA	NA	NA	0.014	1.68e-17	14288	exposure	TRUE	reported	TM2lLW	textfile	2	1	TRUE	0.00504809	72.4829	31.1885
		step4	SNP	effect_allele.exposure	other_allele.exposure	effect_allele.outcome	other_allele.outcome	beta.exposure	beta.outcome	eaf.exposure	eaf.outcome	remove	palindromic	ambiguous	id.outcome	chr	pos	se.outcome	samplesize.outcome	pval.outcome	outcome	originalname.outcome	outcome.deprecated	mr_keep.outcome	data_source.outcome	se.exposure	pval.exposure	chr.exposure	samplesize.exposure	pos.exposure	id.exposure	exposure	mr_keep.exposure	pval_origin.exposure	data_source.exposure	action	SNP_index	mr_keep	R2	f	meanf
			rs112655418	C	A	C	A	-0.166	-0.0388	0.128	0.162253	FALSE	FALSE	FALSE	ebi-a-GCST90018794	1	56261771	0.0853	473500	0.649101	Aplastic anemia || id:ebi-a-GCST90018794	Aplastic anemia	Aplastic anemia || ||	TRUE	igd	0.03687	6.91305e-06	1	3620	56261771	ebi-a-GCST90001979	|| id:ebi-a-GCST90001979	TRUE	reported	igd	2	1	TRUE	0.00556847	20.2596	139.698
			rs11860582	A	T	A	T	-0.1431	-0.0112	0.183	0.1176	FALSE	TRUE	FALSE	ebi-a-GCST90018794	16	62812389	0.0338	473500	0.7402	Aplastic anemia || id:ebi-a-GCST90018794	Aplastic anemia	Aplastic anemia || ||	TRUE	igd	0.03223	9.24507e-06	16	3620	62812389	ebi-a-GCST90001979	|| id:ebi-a-GCST90001979	TRUE	reported	igd	2	1	TRUE	0.00541616	19.7024	139.698
			rs12239946	C	T	C	T	0.2423	-0.0179	0.0827	0.196736	FALSE	FALSE	FALSE	ebi-a-GCST90018794	1	160319055	0.0284	473500	0.527499	Aplastic anemia || id:ebi-a-GCST90018794	Aplastic anemia	Aplastic anemia || ||	TRUE	igd	0.04555	1.102e-07	1	3620	160319055	ebi-a-GCST90001979	|| id:ebi-a-GCST90001979	TRUE	reported	igd	2	1	TRUE	0.00775604	28.2807	139.698
			rs12737621	G	T	G	T	-0.1212	-0.0292	0.386	0.400082	FALSE	FALSE	FALSE	ebi-a-GCST90018794	1	18698947	0.0229	473500	0.2027	Aplastic anemia || id:ebi-a-GCST90018794	Aplastic anemia	Aplastic anemia || ||	TRUE	igd	0.02496	1.242e-06	1	3620	18698947	ebi-a-GCST90001979	|| id:ebi-a-GCST90001979	TRUE	reported	igd	2	1	TRUE	0.00647125	23.5655	139.698
			rs139085673	G	A	G	A	-1.468	-0.0968	0.0014	0.0248907	FALSE	FALSE	FALSE	ebi-a-GCST90018794	21	37863897	0.0832	473500	0.2446	Aplastic anemia || id:ebi-a-GCST90018794	Aplastic anemia	Aplastic anemia || ||	TRUE	igd	0.3236	5.91602e-06	21	3620	37863897	ebi-a-GCST90001979	|| id:ebi-a-GCST90001979	TRUE	reported	igd	2	1	TRUE	0.00565281	20.5681	139.698
			rs139731096	C	G	C	G	0.122	-0.0424	0.414	0.250403	FALSE	TRUE	FALSE	ebi-a-GCST90018794	9	140753656	0.0271	473500	0.1172	Aplastic anemia || id:ebi-a-GCST90018794	Aplastic anemia	Aplastic anemia || ||	TRUE	igd	0.02514	1.25199e-06	9	3620	140753656	ebi-a-GCST90001979	|| id:ebi-a-GCST90001979	TRUE	reported	igd	2	1	TRUE	0.00646345	23.5369	139.698
			rs140966292	C	A	C	A	-0.5466	0.1033	0.0148	0.0310645	FALSE	FALSE	FALSE	ebi-a-GCST90018794	1	175408164	0.0734	473500	0.1589	Aplastic anemia || id:ebi-a-GCST90018794	Aplastic anemia	Aplastic anemia || ||	TRUE	igd	0.1035	1.37e-07	1	3620	175408164	ebi-a-GCST90001979	|| id:ebi-a-GCST90001979	TRUE	reported	igd	2	1	TRUE	0.00764569	27.8752	139.698
			rs17400517	T	G	T	G	-1.146	-0.051	0.2298	0.11342	FALSE	FALSE	FALSE	ebi-a-GCST90018794	1	161485259	0.0367	473500	0.1648	Aplastic anemia || id:ebi-a-GCST90018794	Aplastic anemia	Aplastic anemia || ||	TRUE	igd	0.02322	1e-200	1	3620	161485259	ebi-a-GCST90001979	|| id:ebi-a-GCST90001979	TRUE	reported	igd	2	1	TRUE	0.402228	2434.47	139.698
			rs17817999	C	T	C	T	0.1414	-0.0074	0.1935	0.144714	FALSE	FALSE	FALSE	ebi-a-GCST90018794	8	25869608	0.0303	473500	0.8075	Aplastic anemia || id:ebi-a-GCST90018794	Aplastic anemia	Aplastic anemia || ||	TRUE	igd	0.03168	8.24898e-06	8	3620	25869608	ebi-a-GCST90001979	|| id:ebi-a-GCST90001979	TRUE	reported	igd	2	1	TRUE	0.00547314	19.9108	139.698
			rs2184197	G	C	G	C	-0.1114	0.0229	0.4204	0.399998	FALSE	TRUE	TRUE	ebi-a-GCST90018794	6	170194467	0.0227	473500	0.3139	Aplastic anemia || id:ebi-a-GCST90018794	Aplastic anemia	Aplastic anemia || ||	TRUE	igd	0.02514	9.7089e-06	6	3620	170194467	ebi-a-GCST90001979	|| id:ebi-a-GCST90001979	TRUE	reported	igd	2	1	FALSE	0.00539488	19.6246	139.698
			rs2502806	G	A	G	A	0.209	0.0303	0.5956	0.69161	FALSE	FALSE	FALSE	ebi-a-GCST90018794	1	161135559	0.0228	473500	0.1847	Aplastic anemia || id:ebi-a-GCST90018794	Aplastic anemia	Aplastic anemia || ||	TRUE	igd	0.02566	5.19159e-16	1	3620	161135559	ebi-a-GCST90001979	|| id:ebi-a-GCST90001979	TRUE	reported	igd	2	1	TRUE	0.0179963	66.3039	139.698
			rs2638546	A	G	A	G	0.2146	0.0958	0.0808	0.0334081	FALSE	FALSE	FALSE	ebi-a-GCST90018794	6	118994715	0.057	473500	0.0929908	Aplastic anemia || id:ebi-a-GCST90018794	Aplastic anemia	Aplastic anemia || ||	TRUE	igd	0.04782	7.41993e-06	6	3620	118994715	ebi-a-GCST90001979	|| id:ebi-a-GCST90001979	TRUE	reported	igd	2	1	TRUE	0.00553251	20.128	139.698
			rs35804175	A	T	A	T	0.2027	0.0465	0.0847	0.185117	FALSE	TRUE	FALSE	ebi-a-GCST90018794	3	82492118	0.034	473500	0.1712	Aplastic anemia || id:ebi-a-GCST90018794	Aplastic anemia	Aplastic anemia || ||	TRUE	igd	0.04578	9.80596e-06	3	3620	82492118	ebi-a-GCST90001979	|| id:ebi-a-GCST90001979	TRUE	reported	igd	2	1	TRUE	0.00538644	19.5937	139.698
			rs3856266	G	T	G	T	-0.2278	-0.0013	0.1482	0.273916	FALSE	FALSE	FALSE	ebi-a-GCST90018794	1	157973889	0.0249	473500	0.9574	Aplastic anemia || id:ebi-a-GCST90018794	Aplastic anemia	Aplastic anemia || ||	TRUE	igd	0.03508	9.58517e-11	1	3620	157973889	ebi-a-GCST90001979	|| id:ebi-a-GCST90001979	TRUE	reported	igd	2	1	TRUE	0.0115146	42.1452	139.698
			rs4644525	C	A	C	A	-0.2397	0.0096	0.9412	0.921661	FALSE	FALSE	FALSE	ebi-a-GCST90018794	1	61954826	0.0597	473500	0.8728	Aplastic anemia || id:ebi-a-GCST90018794	Aplastic anemia	Aplastic anemia || ||	TRUE	igd	0.05257	5.29505e-06	1	3620	61954826	ebi-a-GCST90001979	|| id:ebi-a-GCST90001979	TRUE	reported	igd	2	1	TRUE	0.00571037	20.7788	139.698
			rs61806480	A	G	A	G	-0.5168	-0.1505	0.0123	0.005917	FALSE	FALSE	FALSE	ebi-a-GCST90018794	1	175775602	0.1624	473500	0.3541	Aplastic anemia || id:ebi-a-GCST90018794	Aplastic anemia	Aplastic anemia || ||	TRUE	igd	0.1147	6.827e-06	1	3620	175775602	ebi-a-GCST90001979	|| id:ebi-a-GCST90001979	TRUE	reported	igd	2	1	TRUE	0.00557675	20.2898	139.698
			rs6671271	A	G	A	G	-0.5501	-0.0474	0.0294	0.154107	FALSE	FALSE	FALSE	ebi-a-GCST90018794	1	162250009	0.0402	473500	0.2388	Aplastic anemia || id:ebi-a-GCST90018794	Aplastic anemia	Aplastic anemia || ||	TRUE	igd	0.07499	2.69712e-13	1	3620	162250009	ebi-a-GCST90001979	|| id:ebi-a-GCST90001979	TRUE	reported	igd	2	1	TRUE	0.0146474	53.782	139.698
			rs72700199	T	C	T	C	-0.2586	0.0051	0.1387	0.240806	FALSE	FALSE	FALSE	ebi-a-GCST90018794	1	162324646	0.0254	473500	0.8422	Aplastic anemia || id:ebi-a-GCST90018794	Aplastic anemia	Aplastic anemia || ||	TRUE	igd	0.03587	6.8691e-13	1	3620	162324646	ebi-a-GCST90001979	|| id:ebi-a-GCST90001979	TRUE	reported	igd	2	1	TRUE	0.0141545	51.9463	139.698
			rs73152567	C	T	C	T	2.332	0.12	0.0006	0.0199677	FALSE	FALSE	FALSE	ebi-a-GCST90018794	22	25105502	0.117	473500	0.3048	Aplastic anemia || id:ebi-a-GCST90018794	Aplastic anemia	Aplastic anemia || ||	TRUE	igd	0.5132	5.72506e-06	22	3620	25105502	ebi-a-GCST90001979	|| id:ebi-a-GCST90001979	TRUE	reported	igd	2	1	TRUE	0.00567159	20.6369	139.698
			rs74341264	A	G	A	G	0.5172	0.1337	0.1265	0.0823474	FALSE	FALSE	FALSE	ebi-a-GCST90018794	1	161561151	0.1249	473500	0.2843	Aplastic anemia || id:ebi-a-GCST90018794	Aplastic anemia	Aplastic anemia || ||	TRUE	igd	0.0374	1.95794e-42	1	3620	161561151	ebi-a-GCST90001979	|| id:ebi-a-GCST90001979	TRUE	reported	igd	2	1	TRUE	0.0501774	191.132	139.698
			rs78639067	G	A	G	A	-0.5895	-0.0605	0.0097	0.0214598	FALSE	FALSE	FALSE	ebi-a-GCST90018794	8	41217478	0.0864	473500	0.484	Aplastic anemia || id:ebi-a-GCST90018794	Aplastic anemia	Aplastic anemia || ||	TRUE	igd	0.128	4.26403e-06	8	3620	41217478	ebi-a-GCST90001979	|| id:ebi-a-GCST90001979	TRUE	reported	igd	2	1	TRUE	0.00582508	21.1986	139.698
			rs78804199	T	C	T	C	0.4148	0.0674	0.0251	0.0091427	FALSE	FALSE	FALSE	ebi-a-GCST90018794	2	37732880	0.1671	473500	0.6866	Aplastic anemia || id:ebi-a-GCST90018794	Aplastic anemia	Aplastic anemia || ||	TRUE	igd	0.07996	2.25699e-07	2	3620	37732880	ebi-a-GCST90001979	|| id:ebi-a-GCST90001979	TRUE	reported	igd	2	1	TRUE	0.00737916	26.8963	139.698
			rs79433597	A	G	A	G	0.3949	0.0671	0.0186	0.0140174	FALSE	FALSE	FALSE	ebi-a-GCST90018794	19	35015143	0.0805	473500	0.4049	Aplastic anemia || id:ebi-a-GCST90018794	Aplastic anemia	Aplastic anemia || ||	TRUE	igd	0.08736	6.35097e-06	19	3620	35015143	ebi-a-GCST90001979	|| id:ebi-a-GCST90001979	TRUE	reported	igd	2	1	TRUE	0.00561301	20.4225	139.698
MDS	GCST90274765	step1	SNP	effect_allele.exposure	other_allele.exposure	effect_allele.outcome	other_allele.outcome	beta.exposure	beta.outcome	eaf.exposure	eaf.outcome	remove	palindromic	ambiguous	id.outcome	se.outcome	pval.outcome	outcome	mr_keep.outcome	pval_origin.outcome	data_source.outcome	se.exposure	pval.exposure	samplesize.exposure	exposure	mr_keep.exposure	pval_origin.exposure	id.exposure	data_source.exposure	action	SNP_index	mr_keep	samplesize.outcome	R2	f	meanf
			rs10242459	A	G	A	G	0.0729	0.208887	0.8219	0.826437	FALSE	FALSE	FALSE	D9bnf6	0.183492	0.254955	outcome	TRUE	reported	textfile	0.0154	2.2e-06	14729	exposure	TRUE	reported	2gxcfx	textfile	2	1	TRUE	NA	0.00151908	22.4055	35.1598
			rs111317412	A	C	A	C	-0.1236	-0.0984245	0.9429	0.94164	FALSE	FALSE	FALSE	D9bnf6	0.297753	0.740979	outcome	TRUE	reported	textfile	0.0274	6.45e-06	14288	exposure	TRUE	reported	2gxcfx	textfile	2	1	TRUE	NA	0.00142215	20.3458	35.1598
			rs11174279	A	T	A	T	-0.0694	0.045895	0.1741	0.166795	FALSE	TRUE	FALSE	D9bnf6	0.186244	0.805354	outcome	TRUE	reported	textfile	0.0156	8.64e-06	14730	exposure	TRUE	reported	2gxcfx	textfile	2	1	TRUE	NA	0.00134179	19.7884	35.1598
			rs113139367	A	C	A	C	-0.2101	-0.0145749	0.021	0.0193569	FALSE	FALSE	FALSE	D9bnf6	0.50159	0.976819	outcome	TRUE	reported	textfile	0.043	1.03e-06	14242	exposure	TRUE	reported	2gxcfx	textfile	2	1	TRUE	NA	0.00167347	23.8701	35.1598
			rs113539352	C	G	C	G	0.4485	1.00083	0.992	0.995001	FALSE	TRUE	FALSE	D9bnf6	0.98112	0.307688	outcome	TRUE	reported	textfile	0.0922	1.15e-06	11439	exposure	TRUE	reported	2gxcfx	textfile	2	1	TRUE	NA	0.00206432	23.6585	35.1598
			rs115109204	T	C	T	C	0.3784	-0.331449	0.0116	0.00724464	FALSE	FALSE	FALSE	D9bnf6	0.817545	0.685169	outcome	TRUE	reported	textfile	0.0842	6.99e-06	10795	exposure	TRUE	reported	2gxcfx	textfile	2	1	TRUE	NA	0.00186743	20.1928	35.1598
			rs11574915	A	C	A	C	-0.1464	-0.219281	0.8639	0.878682	FALSE	FALSE	FALSE	D9bnf6	0.213487	0.304354	outcome	TRUE	reported	textfile	0.017	7.19e-18	14733	exposure	TRUE	reported	2gxcfx	textfile	2	1	TRUE	NA	0.00500856	74.1524	35.1598
			rs11877886	A	G	A	G	-0.1065	0.330572	0.0669	0.0689469	FALSE	FALSE	FALSE	D9bnf6	0.272337	0.22481	outcome	TRUE	reported	textfile	0.0239	8.35e-06	14722	exposure	TRUE	reported	2gxcfx	textfile	2	1	TRUE	NA	0.00134695	19.8538	35.1598
			rs11961362	T	C	T	C	-0.1185	-0.58246	0.0713	0.0230751	FALSE	FALSE	FALSE	D9bnf6	0.481919	0.226806	outcome	TRUE	reported	textfile	0.0264	7.17e-06	12851	exposure	TRUE	reported	2gxcfx	textfile	2	1	TRUE	NA	0.00156535	20.1447	35.1598
			rs12521515	A	T	A	T	0.086	0.19021	0.861	0.860905	FALSE	TRUE	FALSE	D9bnf6	0.199607	0.34063	outcome	TRUE	reported	textfile	0.0192	7.49e-06	11780	exposure	TRUE	reported	2gxcfx	textfile	2	1	TRUE	NA	0.00170024	20.0595	35.1598
			rs13010492	C	G	C	G	-0.0803	0.0578882	0.4754	0.491723	FALSE	TRUE	TRUE	D9bnf6	0.138892	0.676836	outcome	TRUE	reported	textfile	0.0123	6.65e-11	13422	exposure	TRUE	reported	2gxcfx	textfile	2	1	FALSE	NA	0.00316539	42.6144	35.1598
			rs13212719	A	G	A	G	0.0671	0.160075	0.8005	0.828266	FALSE	FALSE	FALSE	D9bnf6	0.183987	0.384282	outcome	TRUE	reported	textfile	0.015	7.7e-06	14288	exposure	TRUE	reported	2gxcfx	textfile	2	1	TRUE	NA	0.00139857	20.0079	35.1598
			rs1328133	A	T	A	T	0.3112	0.326845	0.01	0.0069723	FALSE	TRUE	FALSE	D9bnf6	0.820042	0.69021	outcome	TRUE	reported	textfile	0.0695	7.55e-06	13422	exposure	TRUE	reported	2gxcfx	textfile	2	1	TRUE	NA	0.00149157	20.0468	35.1598
			rs138108512	A	G	A	G	-0.2939	-0.515198	0.0119	0.00991892	FALSE	FALSE	FALSE	D9bnf6	0.707772	0.466665	outcome	TRUE	reported	textfile	0.0616	1.83e-06	13422	exposure	TRUE	reported	2gxcfx	textfile	2	1	TRUE	NA	0.00169311	22.76	35.1598
			rs138618048	A	G	A	G	-0.2066	-0.792425	0.0209	0.0209988	FALSE	FALSE	FALSE	D9bnf6	0.482027	0.100188	outcome	TRUE	reported	textfile	0.046	7.08e-06	14247	exposure	TRUE	reported	2gxcfx	textfile	2	1	TRUE	NA	0.00141386	20.169	35.1598
			rs1415763	C	G	C	G	0.0757	-0.0241434	0.1687	0.152731	FALSE	TRUE	FALSE	D9bnf6	0.194021	0.90097	outcome	TRUE	reported	textfile	0.0157	1.42e-06	14731	exposure	TRUE	reported	2gxcfx	textfile	2	1	TRUE	NA	0.00157571	23.2452	35.1598
			rs147708384	T	C	T	C	-0.2707	0.0256072	0.0151	0.00921461	FALSE	FALSE	FALSE	D9bnf6	0.719009	0.97159	outcome	TRUE	reported	textfile	0.0574	2.4e-06	13801	exposure	TRUE	reported	2gxcfx	textfile	2	1	TRUE	NA	0.00160895	22.2377	35.1598
			rs192686691	C	G	C	G	0.2648	2.73657	0.0195	0.0116582	FALSE	TRUE	FALSE	D9bnf6	0.783626	0.000479084	outcome	TRUE	reported	textfile	0.0589	6.93e-06	10795	exposure	TRUE	reported	2gxcfx	textfile	2	1	TRUE	NA	0.00186883	20.2081	35.1598
			rs2070746	T	G	T	G	-0.0575	-0.461699	0.307	0.284398	FALSE	FALSE	FALSE	D9bnf6	0.154248	0.00276039	outcome	TRUE	reported	textfile	0.0128	7.05e-06	14288	exposure	TRUE	reported	2gxcfx	textfile	2	1	TRUE	NA	0.00141036	20.1769	35.1598
			rs34791102	A	G	A	G	0.1238	0.3316	0.0534	0.05813	FALSE	FALSE	FALSE	D9bnf6	0.295172	0.261262	outcome	TRUE	reported	textfile	0.0265	2.99e-06	14735	exposure	TRUE	reported	2gxcfx	textfile	2	1	TRUE	NA	0.00147896	21.8218	35.1598
			rs374784992	A	G	A	G	0.1335	0.385778	0.9401	0.94677	FALSE	FALSE	FALSE	D9bnf6	0.311278	0.215222	outcome	TRUE	reported	textfile	0.0298	7.47e-06	11760	exposure	TRUE	reported	2gxcfx	textfile	2	1	TRUE	NA	0.00170366	20.0658	35.1598
			rs3792790	A	C	A	C	0.0551	0.199146	0.4736	0.45631	FALSE	FALSE	FALSE	D9bnf6	0.140393	0.156048	outcome	TRUE	reported	textfile	0.012	4.4e-06	14288	exposure	TRUE	reported	2gxcfx	textfile	2	1	TRUE	NA	0.00147343	21.0805	35.1598
			rs4356912	T	C	T	C	-0.0592	-0.00805512	0.6909	0.688482	FALSE	FALSE	FALSE	D9bnf6	0.150422	0.957294	outcome	TRUE	reported	textfile	0.0133	8.54e-06	14288	exposure	TRUE	reported	2gxcfx	textfile	2	1	TRUE	NA	0.00138474	19.8098	35.1598
			rs454265	A	G	A	G	-0.0561	-0.0239297	0.6505	0.65274	FALSE	FALSE	FALSE	D9bnf6	0.145874	0.869697	outcome	TRUE	reported	textfile	0.0124	6.06e-06	14728	exposure	TRUE	reported	2gxcfx	textfile	2	1	TRUE	NA	0.00138783	20.4655	35.1598
			rs4554017	T	C	T	C	0.0596	0.106708	0.3904	0.388758	FALSE	FALSE	FALSE	D9bnf6	0.141748	0.451573	outcome	TRUE	reported	textfile	0.0122	1.03e-06	14288	exposure	TRUE	reported	2gxcfx	textfile	2	1	TRUE	NA	0.00166754	23.8623	35.1598
			rs4766578	A	T	A	T	-0.0801	-0.147745	0.5095	0.50391	FALSE	TRUE	TRUE	D9bnf6	0.138093	0.284667	outcome	TRUE	reported	textfile	0.0132	1.29e-09	11785	exposure	TRUE	reported	2gxcfx	textfile	2	1	FALSE	NA	0.00311482	36.8166	35.1598
			rs4907572	A	G	A	G	-0.0671	0.165544	0.2653	0.267692	FALSE	FALSE	FALSE	D9bnf6	0.156543	0.290285	outcome	TRUE	reported	textfile	0.0137	9.69e-07	14722	exposure	TRUE	reported	2gxcfx	textfile	2	1	TRUE	NA	0.00162678	23.9853	35.1598
			rs62292952	T	G	T	G	0.2346	0.169323	0.8822	0.887519	FALSE	FALSE	FALSE	D9bnf6	0.21892	0.439259	outcome	TRUE	reported	textfile	0.0185	7.53e-37	14728	exposure	TRUE	reported	2gxcfx	textfile	2	1	TRUE	NA	0.0108007	160.788	35.1598
			rs6486995	A	T	A	T	-0.0697	-0.0172333	0.2452	0.232608	FALSE	TRUE	FALSE	D9bnf6	0.164722	0.916677	outcome	TRUE	reported	textfile	0.0135	2.43e-07	14735	exposure	TRUE	reported	2gxcfx	textfile	2	1	TRUE	NA	0.00180577	26.6526	35.1598
			rs6535499	T	C	T	C	-0.1216	-0.0807382	0.0583	0.0576879	FALSE	FALSE	FALSE	D9bnf6	0.298159	0.786554	outcome	TRUE	reported	textfile	0.0272	7.8e-06	14288	exposure	TRUE	reported	2gxcfx	textfile	2	1	TRUE	NA	0.00139685	19.9834	35.1598
			rs6870560	T	C	T	C	0.0863	0.00443484	0.8559	0.858878	FALSE	FALSE	FALSE	D9bnf6	0.199051	0.982225	outcome	TRUE	reported	textfile	0.0169	3.28e-07	14732	exposure	TRUE	reported	2gxcfx	textfile	2	1	TRUE	NA	0.00176693	26.0729	35.1598
			rs7185085	T	C	T	C	-0.3558	-1.42	0.9931	0.993958	FALSE	FALSE	FALSE	D9bnf6	0.899733	0.114509	outcome	TRUE	reported	textfile	0.0803	9.38e-06	12291	exposure	TRUE	reported	2gxcfx	textfile	2	1	TRUE	NA	0.00159478	19.6295	35.1598
			rs73257451	T	C	T	C	-0.3645	-0.0657986	0.989	0.995429	FALSE	FALSE	FALSE	D9bnf6	1.03718	0.949416	outcome	TRUE	reported	textfile	0.0756	1.43e-06	11337	exposure	TRUE	reported	2gxcfx	textfile	2	1	TRUE	NA	0.00204627	23.2421	35.1598
			rs74764632	A	T	A	T	0.1349	-0.611489	0.9557	0.954747	FALSE	TRUE	FALSE	D9bnf6	0.332883	0.066217	outcome	TRUE	reported	textfile	0.0294	4.47e-06	14734	exposure	TRUE	reported	2gxcfx	textfile	2	1	TRUE	NA	0.00142688	21.0509	35.1598
			rs7595241	C	G	C	G	0.0615	0.162134	0.6941	0.706332	FALSE	TRUE	FALSE	D9bnf6	0.153384	0.290491	outcome	TRUE	reported	textfile	0.013	2.24e-06	14288	exposure	TRUE	reported	2gxcfx	textfile	2	1	TRUE	NA	0.00156391	22.377	35.1598
			rs76295077	T	C	T	C	0.0928	0.280735	0.8962	0.885947	FALSE	FALSE	FALSE	D9bnf6	0.217379	0.196547	outcome	TRUE	reported	textfile	0.0208	8.14e-06	14288	exposure	TRUE	reported	2gxcfx	textfile	2	1	TRUE	NA	0.00139121	19.9025	35.1598
			rs79086127	T	C	T	C	-0.2096	-0.445713	0.0195	0.017471	FALSE	FALSE	FALSE	D9bnf6	0.534648	0.404474	outcome	TRUE	reported	textfile	0.045	3.2e-06	14247	exposure	TRUE	reported	2gxcfx	textfile	2	1	TRUE	NA	0.00152045	21.6918	35.1598
			rs9469127	C	G	C	G	-0.4884	0.0176008	0.9365	0.975223	FALSE	TRUE	FALSE	D9bnf6	0.44922	0.968746	outcome	TRUE	reported	textfile	0.0277	1.41e-69	14735	exposure	TRUE	reported	2gxcfx	textfile	2	1	TRUE	NA	0.0206621	310.837	35.1598
		step2	SNP	effect_allele.exposure	other_allele.exposure	effect_allele.outcome	other_allele.outcome	beta.exposure	beta.outcome	eaf.exposure	eaf.outcome	remove	palindromic	ambiguous	id.outcome	se.outcome	pval.outcome	samplesize.outcome	outcome	mr_keep.outcome	pval_origin.outcome	data_source.outcome	se.exposure	pval.exposure	exposure	mr_keep.exposure	pval_origin.exposure	id.exposure	data_source.exposure	action	SNP_index	mr_keep
			rs114381567	C	G	C	G	2.61957	0.0313	0.021868	0.0259	FALSE	TRUE	FALSE	9DYkNP	0.0391	0.423	14725	outcome	TRUE	reported	textfile	0.590641	9.2017e-06	exposure	TRUE	reported	Tw990M	textfile	2	1	TRUE
			rs116528067	C	T	C	T	3.36814	-0.0274	0.0144924	0.0247	FALSE	FALSE	FALSE	9DYkNP	0.0434	0.528	14733	outcome	TRUE	reported	textfile	0.753289	7.77635e-06	exposure	TRUE	reported	Tw990M	textfile	2	1	TRUE
			rs117903748	C	T	C	T	4.78331	-0.0237	0.00826485	0.0065	FALSE	FALSE	FALSE	9DYkNP	0.0814	0.771	13801	outcome	TRUE	reported	textfile	1.05988	6.39012e-06	exposure	TRUE	reported	Tw990M	textfile	2	1	TRUE
			rs148815067	A	G	A	G	2.76784	-0.0231	0.0243484	0.0246	FALSE	FALSE	FALSE	9DYkNP	0.0411	0.574	14726	outcome	TRUE	reported	textfile	0.5627	8.70534e-07	exposure	TRUE	reported	Tw990M	textfile	2	1	TRUE
			rs2382994	C	T	C	T	1.53937	-0.0004	0.0587281	0.059	FALSE	FALSE	FALSE	9DYkNP	0.0265	0.988	14288	outcome	TRUE	reported	textfile	0.336449	4.75423e-06	exposure	TRUE	reported	Tw990M	textfile	2	1	TRUE
			rs2588297	T	G	T	G	-0.694596	-0.0087	0.404107	0.3986	FALSE	FALSE	FALSE	9DYkNP	0.012	0.468	14710	outcome	TRUE	reported	textfile	0.14489	1.63533e-06	exposure	TRUE	reported	Tw990M	textfile	2	1	TRUE
			rs6472875	T	C	T	C	-0.653371	-0.0236	0.352793	0.349	FALSE	FALSE	FALSE	9DYkNP	0.0124	0.057	14734	outcome	TRUE	reported	textfile	0.147535	9.48527e-06	exposure	TRUE	reported	Tw990M	textfile	2	1	TRUE
			rs657374	T	A	T	A	0.715101	0.0015	0.314799	0.3253	FALSE	TRUE	FALSE	9DYkNP	0.013	0.908	13801	outcome	TRUE	reported	textfile	0.154361	3.61011e-06	exposure	TRUE	reported	Tw990M	textfile	2	1	TRUE
			rs6914513	T	C	T	C	0.637014	0.0338	0.434681	0.4174	FALSE	FALSE	FALSE	9DYkNP	0.0127	0.00778	12850	outcome	TRUE	reported	textfile	0.141547	6.78331e-06	exposure	TRUE	reported	Tw990M	textfile	2	1	TRUE
			rs7159870	C	A	C	A	1.66532	0.0134	0.0634359	0.0703	FALSE	FALSE	FALSE	9DYkNP	0.0234	0.567	14736	outcome	TRUE	reported	textfile	0.329464	4.31233e-07	exposure	TRUE	reported	Tw990M	textfile	2	1	TRUE
			rs75791147	C	A	C	A	1.92497	-0.0177	0.0369059	0.0464	FALSE	FALSE	FALSE	9DYkNP	0.0295	0.549	14725	outcome	TRUE	reported	textfile	0.432471	8.5431e-06	exposure	TRUE	reported	Tw990M	textfile	2	1	TRUE
			rs76486557	A	G	A	G	2.31273	0.0549	0.0265123	0.0253	FALSE	FALSE	FALSE	9DYkNP	0.0397	0.167	14726	outcome	TRUE	reported	textfile	0.52185	9.34515e-06	exposure	TRUE	reported	Tw990M	textfile	2	1	TRUE
			rs79881202	A	G	A	G	3.77584	0.03	0.0131839	0.017	FALSE	FALSE	FALSE	9DYkNP	0.0503	0.551	13866	outcome	TRUE	reported	textfile	0.807766	2.94776e-06	exposure	TRUE	reported	Tw990M	textfile	2	1	TRUE
		step3	SNP	effect_allele.exposure	other_allele.exposure	effect_allele.outcome	other_allele.outcome	beta.exposure	beta.outcome	eaf.exposure	eaf.outcome	remove	palindromic	ambiguous	id.outcome	chr	pos	se.outcome	samplesize.outcome	pval.outcome	outcome	originalname.outcome	outcome.deprecated	mr_keep.outcome	data_source.outcome	proxy.outcome	target_snp.outcome	proxy_snp.outcome	target_a1.outcome	target_a2.outcome	proxy_a1.outcome	proxy_a2.outcome	se.exposure	pval.exposure	samplesize.exposure	exposure	mr_keep.exposure	pval_origin.exposure	id.exposure	data_source.exposure	action	SNP_index	mr_keep	R2	f	meanf
			rs10242459	A	G	A	G	0.0729	-0.02154	0.8219	0.6869	FALSE	FALSE	FALSE	ebi-a-GCST90001807	7	3911280	0.02593	3651	0.4062	CD27 on Plasma Blast-Plasma Cell || id:ebi-a-GCST90001807	CD27 on Plasma Blast-Plasma Cell	CD27 on Plasma Blast-Plasma Cell || ||	TRUE	igd	NA	NA	NA	NA	NA	NA	NA	0.0154	2.2e-06	14729	exposure	TRUE	reported	2gxcfx	textfile	2	1	TRUE	0.00151908	22.4055	35.8308
			rs111317412	A	C	A	C	-0.1236	-0.001832	0.9429	0.9013	FALSE	FALSE	FALSE	ebi-a-GCST90001807	14	48619204	0.04085	3651	0.9642	CD27 on Plasma Blast-Plasma Cell || id:ebi-a-GCST90001807	CD27 on Plasma Blast-Plasma Cell	CD27 on Plasma Blast-Plasma Cell || ||	TRUE	igd	NA	NA	NA	NA	NA	NA	NA	0.0274	6.45e-06	14288	exposure	TRUE	reported	2gxcfx	textfile	2	1	TRUE	0.00142215	20.3458	35.8308
			rs11174279	A	T	A	T	-0.0694	0.03509	0.1741	0.1044	FALSE	TRUE	FALSE	ebi-a-GCST90001807	12	62401393	0.0395	3651	0.3743	CD27 on Plasma Blast-Plasma Cell || id:ebi-a-GCST90001807	CD27 on Plasma Blast-Plasma Cell	CD27 on Plasma Blast-Plasma Cell || ||	TRUE	igd	NA	NA	NA	NA	NA	NA	NA	0.0156	8.64e-06	14730	exposure	TRUE	reported	2gxcfx	textfile	2	1	TRUE	0.00134179	19.7884	35.8308
			rs113139367	A	C	A	C	-0.2101	0.08116	0.021	0.0023	FALSE	FALSE	FALSE	ebi-a-GCST90001807	2	66609925	0.2458	3651	0.7413	CD27 on Plasma Blast-Plasma Cell || id:ebi-a-GCST90001807	CD27 on Plasma Blast-Plasma Cell	CD27 on Plasma Blast-Plasma Cell || ||	TRUE	igd	NA	NA	NA	NA	NA	NA	NA	0.043	1.03e-06	14242	exposure	TRUE	reported	2gxcfx	textfile	2	1	TRUE	0.00167347	23.8701	35.8308
			rs113539352	C	G	C	G	0.4485	0.07665	0.992	0.9648	FALSE	TRUE	FALSE	ebi-a-GCST90001807	3	58516854	0.0662	3651	0.247	CD27 on Plasma Blast-Plasma Cell || id:ebi-a-GCST90001807	CD27 on Plasma Blast-Plasma Cell	CD27 on Plasma Blast-Plasma Cell || ||	TRUE	igd	NA	NA	NA	NA	NA	NA	NA	0.0922	1.15e-06	11439	exposure	TRUE	reported	2gxcfx	textfile	2	1	TRUE	0.00206432	23.6585	35.8308
			rs115109204	T	C	T	C	0.3784	0.07733	0.0116	0.0107	FALSE	FALSE	FALSE	ebi-a-GCST90001807	5	23807519	0.1189	3651	0.5155	CD27 on Plasma Blast-Plasma Cell || id:ebi-a-GCST90001807	CD27 on Plasma Blast-Plasma Cell	CD27 on Plasma Blast-Plasma Cell || ||	TRUE	igd	NA	NA	NA	NA	NA	NA	NA	0.0842	6.99e-06	10795	exposure	TRUE	reported	2gxcfx	textfile	2	1	TRUE	0.00186743	20.1928	35.8308
			rs11574915	A	C	A	C	-0.1464	0.03469	0.8639	0.9007	FALSE	FALSE	FALSE	ebi-a-GCST90001807	9	34710084	0.04021	3651	0.3883	CD27 on Plasma Blast-Plasma Cell || id:ebi-a-GCST90001807	CD27 on Plasma Blast-Plasma Cell	CD27 on Plasma Blast-Plasma Cell || ||	TRUE	igd	NA	NA	NA	NA	NA	NA	NA	0.017	7.19e-18	14733	exposure	TRUE	reported	2gxcfx	textfile	2	1	TRUE	0.00500856	74.1524	35.8308
			rs11877886	A	G	A	G	-0.1065	-0.01301	0.0669	0.1011	FALSE	FALSE	FALSE	ebi-a-GCST90001807	18	69226577	0.04022	3651	0.746299	CD27 on Plasma Blast-Plasma Cell || id:ebi-a-GCST90001807	CD27 on Plasma Blast-Plasma Cell	CD27 on Plasma Blast-Plasma Cell || ||	TRUE	igd	NA	NA	NA	NA	NA	NA	NA	0.0239	8.35e-06	14722	exposure	TRUE	reported	2gxcfx	textfile	2	1	TRUE	0.00134695	19.8538	35.8308
			rs11961362	T	C	T	C	-0.1185	-0.1102	0.0713	0.0735	FALSE	FALSE	FALSE	ebi-a-GCST90001807	6	81004579	0.05056	3651	0.0293697	CD27 on Plasma Blast-Plasma Cell || id:ebi-a-GCST90001807	CD27 on Plasma Blast-Plasma Cell	CD27 on Plasma Blast-Plasma Cell || ||	TRUE	igd	NA	NA	NA	NA	NA	NA	NA	0.0264	7.17e-06	12851	exposure	TRUE	reported	2gxcfx	textfile	2	1	TRUE	0.00156535	20.1447	35.8308
			rs12521515	A	T	A	T	0.086	0.03777	0.861	0.9259	FALSE	TRUE	FALSE	ebi-a-GCST90001807	5	123121314	0.04637	3651	0.4154	CD27 on Plasma Blast-Plasma Cell || id:ebi-a-GCST90001807	CD27 on Plasma Blast-Plasma Cell	CD27 on Plasma Blast-Plasma Cell || ||	TRUE	igd	NA	NA	NA	NA	NA	NA	NA	0.0192	7.49e-06	11780	exposure	TRUE	reported	2gxcfx	textfile	2	1	TRUE	0.00170024	20.0595	35.8308
			rs13010492	C	G	C	G	-0.0803	-0.0232	0.4754	0.3355	FALSE	TRUE	TRUE	ebi-a-GCST90001807	2	204776176	0.02611	3651	0.3742	CD27 on Plasma Blast-Plasma Cell || id:ebi-a-GCST90001807	CD27 on Plasma Blast-Plasma Cell	CD27 on Plasma Blast-Plasma Cell || ||	TRUE	igd	NA	NA	NA	NA	NA	NA	NA	0.0123	6.65e-11	13422	exposure	TRUE	reported	2gxcfx	textfile	2	1	FALSE	0.00316539	42.6144	35.8308
			rs13212719	A	G	A	G	0.0671	0.001155	0.8005	0.8151	FALSE	FALSE	FALSE	ebi-a-GCST90001807	6	133835436	0.03189	3651	0.9711	CD27 on Plasma Blast-Plasma Cell || id:ebi-a-GCST90001807	CD27 on Plasma Blast-Plasma Cell	CD27 on Plasma Blast-Plasma Cell || ||	TRUE	igd	NA	NA	NA	NA	NA	NA	NA	0.015	7.7e-06	14288	exposure	TRUE	reported	2gxcfx	textfile	2	1	TRUE	0.00139857	20.0079	35.8308
			rs1328133	A	T	A	T	0.3112	0.01792	0.01	0.0036	FALSE	TRUE	FALSE	ebi-a-GCST90001807	6	9710127	0.203	3651	0.9297	CD27 on Plasma Blast-Plasma Cell || id:ebi-a-GCST90001807	CD27 on Plasma Blast-Plasma Cell	CD27 on Plasma Blast-Plasma Cell || ||	TRUE	igd	NA	NA	NA	NA	NA	NA	NA	0.0695	7.55e-06	13422	exposure	TRUE	reported	2gxcfx	textfile	2	1	TRUE	0.00149157	20.0468	35.8308
			rs138108512	A	G	A	G	-0.2939	0.05416	0.0119	0.019	FALSE	FALSE	FALSE	ebi-a-GCST90001807	14	76855291	0.08953	3651	0.545301	CD27 on Plasma Blast-Plasma Cell || id:ebi-a-GCST90001807	CD27 on Plasma Blast-Plasma Cell	CD27 on Plasma Blast-Plasma Cell || ||	TRUE	igd	NA	NA	NA	NA	NA	NA	NA	0.0616	1.83e-06	13422	exposure	TRUE	reported	2gxcfx	textfile	2	1	TRUE	0.00169311	22.76	35.8308
			rs138440733	A	G	A	G	-0.1724	0.006436	0.0585	0.1101	FALSE	FALSE	FALSE	ebi-a-GCST90001807	22	17731243	0.03995	3651	0.872	CD27 on Plasma Blast-Plasma Cell || id:ebi-a-GCST90001807	CD27 on Plasma Blast-Plasma Cell	CD27 on Plasma Blast-Plasma Cell || ||	TRUE	igd	NA	NA	NA	NA	NA	NA	NA	0.036	1.68e-06	12404	exposure	TRUE	reported	2gxcfx	textfile	2	1	TRUE	0.00184546	22.9298	35.8308
			rs138618048	A	G	A	G	-0.2066	-0.4289	0.0209	0.001	FALSE	FALSE	FALSE	ebi-a-GCST90001807	14	100142541	0.4007	3651	0.2845	CD27 on Plasma Blast-Plasma Cell || id:ebi-a-GCST90001807	CD27 on Plasma Blast-Plasma Cell	CD27 on Plasma Blast-Plasma Cell || ||	TRUE	igd	NA	NA	NA	NA	NA	NA	NA	0.046	7.08e-06	14247	exposure	TRUE	reported	2gxcfx	textfile	2	1	TRUE	0.00141386	20.169	35.8308
			rs1415763	C	G	C	G	0.0757	0.006909	0.1687	0.2471	FALSE	TRUE	FALSE	ebi-a-GCST90001807	6	125027776	0.02784	3651	0.804	CD27 on Plasma Blast-Plasma Cell || id:ebi-a-GCST90001807	CD27 on Plasma Blast-Plasma Cell	CD27 on Plasma Blast-Plasma Cell || ||	TRUE	igd	NA	NA	NA	NA	NA	NA	NA	0.0157	1.42e-06	14731	exposure	TRUE	reported	2gxcfx	textfile	2	1	TRUE	0.00157571	23.2452	35.8308
			rs147708384	T	C	T	C	-0.2707	-0.04976	0.0151	0.0444	FALSE	FALSE	FALSE	ebi-a-GCST90001807	17	14918425	0.05911	3651	0.3999	CD27 on Plasma Blast-Plasma Cell || id:ebi-a-GCST90001807	CD27 on Plasma Blast-Plasma Cell	CD27 on Plasma Blast-Plasma Cell || ||	TRUE	igd	NA	NA	NA	NA	NA	NA	NA	0.0574	2.4e-06	13801	exposure	TRUE	reported	2gxcfx	textfile	2	1	TRUE	0.00160895	22.2377	35.8308
			rs192686691	C	G	C	G	0.2648	0.09218	0.0195	0.0505	FALSE	TRUE	FALSE	ebi-a-GCST90001807	3	12700866	0.05637	3651	0.102	CD27 on Plasma Blast-Plasma Cell || id:ebi-a-GCST90001807	CD27 on Plasma Blast-Plasma Cell	CD27 on Plasma Blast-Plasma Cell || ||	TRUE	igd	NA	NA	NA	NA	NA	NA	NA	0.0589	6.93e-06	10795	exposure	TRUE	reported	2gxcfx	textfile	2	1	TRUE	0.00186883	20.2081	35.8308
			rs2070746	T	G	T	G	-0.0575	0.009682	0.307	0.1752	FALSE	FALSE	FALSE	ebi-a-GCST90001807	19	52249702	0.03216	3651	0.7634	CD27 on Plasma Blast-Plasma Cell || id:ebi-a-GCST90001807	CD27 on Plasma Blast-Plasma Cell	CD27 on Plasma Blast-Plasma Cell || ||	TRUE	igd	NA	NA	NA	NA	NA	NA	NA	0.0128	7.05e-06	14288	exposure	TRUE	reported	2gxcfx	textfile	2	1	TRUE	0.00141036	20.1769	35.8308
			rs28635588	A	G	A	G	-0.1775	-0.0961	0.8408	0.9859	FALSE	FALSE	FALSE	ebi-a-GCST90001807	6	32519041	0.1122	3651	0.3919	CD27 on Plasma Blast-Plasma Cell || id:ebi-a-GCST90001807	CD27 on Plasma Blast-Plasma Cell	CD27 on Plasma Blast-Plasma Cell || ||	TRUE	igd	NA	NA	NA	NA	NA	NA	NA	0.0206	6.9e-18	9182	exposure	TRUE	reported	2gxcfx	textfile	2	1	TRUE	0.00802098	74.228	35.8308
			rs34791102	A	G	A	G	0.1238	-0.09947	0.0534	0.0525	FALSE	FALSE	FALSE	ebi-a-GCST90001807	9	35612978	0.05464	3651	0.0687797	CD27 on Plasma Blast-Plasma Cell || id:ebi-a-GCST90001807	CD27 on Plasma Blast-Plasma Cell	CD27 on Plasma Blast-Plasma Cell || ||	TRUE	igd	NA	NA	NA	NA	NA	NA	NA	0.0265	2.99e-06	14735	exposure	TRUE	reported	2gxcfx	textfile	2	1	TRUE	0.00147896	21.8218	35.8308
			rs374784992	A	G	A	G	0.1335	0.01428	0.9401	0.927	FALSE	FALSE	FALSE	ebi-a-GCST90001807	4	119616562	0.04643	3651	0.758399	CD27 on Plasma Blast-Plasma Cell || id:ebi-a-GCST90001807	CD27 on Plasma Blast-Plasma Cell	CD27 on Plasma Blast-Plasma Cell || ||	TRUE	igd	TRUE	rs374784992	rs62328063	G	A	A	G	0.0298	7.47e-06	11760	exposure	TRUE	reported	2gxcfx	textfile	2	1	TRUE	0.00170366	20.0658	35.8308
			rs3792790	A	C	A	C	0.0551	-0.001202	0.4736	0.4937	FALSE	FALSE	FALSE	ebi-a-GCST90001807	5	150442171	0.02405	3651	0.9602	CD27 on Plasma Blast-Plasma Cell || id:ebi-a-GCST90001807	CD27 on Plasma Blast-Plasma Cell	CD27 on Plasma Blast-Plasma Cell || ||	TRUE	igd	NA	NA	NA	NA	NA	NA	NA	0.012	4.4e-06	14288	exposure	TRUE	reported	2gxcfx	textfile	2	1	TRUE	0.00147343	21.0805	35.8308
			rs4356912	T	C	T	C	-0.0592	-0.0004163	0.6909	0.8001	FALSE	FALSE	FALSE	ebi-a-GCST90001807	4	7444846	0.03013	3651	0.989	CD27 on Plasma Blast-Plasma Cell || id:ebi-a-GCST90001807	CD27 on Plasma Blast-Plasma Cell	CD27 on Plasma Blast-Plasma Cell || ||	TRUE	igd	NA	NA	NA	NA	NA	NA	NA	0.0133	8.54e-06	14288	exposure	TRUE	reported	2gxcfx	textfile	2	1	TRUE	0.00138474	19.8098	35.8308
			rs454265	A	G	A	G	-0.0561	-0.04208	0.6505	0.5698	FALSE	FALSE	FALSE	ebi-a-GCST90001807	8	81339142	0.02443	3651	0.0850394	CD27 on Plasma Blast-Plasma Cell || id:ebi-a-GCST90001807	CD27 on Plasma Blast-Plasma Cell	CD27 on Plasma Blast-Plasma Cell || ||	TRUE	igd	NA	NA	NA	NA	NA	NA	NA	0.0124	6.06e-06	14728	exposure	TRUE	reported	2gxcfx	textfile	2	1	TRUE	0.00138783	20.4655	35.8308
			rs4554017	T	C	T	C	0.0596	-0.0003231	0.3904	0.4726	FALSE	FALSE	FALSE	ebi-a-GCST90001807	4	145124024	0.02444	3651	0.9895	CD27 on Plasma Blast-Plasma Cell || id:ebi-a-GCST90001807	CD27 on Plasma Blast-Plasma Cell	CD27 on Plasma Blast-Plasma Cell || ||	TRUE	igd	NA	NA	NA	NA	NA	NA	NA	0.0122	1.03e-06	14288	exposure	TRUE	reported	2gxcfx	textfile	2	1	TRUE	0.00166754	23.8623	35.8308
			rs4766578	A	T	A	T	-0.0801	0.06275	0.5095	0.5277	FALSE	TRUE	TRUE	ebi-a-GCST90001807	12	111904371	0.0246	3651	0.01078	CD27 on Plasma Blast-Plasma Cell || id:ebi-a-GCST90001807	CD27 on Plasma Blast-Plasma Cell	CD27 on Plasma Blast-Plasma Cell || ||	TRUE	igd	NA	NA	NA	NA	NA	NA	NA	0.0132	1.29e-09	11785	exposure	TRUE	reported	2gxcfx	textfile	2	1	FALSE	0.00311482	36.8166	35.8308
			rs4907572	A	G	A	G	-0.0671	-0.05106	0.2653	0.2566	FALSE	FALSE	FALSE	ebi-a-GCST90001807	13	113647321	0.02762	3651	0.0645699	CD27 on Plasma Blast-Plasma Cell || id:ebi-a-GCST90001807	CD27 on Plasma Blast-Plasma Cell	CD27 on Plasma Blast-Plasma Cell || ||	TRUE	igd	NA	NA	NA	NA	NA	NA	NA	0.0137	9.69e-07	14722	exposure	TRUE	reported	2gxcfx	textfile	2	1	TRUE	0.00162678	23.9853	35.8308
			rs62292952	T	G	T	G	0.2346	0.03068	0.8822	0.8502	FALSE	FALSE	FALSE	ebi-a-GCST90001807	3	132200719	0.03423	3651	0.3702	CD27 on Plasma Blast-Plasma Cell || id:ebi-a-GCST90001807	CD27 on Plasma Blast-Plasma Cell	CD27 on Plasma Blast-Plasma Cell || ||	TRUE	igd	NA	NA	NA	NA	NA	NA	NA	0.0185	7.53e-37	14728	exposure	TRUE	reported	2gxcfx	textfile	2	1	TRUE	0.0108007	160.788	35.8308
			rs6486995	A	T	A	T	-0.0697	-0.04958	0.2452	0.2628	FALSE	TRUE	FALSE	ebi-a-GCST90001807	12	19813981	0.02751	3651	0.0715698	CD27 on Plasma Blast-Plasma Cell || id:ebi-a-GCST90001807	CD27 on Plasma Blast-Plasma Cell	CD27 on Plasma Blast-Plasma Cell || ||	TRUE	igd	NA	NA	NA	NA	NA	NA	NA	0.0135	2.43e-07	14735	exposure	TRUE	reported	2gxcfx	textfile	2	1	TRUE	0.00180577	26.6526	35.8308
			rs6535499	T	C	T	C	-0.1216	-0.005814	0.0583	0.0829	FALSE	FALSE	FALSE	ebi-a-GCST90001807	4	76428761	0.04394	3651	0.8947	CD27 on Plasma Blast-Plasma Cell || id:ebi-a-GCST90001807	CD27 on Plasma Blast-Plasma Cell	CD27 on Plasma Blast-Plasma Cell || ||	TRUE	igd	NA	NA	NA	NA	NA	NA	NA	0.0272	7.8e-06	14288	exposure	TRUE	reported	2gxcfx	textfile	2	1	TRUE	0.00139685	19.9834	35.8308
			rs6870560	T	C	T	C	0.0863	0.01658	0.8559	0.8825	FALSE	FALSE	FALSE	ebi-a-GCST90001807	5	174187919	0.03774	3651	0.6604	CD27 on Plasma Blast-Plasma Cell || id:ebi-a-GCST90001807	CD27 on Plasma Blast-Plasma Cell	CD27 on Plasma Blast-Plasma Cell || ||	TRUE	igd	NA	NA	NA	NA	NA	NA	NA	0.0169	3.28e-07	14732	exposure	TRUE	reported	2gxcfx	textfile	2	1	TRUE	0.00176693	26.0729	35.8308
			rs7185085	T	C	T	C	-0.3558	-0.05519	0.9931	0.9803	FALSE	FALSE	FALSE	ebi-a-GCST90001807	16	82146285	0.08657	3651	0.5239	CD27 on Plasma Blast-Plasma Cell || id:ebi-a-GCST90001807	CD27 on Plasma Blast-Plasma Cell	CD27 on Plasma Blast-Plasma Cell || ||	TRUE	igd	NA	NA	NA	NA	NA	NA	NA	0.0803	9.38e-06	12291	exposure	TRUE	reported	2gxcfx	textfile	2	1	TRUE	0.00159478	19.6295	35.8308
			rs73257451	T	C	T	C	-0.3645	-0.09119	0.989	0.9959	FALSE	FALSE	FALSE	ebi-a-GCST90001807	8	61418130	0.1815	3651	0.6153	CD27 on Plasma Blast-Plasma Cell || id:ebi-a-GCST90001807	CD27 on Plasma Blast-Plasma Cell	CD27 on Plasma Blast-Plasma Cell || ||	TRUE	igd	NA	NA	NA	NA	NA	NA	NA	0.0756	1.43e-06	11337	exposure	TRUE	reported	2gxcfx	textfile	2	1	TRUE	0.00204627	23.2421	35.8308
			rs74764632	A	T	A	T	0.1349	0.08654	0.9557	0.9951	FALSE	TRUE	FALSE	ebi-a-GCST90001807	16	57300587	0.1716	3651	0.613999	CD27 on Plasma Blast-Plasma Cell || id:ebi-a-GCST90001807	CD27 on Plasma Blast-Plasma Cell	CD27 on Plasma Blast-Plasma Cell || ||	TRUE	igd	NA	NA	NA	NA	NA	NA	NA	0.0294	4.47e-06	14734	exposure	TRUE	reported	2gxcfx	textfile	2	1	TRUE	0.00142688	21.0509	35.8308
			rs7595241	C	G	C	G	0.0615	0.02857	0.6941	0.6789	FALSE	TRUE	FALSE	ebi-a-GCST90001807	2	7425475	0.02621	3651	0.2758	CD27 on Plasma Blast-Plasma Cell || id:ebi-a-GCST90001807	CD27 on Plasma Blast-Plasma Cell	CD27 on Plasma Blast-Plasma Cell || ||	TRUE	igd	NA	NA	NA	NA	NA	NA	NA	0.013	2.24e-06	14288	exposure	TRUE	reported	2gxcfx	textfile	2	1	TRUE	0.00156391	22.377	35.8308
			rs76295077	T	C	T	C	0.0928	-0.09485	0.8962	0.8576	FALSE	FALSE	FALSE	ebi-a-GCST90001807	13	23257952	0.0349	3651	0.006601	CD27 on Plasma Blast-Plasma Cell || id:ebi-a-GCST90001807	CD27 on Plasma Blast-Plasma Cell	CD27 on Plasma Blast-Plasma Cell || ||	TRUE	igd	NA	NA	NA	NA	NA	NA	NA	0.0208	8.14e-06	14288	exposure	TRUE	reported	2gxcfx	textfile	2	1	TRUE	0.00139121	19.9025	35.8308
			rs79086127	T	C	T	C	-0.2096	-0.05361	0.0195	0.0718	FALSE	FALSE	FALSE	ebi-a-GCST90001807	4	123839263	0.04656	3651	0.2496	CD27 on Plasma Blast-Plasma Cell || id:ebi-a-GCST90001807	CD27 on Plasma Blast-Plasma Cell	CD27 on Plasma Blast-Plasma Cell || ||	TRUE	igd	NA	NA	NA	NA	NA	NA	NA	0.045	3.2e-06	14247	exposure	TRUE	reported	2gxcfx	textfile	2	1	TRUE	0.00152045	21.6918	35.8308
			rs9469127	C	G	C	G	-0.4884	-0.03425	0.9365	0.9797	FALSE	TRUE	FALSE	ebi-a-GCST90001807	6	32444093	0.08934	3651	0.701501	CD27 on Plasma Blast-Plasma Cell || id:ebi-a-GCST90001807	CD27 on Plasma Blast-Plasma Cell	CD27 on Plasma Blast-Plasma Cell || ||	TRUE	igd	NA	NA	NA	NA	NA	NA	NA	0.0277	1.41e-69	14735	exposure	TRUE	reported	2gxcfx	textfile	2	1	TRUE	0.0206621	310.837	35.8308
		step4	SNP	effect_allele.exposure	other_allele.exposure	effect_allele.outcome	other_allele.outcome	beta.exposure	beta.outcome	eaf.exposure	eaf.outcome	remove	palindromic	ambiguous	id.outcome	se.outcome	pval.outcome	outcome	mr_keep.outcome	pval_origin.outcome	data_source.outcome	pos.exposure	chr.exposure	se.exposure	pval.exposure	samplesize.exposure	id.exposure	exposure	mr_keep.exposure	pval_origin.exposure	data_source.exposure	action	SNP_index	mr_keep	samplesize.outcome	R2	f	meanf
			rs10427757	G	A	G	A	-0.1813	0.082735	0.0979	0.053522	FALSE	FALSE	FALSE	ACaYKm	0.308477	0.788542	outcome	TRUE	reported	textfile	37419582	22	0.04082	9.1791e-06	3651	ebi-a-GCST90001807	|| id:ebi-a-GCST90001807	TRUE	reported	igd	2	1	TRUE	NA	0.005374	19.7157	22.4313
			rs1077349	A	G	A	G	0.132	0.293273	0.736	0.782754	FALSE	FALSE	FALSE	ACaYKm	0.167491	0.0799508	outcome	TRUE	reported	textfile	57072098	20	0.02777	2.07401e-06	3651	ebi-a-GCST90001807	|| id:ebi-a-GCST90001807	TRUE	reported	igd	2	1	TRUE	NA	0.00615042	22.5818	22.4313
			rs10910352	A	G	A	G	-0.1148	0.211813	0.463	0.515608	FALSE	FALSE	FALSE	ACaYKm	0.139726	0.129541	outcome	TRUE	reported	textfile	234267536	1	0.02407	1.90999e-06	3651	ebi-a-GCST90001807	|| id:ebi-a-GCST90001807	TRUE	reported	igd	2	1	TRUE	NA	0.00619188	22.7349	22.4313
			rs112481165	A	G	A	G	0.1798	0.20967	0.1078	0.0680208	FALSE	FALSE	FALSE	ACaYKm	0.274887	0.445612	outcome	TRUE	reported	textfile	247244688	1	0.03883	3.74602e-06	3651	ebi-a-GCST90001807	|| id:ebi-a-GCST90001807	TRUE	reported	igd	2	1	TRUE	NA	0.00583835	21.4292	22.4313
			rs112881275	G	T	G	T	1.304	2.46868	0.0016	0.00691223	FALSE	FALSE	FALSE	ACaYKm	0.939084	0.0085682	outcome	TRUE	reported	textfile	16006239	5	0.2918	8.16394e-06	3651	ebi-a-GCST90001807	|| id:ebi-a-GCST90001807	TRUE	reported	igd	2	1	TRUE	NA	0.00544006	19.9594	22.4313
			rs115601228	A	G	A	G	-0.1968	0.0858501	0.0908	0.0363588	FALSE	FALSE	FALSE	ACaYKm	0.374193	0.818537	outcome	TRUE	reported	textfile	195070886	1	0.04337	5.83996e-06	3651	ebi-a-GCST90001807	|| id:ebi-a-GCST90001807	TRUE	reported	igd	2	1	TRUE	NA	0.00560812	20.5794	22.4313
			rs11782223	T	C	T	C	-0.1449	-0.150853	0.1749	0.176336	FALSE	FALSE	FALSE	ACaYKm	0.181934	0.407012	outcome	TRUE	reported	textfile	139337902	8	0.03188	5.65301e-06	3651	ebi-a-GCST90001807	|| id:ebi-a-GCST90001807	TRUE	reported	igd	2	1	TRUE	NA	0.00562649	20.6472	22.4313
			rs12528717	T	A	T	A	-0.1779	-0.0644442	0.1035	0.0930481	FALSE	TRUE	FALSE	ACaYKm	0.239222	0.787629	outcome	TRUE	reported	textfile	39028606	6	0.03954	7.07001e-06	3651	ebi-a-GCST90001807	|| id:ebi-a-GCST90001807	TRUE	reported	igd	2	1	TRUE	NA	0.00551398	20.2321	22.4313
			rs183873886	T	C	T	C	3.144	0.627332	0.0003	0.00578678	FALSE	FALSE	FALSE	ACaYKm	0.906365	0.488849	outcome	TRUE	reported	textfile	79837189	1	0.701	7.49808e-06	3651	ebi-a-GCST90001807	|| id:ebi-a-GCST90001807	TRUE	reported	igd	2	1	TRUE	NA	0.00547937	20.1044	22.4313
			rs185015514	T	C	T	C	0.9372	-0.354573	0.0034	0.00750354	FALSE	FALSE	FALSE	ACaYKm	0.814076	0.663161	outcome	TRUE	reported	textfile	32288479	20	0.2103	8.60895e-06	3651	ebi-a-GCST90001807	|| id:ebi-a-GCST90001807	TRUE	reported	igd	2	1	TRUE	NA	0.00541026	19.8494	22.4313
			rs34850955	T	C	T	C	0.224	0.158349	0.064	0.0205852	FALSE	FALSE	FALSE	ACaYKm	0.487035	0.745084	outcome	TRUE	reported	textfile	69588970	7	0.0506	9.80505e-06	3651	ebi-a-GCST90001807	|| id:ebi-a-GCST90001807	TRUE	reported	igd	2	1	TRUE	NA	0.00533898	19.5865	22.4313
			rs4657041	C	T	C	T	-0.1484	0.0121717	0.3347	0.532743	FALSE	FALSE	FALSE	ACaYKm	0.139333	0.930388	outcome	TRUE	reported	textfile	161478859	1	0.02581	9.69304e-09	3651	ebi-a-GCST90001807	|| id:ebi-a-GCST90001807	TRUE	reported	igd	2	1	TRUE	NA	0.00897357	33.041	22.4313
			rs73202627	C	T	C	T	0.1484	0.373665	0.1753	0.119796	FALSE	FALSE	FALSE	ACaYKm	0.213987	0.0807751	outcome	TRUE	reported	textfile	12580949	8	0.03176	3.09599e-06	3651	ebi-a-GCST90001807	|| id:ebi-a-GCST90001807	TRUE	reported	igd	2	1	TRUE	NA	0.00594437	21.8207	22.4313
			rs76112278	A	G	A	G	0.4265	0.136404	0.0193	0.0127102	FALSE	FALSE	FALSE	ACaYKm	0.616339	0.824848	outcome	TRUE	reported	textfile	15915069	4	0.08832	1.42899e-06	3651	ebi-a-GCST90001807	|| id:ebi-a-GCST90001807	TRUE	reported	igd	2	1	TRUE	NA	0.00634663	23.3068	22.4313
			rs8059711	C	G	C	G	-0.1809	-0.16902	0.8787	0.910313	FALSE	TRUE	FALSE	ACaYKm	0.243465	0.487541	outcome	TRUE	reported	textfile	87016628	16	0.03724	1.242e-06	3651	ebi-a-GCST90001807	|| id:ebi-a-GCST90001807	TRUE	reported	igd	2	1	TRUE	NA	0.00642167	23.5841	22.4313
			rs960984	T	C	T	C	-0.2211	-0.20558	0.1019	0.0654604	FALSE	FALSE	FALSE	ACaYKm	0.280214	0.463159	outcome	TRUE	reported	textfile	55344683	12	0.04054	5.26805e-08	3651	ebi-a-GCST90001807	|| id:ebi-a-GCST90001807	TRUE	reported	igd	2	1	TRUE	NA	0.00808117	29.7284	22.4313
	GCST90274834	step1	SNP	effect_allele.exposure	other_allele.exposure	effect_allele.outcome	other_allele.outcome	beta.exposure	beta.outcome	eaf.exposure	eaf.outcome	remove	palindromic	ambiguous	id.outcome	se.outcome	pval.outcome	outcome	mr_keep.outcome	pval_origin.outcome	data_source.outcome	se.exposure	pval.exposure	samplesize.exposure	exposure	mr_keep.exposure	pval_origin.exposure	id.exposure	data_source.exposure	action	SNP_index	mr_keep	samplesize.outcome	R2	f	meanf
			rs11115639	A	C	A	C	-0.0841	-0.0764308	0.8864	0.896508	FALSE	FALSE	FALSE	Iu0tPk	0.228763	0.7383	outcome	TRUE	reported	textfile	0.0184	4.86e-06	14730	exposure	TRUE	reported	avIYDT	textfile	2	1	TRUE	NA	0.00141624	20.888	26.8549
			rs115455827	A	G	A	G	0.1277	0.433725	0.9506	0.959856	FALSE	FALSE	FALSE	Iu0tPk	0.349212	0.214232	outcome	TRUE	reported	textfile	0.0277	4.02e-06	14735	exposure	TRUE	reported	avIYDT	textfile	2	1	TRUE	NA	0.00144028	21.2502	26.8549
			rs116198125	T	C	T	C	-0.1521	0.337246	0.9617	0.970846	FALSE	FALSE	FALSE	Iu0tPk	0.410701	0.411563	outcome	TRUE	reported	textfile	0.0329	3.78e-06	14727	exposure	TRUE	reported	avIYDT	textfile	2	1	TRUE	NA	0.00144918	21.3702	26.8549
			rs12152184	A	G	A	G	0.0965	-0.131938	0.885	0.899195	FALSE	FALSE	FALSE	Iu0tPk	0.230479	0.567017	outcome	TRUE	reported	textfile	0.0208	3.49e-06	12402	exposure	TRUE	reported	avIYDT	textfile	2	1	TRUE	NA	0.00173254	21.5208	26.8549
			rs12531843	C	G	C	G	-0.1286	-0.00311188	0.9177	0.921693	FALSE	TRUE	FALSE	Iu0tPk	0.260743	0.990478	outcome	TRUE	reported	textfile	0.0243	1.21e-07	12404	exposure	TRUE	reported	avIYDT	textfile	2	1	TRUE	NA	0.00225283	28.0027	26.8549
			rs138897138	A	G	A	G	0.104	0.0132891	0.9138	0.907353	FALSE	FALSE	FALSE	Iu0tPk	0.238985	0.955655	outcome	TRUE	reported	textfile	0.0218	1.84e-06	14288	exposure	TRUE	reported	avIYDT	textfile	2	1	TRUE	NA	0.00159034	22.7558	26.8549
			rs144373891	T	C	T	C	-0.5739	2.66724	0.0161	0.00947742	FALSE	FALSE	FALSE	Iu0tPk	0.857923	0.00187755	outcome	TRUE	reported	textfile	0.0515	7.69e-29	14736	exposure	TRUE	reported	avIYDT	textfile	2	1	TRUE	NA	0.00835668	124.165	26.8549
			rs147383134	T	C	T	C	0.2573	0.598126	0.9858	0.988098	FALSE	FALSE	FALSE	Iu0tPk	0.640967	0.350737	outcome	TRUE	reported	textfile	0.0551	3.02e-06	13801	exposure	TRUE	reported	avIYDT	textfile	2	1	TRUE	NA	0.00157754	21.8029	26.8549
			rs1966647	T	C	T	C	-0.0574	0.161609	0.5696	0.593544	FALSE	FALSE	FALSE	Iu0tPk	0.146353	0.269489	outcome	TRUE	reported	textfile	0.0126	5.22e-06	14288	exposure	TRUE	reported	avIYDT	textfile	2	1	TRUE	NA	0.00145038	20.7502	26.8549
			rs3788463	T	G	T	G	-0.06	-0.178531	0.2743	0.285702	FALSE	FALSE	FALSE	Iu0tPk	0.153283	0.244135	outcome	TRUE	reported	textfile	0.0133	6.44e-06	14288	exposure	TRUE	reported	avIYDT	textfile	2	1	TRUE	NA	0.00142236	20.3488	26.8549
			rs60459634	A	G	A	G	-0.1063	0.141354	0.0886	0.0784416	FALSE	FALSE	FALSE	Iu0tPk	0.259002	0.585228	outcome	TRUE	reported	textfile	0.0229	3.45e-06	14288	exposure	TRUE	reported	avIYDT	textfile	2	1	TRUE	NA	0.00150581	21.5444	26.8549
			rs72847333	T	C	T	C	0.093	0.0645247	0.8965	0.899642	FALSE	FALSE	FALSE	Iu0tPk	0.229079	0.778196	outcome	TRUE	reported	textfile	0.0204	5.14e-06	14288	exposure	TRUE	reported	avIYDT	textfile	2	1	TRUE	NA	0.00145246	20.78	26.8549
			rs72883370	A	G	A	G	-0.3428	0.993224	0.989	0.991703	FALSE	FALSE	FALSE	Iu0tPk	0.754632	0.188117	outcome	TRUE	reported	textfile	0.0737	3.3e-06	12737	exposure	TRUE	reported	avIYDT	textfile	2	1	TRUE	NA	0.00169567	21.6311	26.8549
			rs7418913	A	G	A	G	-0.0615	0.205324	0.2713	0.275886	FALSE	FALSE	FALSE	Iu0tPk	0.154895	0.184984	outcome	TRUE	reported	textfile	0.0139	9.67e-06	14288	exposure	TRUE	reported	avIYDT	textfile	2	1	TRUE	NA	0.00136822	19.5731	26.8549
			rs7718478	A	T	A	T	0.0639	-0.372519	0.7496	0.764354	FALSE	TRUE	FALSE	Iu0tPk	0.164252	0.0233314	outcome	TRUE	reported	textfile	0.0138	3.65e-06	14288	exposure	TRUE	reported	avIYDT	textfile	2	1	TRUE	NA	0.00149838	21.4379	26.8549
			rs77197291	A	T	A	T	-0.0947	-0.305722	0.0878	0.0794407	FALSE	TRUE	FALSE	Iu0tPk	0.254303	0.229288	outcome	TRUE	reported	textfile	0.0211	7.18e-06	14735	exposure	TRUE	reported	avIYDT	textfile	2	1	TRUE	NA	0.00136519	20.1408	26.8549
			rs77381020	T	C	T	C	0.0862	-0.222272	0.8546	0.874118	FALSE	FALSE	FALSE	Iu0tPk	0.208846	0.287198	outcome	TRUE	reported	textfile	0.0184	2.8e-06	14288	exposure	TRUE	reported	avIYDT	textfile	2	1	TRUE	NA	0.0015337	21.9441	26.8549
			rs79663946	A	G	A	G	-0.0901	0.519317	0.1174	0.0760391	FALSE	FALSE	FALSE	Iu0tPk	0.271258	0.0555596	outcome	TRUE	reported	textfile	0.0201	7.37e-06	14288	exposure	TRUE	reported	avIYDT	textfile	2	1	TRUE	NA	0.00140435	20.0908	26.8549
			rs8112891	T	C	T	C	0.1179	-0.290797	0.9292	0.939456	FALSE	FALSE	FALSE	Iu0tPk	0.29269	0.320452	outcome	TRUE	reported	textfile	0.0262	6.8e-06	14288	exposure	TRUE	reported	avIYDT	textfile	2	1	TRUE	NA	0.00141527	20.2472	26.8549
		step2	SNP	effect_allele.exposure	other_allele.exposure	effect_allele.outcome	other_allele.outcome	beta.exposure	beta.outcome	eaf.exposure	eaf.outcome	remove	palindromic	ambiguous	id.outcome	se.outcome	pval.outcome	samplesize.outcome	outcome	mr_keep.outcome	pval_origin.outcome	data_source.outcome	se.exposure	pval.exposure	exposure	mr_keep.exposure	pval_origin.exposure	id.exposure	data_source.exposure	action	SNP_index	mr_keep
			rs114381567	C	G	C	G	2.61957	-0.0411	0.021868	0.0257	FALSE	TRUE	FALSE	uvGVAS	0.0388	0.289	14725	outcome	TRUE	reported	textfile	0.590641	9.2017e-06	exposure	TRUE	reported	cdjFCy	textfile	2	1	TRUE
			rs116528067	C	T	C	T	3.36814	-0.0018	0.0144924	0.0246	FALSE	FALSE	FALSE	uvGVAS	0.0431	0.967	14733	outcome	TRUE	reported	textfile	0.753289	7.77635e-06	exposure	TRUE	reported	cdjFCy	textfile	2	1	TRUE
			rs117903748	C	T	C	T	4.78331	0.0018	0.00826485	0.0064	FALSE	FALSE	FALSE	uvGVAS	0.0808	0.982	13801	outcome	TRUE	reported	textfile	1.05988	6.39012e-06	exposure	TRUE	reported	cdjFCy	textfile	2	1	TRUE
			rs148815067	A	G	A	G	2.76784	-0.0155	0.0243484	0.0245	FALSE	FALSE	FALSE	uvGVAS	0.0408	0.704	14726	outcome	TRUE	reported	textfile	0.5627	8.70534e-07	exposure	TRUE	reported	cdjFCy	textfile	2	1	TRUE
			rs2382994	C	T	C	T	1.53937	0.024	0.0587281	0.0589	FALSE	FALSE	FALSE	uvGVAS	0.0264	0.363	14288	outcome	TRUE	reported	textfile	0.336449	4.75423e-06	exposure	TRUE	reported	cdjFCy	textfile	2	1	TRUE
			rs2588297	T	G	T	G	-0.694596	-0.0269	0.404107	0.3991	FALSE	FALSE	FALSE	uvGVAS	0.0119	0.0238	14710	outcome	TRUE	reported	textfile	0.14489	1.63533e-06	exposure	TRUE	reported	cdjFCy	textfile	2	1	TRUE
			rs6472875	T	C	T	C	-0.653371	-0.0125	0.352793	0.3494	FALSE	FALSE	FALSE	uvGVAS	0.0123	0.31	14734	outcome	TRUE	reported	textfile	0.147535	9.48527e-06	exposure	TRUE	reported	cdjFCy	textfile	2	1	TRUE
			rs657374	T	A	T	A	0.715101	0.0022	0.314799	0.3253	FALSE	TRUE	FALSE	uvGVAS	0.0129	0.865	13801	outcome	TRUE	reported	textfile	0.154361	3.61011e-06	exposure	TRUE	reported	cdjFCy	textfile	2	1	TRUE
			rs6914513	T	C	T	C	0.637014	0.0054	0.434681	0.4167	FALSE	FALSE	FALSE	uvGVAS	0.0125	0.666	12850	outcome	TRUE	reported	textfile	0.141547	6.78331e-06	exposure	TRUE	reported	cdjFCy	textfile	2	1	TRUE
			rs7159870	C	A	C	A	1.66532	0.0317	0.0634359	0.0703	FALSE	FALSE	FALSE	uvGVAS	0.0231	0.17	14736	outcome	TRUE	reported	textfile	0.329464	4.31233e-07	exposure	TRUE	reported	cdjFCy	textfile	2	1	TRUE
			rs75791147	C	A	C	A	1.92497	0.0276	0.0369059	0.0469	FALSE	FALSE	FALSE	uvGVAS	0.0291	0.343	14725	outcome	TRUE	reported	textfile	0.432471	8.5431e-06	exposure	TRUE	reported	cdjFCy	textfile	2	1	TRUE
			rs76486557	A	G	A	G	2.31273	0.0053	0.0265123	0.0252	FALSE	FALSE	FALSE	uvGVAS	0.0397	0.894	14726	outcome	TRUE	reported	textfile	0.52185	9.34515e-06	exposure	TRUE	reported	cdjFCy	textfile	2	1	TRUE
			rs79881202	A	G	A	G	3.77584	0.0824	0.0131839	0.017	FALSE	FALSE	FALSE	uvGVAS	0.0498	0.098	13866	outcome	TRUE	reported	textfile	0.807766	2.94776e-06	exposure	TRUE	reported	cdjFCy	textfile	2	1	TRUE
		step3	SNP	effect_allele.exposure	other_allele.exposure	effect_allele.outcome	other_allele.outcome	beta.exposure	beta.outcome	eaf.exposure	eaf.outcome	remove	palindromic	ambiguous	id.outcome	chr	pos	se.outcome	samplesize.outcome	pval.outcome	outcome	originalname.outcome	outcome.deprecated	mr_keep.outcome	data_source.outcome	proxy.outcome	target_snp.outcome	proxy_snp.outcome	target_a1.outcome	target_a2.outcome	proxy_a1.outcome	proxy_a2.outcome	se.exposure	pval.exposure	samplesize.exposure	exposure	mr_keep.exposure	pval_origin.exposure	id.exposure	data_source.exposure	action	SNP_index	mr_keep	R2	f	meanf
			rs1034059	A	G	A	G	0.076	-0.0462	0.6981	0.7022	FALSE	FALSE	FALSE	ebi-a-GCST90001961	6	158193698	0.02999	2920	0.1235	CD25 on CD39+ CD4+ T cell || id:ebi-a-GCST90001961	CD25 on CD39+ CD4+ T cell	CD25 on CD39+ CD4+ T cell || ||	TRUE	igd	NA	NA	NA	NA	NA	NA	NA	0.0145	1.59e-07	14288	exposure	TRUE	reported	avIYDT	textfile	2	1	TRUE	0.00191905	27.4682	26.8856
			rs11115639	A	C	A	C	-0.0841	-0.0007823	0.8864	0.8505	FALSE	FALSE	FALSE	ebi-a-GCST90001961	12	83600525	0.03841	2920	0.9838	CD25 on CD39+ CD4+ T cell || id:ebi-a-GCST90001961	CD25 on CD39+ CD4+ T cell	CD25 on CD39+ CD4+ T cell || ||	TRUE	igd	NA	NA	NA	NA	NA	NA	NA	0.0184	4.86e-06	14730	exposure	TRUE	reported	avIYDT	textfile	2	1	TRUE	0.00141624	20.888	26.8856
			rs115455827	A	G	A	G	0.1277	-0.2998	0.9506	0.9918	FALSE	FALSE	FALSE	ebi-a-GCST90001961	5	78787853	0.1511	2920	0.0472705	CD25 on CD39+ CD4+ T cell || id:ebi-a-GCST90001961	CD25 on CD39+ CD4+ T cell	CD25 on CD39+ CD4+ T cell || ||	TRUE	igd	NA	NA	NA	NA	NA	NA	NA	0.0277	4.02e-06	14735	exposure	TRUE	reported	avIYDT	textfile	2	1	TRUE	0.00144028	21.2502	26.8856
			rs116198125	T	C	T	C	-0.1521	0.09861	0.9617	0.9969	FALSE	FALSE	FALSE	ebi-a-GCST90001961	3	14613224	0.2416	2920	0.683299	CD25 on CD39+ CD4+ T cell || id:ebi-a-GCST90001961	CD25 on CD39+ CD4+ T cell	CD25 on CD39+ CD4+ T cell || ||	TRUE	igd	NA	NA	NA	NA	NA	NA	NA	0.0329	3.78e-06	14727	exposure	TRUE	reported	avIYDT	textfile	2	1	TRUE	0.00144918	21.3702	26.8856
			rs12152184	A	G	A	G	0.0965	-0.02486	0.885	0.8394	FALSE	FALSE	FALSE	ebi-a-GCST90001961	22	45003427	0.03721	2920	0.5042	CD25 on CD39+ CD4+ T cell || id:ebi-a-GCST90001961	CD25 on CD39+ CD4+ T cell	CD25 on CD39+ CD4+ T cell || ||	TRUE	igd	TRUE	rs12152184	rs9614831	G	A	A	C	0.0208	3.49e-06	12402	exposure	TRUE	reported	avIYDT	textfile	2	1	TRUE	0.00173254	21.5208	26.8856
			rs12531843	C	G	C	G	-0.1286	-0.04998	0.9177	0.9568	FALSE	TRUE	FALSE	ebi-a-GCST90001961	7	14143486	0.06752	2920	0.4592	CD25 on CD39+ CD4+ T cell || id:ebi-a-GCST90001961	CD25 on CD39+ CD4+ T cell	CD25 on CD39+ CD4+ T cell || ||	TRUE	igd	NA	NA	NA	NA	NA	NA	NA	0.0243	1.21e-07	12404	exposure	TRUE	reported	avIYDT	textfile	2	1	TRUE	0.00225283	28.0027	26.8856
			rs138897138	A	G	A	G	0.104	-0.0349	0.9138	0.8962	FALSE	FALSE	FALSE	ebi-a-GCST90001961	2	122731427	0.04464	2920	0.4343	CD25 on CD39+ CD4+ T cell || id:ebi-a-GCST90001961	CD25 on CD39+ CD4+ T cell	CD25 on CD39+ CD4+ T cell || ||	TRUE	igd	NA	NA	NA	NA	NA	NA	NA	0.0218	1.84e-06	14288	exposure	TRUE	reported	avIYDT	textfile	2	1	TRUE	0.00159034	22.7558	26.8856
			rs144373891	T	C	T	C	-0.5739	-0.1222	0.0161	0.0108	FALSE	FALSE	FALSE	ebi-a-GCST90001961	19	39379770	0.1341	2920	0.3623	CD25 on CD39+ CD4+ T cell || id:ebi-a-GCST90001961	CD25 on CD39+ CD4+ T cell	CD25 on CD39+ CD4+ T cell || ||	TRUE	igd	NA	NA	NA	NA	NA	NA	NA	0.0515	7.69e-29	14736	exposure	TRUE	reported	avIYDT	textfile	2	1	TRUE	0.00835668	124.165	26.8856
			rs147383134	T	C	T	C	0.2573	-0.1914	0.9858	0.9913	FALSE	FALSE	FALSE	ebi-a-GCST90001961	8	89590527	0.1437	2920	0.1829	CD25 on CD39+ CD4+ T cell || id:ebi-a-GCST90001961	CD25 on CD39+ CD4+ T cell	CD25 on CD39+ CD4+ T cell || ||	TRUE	igd	NA	NA	NA	NA	NA	NA	NA	0.0551	3.02e-06	13801	exposure	TRUE	reported	avIYDT	textfile	2	1	TRUE	0.00157754	21.8029	26.8856
			rs1966647	T	C	T	C	-0.0574	0.03128	0.5696	0.5313	FALSE	FALSE	FALSE	ebi-a-GCST90001961	19	56709105	0.02705	2920	0.2477	CD25 on CD39+ CD4+ T cell || id:ebi-a-GCST90001961	CD25 on CD39+ CD4+ T cell	CD25 on CD39+ CD4+ T cell || ||	TRUE	igd	NA	NA	NA	NA	NA	NA	NA	0.0126	5.22e-06	14288	exposure	TRUE	reported	avIYDT	textfile	2	1	TRUE	0.00145038	20.7502	26.8856
			rs3788463	T	G	T	G	-0.06	0.01068	0.2743	0.3531	FALSE	FALSE	FALSE	ebi-a-GCST90001961	22	32978251	0.02889	2920	0.7115	CD25 on CD39+ CD4+ T cell || id:ebi-a-GCST90001961	CD25 on CD39+ CD4+ T cell	CD25 on CD39+ CD4+ T cell || ||	TRUE	igd	NA	NA	NA	NA	NA	NA	NA	0.0133	6.44e-06	14288	exposure	TRUE	reported	avIYDT	textfile	2	1	TRUE	0.00142236	20.3488	26.8856
			rs60459634	A	G	A	G	-0.1063	0.07451	0.0886	0.0418	FALSE	FALSE	FALSE	ebi-a-GCST90001961	4	160629137	0.06896	2920	0.2801	CD25 on CD39+ CD4+ T cell || id:ebi-a-GCST90001961	CD25 on CD39+ CD4+ T cell	CD25 on CD39+ CD4+ T cell || ||	TRUE	igd	NA	NA	NA	NA	NA	NA	NA	0.0229	3.45e-06	14288	exposure	TRUE	reported	avIYDT	textfile	2	1	TRUE	0.00150581	21.5444	26.8856
			rs72847333	T	C	T	C	0.093	-0.06212	0.8965	0.9082	FALSE	FALSE	FALSE	ebi-a-GCST90001961	2	125508995	0.04775	2920	0.1934	CD25 on CD39+ CD4+ T cell || id:ebi-a-GCST90001961	CD25 on CD39+ CD4+ T cell	CD25 on CD39+ CD4+ T cell || ||	TRUE	igd	NA	NA	NA	NA	NA	NA	NA	0.0204	5.14e-06	14288	exposure	TRUE	reported	avIYDT	textfile	2	1	TRUE	0.00145246	20.78	26.8856
			rs72883370	A	G	A	G	-0.3428	-0.02907	0.989	0.9817	FALSE	FALSE	FALSE	ebi-a-GCST90001961	6	63413043	0.1028	2920	0.7772	CD25 on CD39+ CD4+ T cell || id:ebi-a-GCST90001961	CD25 on CD39+ CD4+ T cell	CD25 on CD39+ CD4+ T cell || ||	TRUE	igd	NA	NA	NA	NA	NA	NA	NA	0.0737	3.3e-06	12737	exposure	TRUE	reported	avIYDT	textfile	2	1	TRUE	0.00169567	21.6311	26.8856
			rs7418913	A	G	A	G	-0.0615	0.01373	0.2713	0.3041	FALSE	FALSE	FALSE	ebi-a-GCST90001961	1	203643268	0.02985	2920	0.6457	CD25 on CD39+ CD4+ T cell || id:ebi-a-GCST90001961	CD25 on CD39+ CD4+ T cell	CD25 on CD39+ CD4+ T cell || ||	TRUE	igd	NA	NA	NA	NA	NA	NA	NA	0.0139	9.67e-06	14288	exposure	TRUE	reported	avIYDT	textfile	2	1	TRUE	0.00136822	19.5731	26.8856
			rs7718478	A	T	A	T	0.0639	-0.006422	0.7496	0.6454	FALSE	TRUE	FALSE	ebi-a-GCST90001961	5	177560339	0.02862	2920	0.8225	CD25 on CD39+ CD4+ T cell || id:ebi-a-GCST90001961	CD25 on CD39+ CD4+ T cell	CD25 on CD39+ CD4+ T cell || ||	TRUE	igd	NA	NA	NA	NA	NA	NA	NA	0.0138	3.65e-06	14288	exposure	TRUE	reported	avIYDT	textfile	2	1	TRUE	0.00149838	21.4379	26.8856
			rs77197291	A	T	A	T	-0.0947	0.1279	0.0878	0.075	FALSE	TRUE	FALSE	ebi-a-GCST90001961	8	111320863	0.05344	2920	0.0167799	CD25 on CD39+ CD4+ T cell || id:ebi-a-GCST90001961	CD25 on CD39+ CD4+ T cell	CD25 on CD39+ CD4+ T cell || ||	TRUE	igd	NA	NA	NA	NA	NA	NA	NA	0.0211	7.18e-06	14735	exposure	TRUE	reported	avIYDT	textfile	2	1	TRUE	0.00136519	20.1408	26.8856
			rs77381020	T	C	T	C	0.0862	-0.01249	0.8546	0.8651	FALSE	FALSE	FALSE	ebi-a-GCST90001961	13	37413465	0.04	2920	0.7548	CD25 on CD39+ CD4+ T cell || id:ebi-a-GCST90001961	CD25 on CD39+ CD4+ T cell	CD25 on CD39+ CD4+ T cell || ||	TRUE	igd	NA	NA	NA	NA	NA	NA	NA	0.0184	2.8e-06	14288	exposure	TRUE	reported	avIYDT	textfile	2	1	TRUE	0.0015337	21.9441	26.8856
			rs79663946	A	G	A	G	-0.0901	0.01507	0.1174	0.1623	FALSE	FALSE	FALSE	ebi-a-GCST90001961	7	21752339	0.03796	2920	0.691301	CD25 on CD39+ CD4+ T cell || id:ebi-a-GCST90001961	CD25 on CD39+ CD4+ T cell	CD25 on CD39+ CD4+ T cell || ||	TRUE	igd	NA	NA	NA	NA	NA	NA	NA	0.0201	7.37e-06	14288	exposure	TRUE	reported	avIYDT	textfile	2	1	TRUE	0.00140435	20.0908	26.8856
			rs8112891	T	C	T	C	0.1179	-0.03995	0.9292	0.9572	FALSE	FALSE	FALSE	ebi-a-GCST90001961	19	7434636	0.06984	2920	0.5674	CD25 on CD39+ CD4+ T cell || id:ebi-a-GCST90001961	CD25 on CD39+ CD4+ T cell	CD25 on CD39+ CD4+ T cell || ||	TRUE	igd	NA	NA	NA	NA	NA	NA	NA	0.0262	6.8e-06	14288	exposure	TRUE	reported	avIYDT	textfile	2	1	TRUE	0.00141527	20.2472	26.8856
		step4	SNP	effect_allele.exposure	other_allele.exposure	effect_allele.outcome	other_allele.outcome	beta.exposure	beta.outcome	eaf.exposure	eaf.outcome	remove	palindromic	ambiguous	id.outcome	se.outcome	pval.outcome	outcome	mr_keep.outcome	pval_origin.outcome	data_source.outcome	pval.exposure	samplesize.exposure	chr.exposure	se.exposure	pos.exposure	id.exposure	exposure	mr_keep.exposure	pval_origin.exposure	data_source.exposure	action	SNP_index	mr_keep	samplesize.outcome	R2	f	meanf
			rs10964730	G	A	G	A	-0.1664	0.0198949	0.163	0.13247	FALSE	FALSE	FALSE	lxNSsV	0.204057	0.922332	outcome	TRUE	reported	textfile	8.31706e-06	2920	9	0.03726	20826029	ebi-a-GCST90001961	|| id:ebi-a-GCST90001961	TRUE	reported	igd	2	1	TRUE	NA	0.00678394	19.9307	68.2803
			rs11187515	T	C	T	C	-0.2152	0.167566	0.1491	0.116352	FALSE	FALSE	FALSE	lxNSsV	0.215468	0.436754	outcome	TRUE	reported	textfile	2.89601e-08	2920	10	0.03869	95327429	ebi-a-GCST90001961	|| id:ebi-a-GCST90001961	TRUE	reported	igd	2	1	TRUE	NA	0.010484	30.9164	68.2803
			rs112207505	A	G	A	G	0.6315	-0.056744	0.0106	0.0354171	FALSE	FALSE	FALSE	lxNSsV	0.374588	0.879594	outcome	TRUE	reported	textfile	2.21101e-06	2920	16	0.1332	87927291	ebi-a-GCST90001961	|| id:ebi-a-GCST90001961	TRUE	reported	igd	2	1	TRUE	NA	0.0076388	22.4616	68.2803
			rs113594239	T	C	T	C	-0.6028	0.506505	0.037	0.00644669	FALSE	FALSE	FALSE	lxNSsV	0.871049	0.560911	outcome	TRUE	reported	textfile	2.53688e-16	2920	10	0.07314	98103215	ebi-a-GCST90001961	|| id:ebi-a-GCST90001961	TRUE	reported	igd	2	1	TRUE	NA	0.0227335	67.8796	68.2803
			rs115446744	T	G	T	G	0.6026	-0.110193	0.0116	0.0157489	FALSE	FALSE	FALSE	lxNSsV	0.553123	0.842091	outcome	TRUE	reported	textfile	1.96798e-06	2920	1	0.1264	206716987	ebi-a-GCST90001961	|| id:ebi-a-GCST90001961	TRUE	reported	igd	2	1	TRUE	NA	0.0077235	22.7126	68.2803
			rs116354946	G	C	G	C	0.2684	-0.0191628	0.0565	0.0878745	FALSE	TRUE	FALSE	lxNSsV	0.243758	0.937339	outcome	TRUE	reported	textfile	8.19804e-06	2920	11	0.06008	9339804	ebi-a-GCST90001961	|| id:ebi-a-GCST90001961	TRUE	reported	igd	2	1	TRUE	NA	0.00678835	19.9438	68.2803
			rs12778618	C	T	C	T	-0.6486	0.0671416	0.0457	0.013831	FALSE	FALSE	FALSE	lxNSsV	0.597192	0.910483	outcome	TRUE	reported	textfile	3.04018e-22	2920	10	0.06633	95633120	ebi-a-GCST90001961	|| id:ebi-a-GCST90001961	TRUE	reported	igd	2	1	TRUE	NA	0.0317072	95.5512	68.2803
			rs141109119	T	C	T	C	0.6336	-0.246439	0.0091	0.0124176	FALSE	FALSE	FALSE	lxNSsV	0.621968	0.691939	outcome	TRUE	reported	textfile	6.76503e-06	2920	10	0.1405	93071426	ebi-a-GCST90001961	|| id:ebi-a-GCST90001961	TRUE	reported	igd	2	1	TRUE	NA	0.00691641	20.3226	68.2803
			rs142179684	T	C	T	C	-0.4261	-0.586786	0.0224	0.0113377	FALSE	FALSE	FALSE	lxNSsV	0.658663	0.372996	outcome	TRUE	reported	textfile	5.66905e-06	2920	15	0.09372	80416513	ebi-a-GCST90001961	|| id:ebi-a-GCST90001961	TRUE	reported	igd	2	1	TRUE	NA	0.0070293	20.6567	68.2803
			rs143264473	A	G	A	G	-0.1352	0.289772	0.2892	0.15651	FALSE	FALSE	FALSE	lxNSsV	0.191986	0.131213	outcome	TRUE	reported	textfile	7.77106e-06	2920	1	0.03019	226979781	ebi-a-GCST90001961	|| id:ebi-a-GCST90001961	TRUE	reported	igd	2	1	TRUE	NA	0.00682137	20.0415	68.2803
			rs148377476	C	T	C	T	-0.3924	-0.717571	0.0276	0.0303413	FALSE	FALSE	FALSE	lxNSsV	0.403384	0.0752597	outcome	TRUE	reported	textfile	2.20999e-06	2920	10	0.08273	86408004	ebi-a-GCST90001961	|| id:ebi-a-GCST90001961	TRUE	reported	igd	2	1	TRUE	NA	0.00764568	22.482	68.2803
			rs1618134	G	A	G	A	1.71	-0.907533	0.0012	0.0366317	FALSE	FALSE	FALSE	lxNSsV	0.368879	0.0138843	outcome	TRUE	reported	textfile	8.0809e-06	2920	21	0.3824	25490355	ebi-a-GCST90001961	|| id:ebi-a-GCST90001961	TRUE	reported	igd	2	1	TRUE	NA	0.00680158	19.9829	68.2803
			rs28763878	A	T	A	T	-0.9598	-0.534399	0.0046	0.0310865	FALSE	TRUE	FALSE	lxNSsV	0.406152	0.188254	outcome	TRUE	reported	textfile	4.11197e-06	2920	2	0.208	189868535	ebi-a-GCST90001961	|| id:ebi-a-GCST90001961	TRUE	reported	igd	2	1	TRUE	NA	0.0072393	21.2783	68.2803
			rs35025323	C	T	C	T	-0.2986	0.480439	0.2147	0.115897	FALSE	FALSE	FALSE	lxNSsV	0.217263	0.0270136	outcome	TRUE	reported	textfile	7.71259e-19	2920	10	0.03345	97089991	ebi-a-GCST90001961	|| id:ebi-a-GCST90001961	TRUE	reported	igd	2	1	TRUE	NA	0.0265651	79.6324	68.2803
			rs36066449	A	G	A	G	-0.1615	0.290865	0.1745	0.149164	FALSE	FALSE	FALSE	lxNSsV	0.197099	0.140016	outcome	TRUE	reported	textfile	9.52007e-06	2920	8	0.03641	140875665	ebi-a-GCST90001961	|| id:ebi-a-GCST90001961	TRUE	reported	igd	2	1	TRUE	NA	0.00669275	19.661	68.2803
			rs4075310	T	C	T	C	-0.7175	0.254541	0.4729	0.553614	FALSE	FALSE	FALSE	lxNSsV	0.139018	0.0671008	outcome	TRUE	reported	textfile	7.96159e-170	2920	10	0.02414	97574689	ebi-a-GCST90001961	|| id:ebi-a-GCST90001961	TRUE	reported	igd	2	1	TRUE	NA	0.232271	882.819	68.2803
			rs56048248	T	G	T	G	0.5747	-0.0410299	0.011	0.0540801	FALSE	FALSE	FALSE	lxNSsV	0.30434	0.892757	outcome	TRUE	reported	textfile	8.14704e-06	2920	3	0.1286	118862208	ebi-a-GCST90001961	|| id:ebi-a-GCST90001961	TRUE	reported	igd	2	1	TRUE	NA	0.00679293	19.9574	68.2803
			rs6841503	G	A	G	A	0.1481	-0.0200226	0.7385	0.723702	FALSE	FALSE	FALSE	lxNSsV	0.16099	0.901021	outcome	TRUE	reported	textfile	2.26402e-06	2920	4	0.03125	25987977	ebi-a-GCST90001961	|| id:ebi-a-GCST90001961	TRUE	reported	igd	2	1	TRUE	NA	0.00763307	22.4446	68.2803
			rs7079761	A	G	A	G	-0.4818	-0.670461	0.0557	0.0143478	FALSE	FALSE	FALSE	lxNSsV	0.587574	0.253842	outcome	TRUE	reported	textfile	1.38612e-14	2920	10	0.06227	97842115	ebi-a-GCST90001961	|| id:ebi-a-GCST90001961	TRUE	reported	igd	2	1	TRUE	NA	0.02009	59.8244	68.2803
			rs72753706	C	G	C	G	-2.204	0.619038	0.0007	0.0148474	FALSE	TRUE	FALSE	lxNSsV	0.572579	0.279635	outcome	TRUE	reported	textfile	5.60402e-06	2920	1	0.4845	234064576	ebi-a-GCST90001961	|| id:ebi-a-GCST90001961	TRUE	reported	igd	2	1	TRUE	NA	0.00703697	20.6794	68.2803
			rs74821035	C	T	C	T	0.9656	-0.220629	0.0045	0.0119221	FALSE	FALSE	FALSE	lxNSsV	0.630441	0.726369	outcome	TRUE	reported	textfile	8.05805e-06	2920	18	0.2159	42881701	ebi-a-GCST90001961	|| id:ebi-a-GCST90001961	TRUE	reported	igd	2	1	TRUE	NA	0.00680364	19.989	68.2803
			rs77797161	C	A	C	A	0.4065	0.270541	0.024	0.0114688	FALSE	FALSE	FALSE	lxNSsV	0.65501	0.679582	outcome	TRUE	reported	textfile	4.54695e-06	2920	7	0.08849	158434884	ebi-a-GCST90001961	|| id:ebi-a-GCST90001961	TRUE	reported	igd	2	1	TRUE	NA	0.00717501	21.088	68.2803
			rs9892509	T	C	T	C	-0.1371	0.0309443	0.7252	0.703283	FALSE	FALSE	FALSE	lxNSsV	0.152578	0.839283	outcome	TRUE	reported	textfile	7.18307e-06	2920	17	0.0305	60434343	ebi-a-GCST90001961	|| id:ebi-a-GCST90001961	TRUE	reported	igd	2	1	TRUE	NA	0.00687223	20.1919	68.2803
	GCST90274765	step1	SNP	effect_allele.exposure	other_allele.exposure	effect_allele.outcome	other_allele.outcome	beta.exposure	beta.outcome	eaf.exposure	eaf.outcome	remove	palindromic	ambiguous	id.outcome	se.outcome	pval.outcome	outcome	mr_keep.outcome	pval_origin.outcome	data_source.outcome	se.exposure	pval.exposure	samplesize.exposure	exposure	mr_keep.exposure	pval_origin.exposure	id.exposure	data_source.exposure	action	SNP_index	mr_keep	samplesize.outcome	R2	f	meanf
			rs10242459	A	G	A	G	0.0729	0.208887	0.8219	0.826437	FALSE	FALSE	FALSE	FBWGk4	0.183492	0.254955	outcome	TRUE	reported	textfile	0.0154	2.2e-06	14729	exposure	TRUE	reported	6GuhOC	textfile	2	1	TRUE	NA	0.00151908	22.4055	35.1598
			rs111317412	A	C	A	C	-0.1236	-0.0984245	0.9429	0.94164	FALSE	FALSE	FALSE	FBWGk4	0.297753	0.740979	outcome	TRUE	reported	textfile	0.0274	6.45e-06	14288	exposure	TRUE	reported	6GuhOC	textfile	2	1	TRUE	NA	0.00142215	20.3458	35.1598
			rs11174279	A	T	A	T	-0.0694	0.045895	0.1741	0.166795	FALSE	TRUE	FALSE	FBWGk4	0.186244	0.805354	outcome	TRUE	reported	textfile	0.0156	8.64e-06	14730	exposure	TRUE	reported	6GuhOC	textfile	2	1	TRUE	NA	0.00134179	19.7884	35.1598
			rs113139367	A	C	A	C	-0.2101	-0.0145749	0.021	0.0193569	FALSE	FALSE	FALSE	FBWGk4	0.50159	0.976819	outcome	TRUE	reported	textfile	0.043	1.03e-06	14242	exposure	TRUE	reported	6GuhOC	textfile	2	1	TRUE	NA	0.00167347	23.8701	35.1598
[truncated: 768 more rows]

## Sheet: SNPS inf-imm-dise(relationship)
(id.exposure and id.outcome) of inflammatory factor→immune cell→disease
Disease	inflammatory factor	Step	id.exposure	id.outcome
AA	GCST90274819	step1	z5Fe9Z	ebi-a-GCST90018794
[truncated: 47 more rows]

## Sheet: OR of imm-inf-dise
OR of immune cell→inflammatory factor→disease
[truncated: 161 more rows]

[truncated: 10 more sheets: OR imm-inf-dise(relationship), OR of inf-imm-dise, OR inf-imm-dise(relationship), singlesnpOR of imm-inf-dise, siOR imm-inf-dise(relationship), singlesnpOR inf-imm-dise, siOR inf-imm-dise(relationship), effect of imm-inf-dise, effect of inf-imm-dise, Summary]
