# Supplementary material for: Identification of common hub genes and construction of immune regulatory networks in aplastic anemia, myelodysplastic syndromes, and acute myeloid leukemia
Source: Front Immunol. 2025 May 8;16:1547289. doi: 10.3389/fimmu.2025.1547289 (PMC12095185; doi:10.3389/fimmu.2025.1547289)
Supplement: Supplementary file 5 [file Table5.xlsx]

## Sheet: verification
Expression of MIF and hub genes in normal group and AML group
Disease	Cohort	Gene	Group	Internal reference	Target gene	ΔCt	—ΔΔCt	Relative expression level	x̄	s
AA	Cohort1	POLG	Normal	19.1118	24.3694	5.25761	-0.0319458	0.9781	1.00052	0.0399201
				19.1687	24.4282	5.25945	-0.0337827	0.976856
				19.2415	24.4014	5.15993	0.0657284	1.04661
			Control	19.349	29.98	10.631	-5.40534	0.0235956	0.0221032	0.00155914
				19.4112	30.2462	10.835	-5.60929	0.020485
				19.3881	30.1052	10.7171	-5.49142	0.022229
		MAP2K7	Normal	19.1118	24.9437	5.83189	-0.0839413	0.943477	1.00342	0.103411
				19.1687	24.9999	5.83115	-0.0832007	0.943961
				19.2415	24.8223	5.5808	0.167142	1.12283
			Control	19.349	29.5766	10.2276	-4.47969	0.0448207	0.0463931	0.00357907
				19.4112	29.467	10.0558	-4.30788	0.0504892
				19.3881	29.6467	10.2586	-4.51064	0.0438695
		MIF	Normal	25.22	27.62	2.4	-0.166667	0.890899	1.01007	0.179894
				25.85	27.8	1.95	0.283333	1.217
				25.42	27.77	2.35	-0.116667	0.922316
			Control	26.2	26.5	0.3	1.93333	3.81937	2.95241	0.992132
				25.27	26.6	1.33	0.903333	1.87038
				26.08	26.65	0.57	1.66333	3.16748
	Cohort2	POLG	Normal	20.3817	20.7246	0.342836	-0.177178	0.884431	1.00643	0.141001
				20.3217	20.5253	0.203598	-0.0379401	0.974045
				20.5962	20.5467	-0.0494607	0.215118	1.1608
			Control	20.3463	23.6527	3.30645	-3.14079	0.113377	0.118736	0.00887457
				20.2877	23.5881	3.30043	-3.13477	0.113852
				20.5087	23.6291	3.12044	-2.95478	0.12898
		MAP2K7	Normal	20.3817	20.3272	-0.0545513	-0.00969381	0.993303	1.00002	0.00837359
				20.3217	20.2613	-0.0604352	-0.00380984	0.997363
				20.5962	20.5184	-0.0777487	0.0135037	1.0094
			Control	20.3463	23.4501	3.10381	-3.16805	0.111255	0.0937883	0.0152578
				20.2877	23.7454	3.45777	-3.52201	0.08705
				20.5087	24.0341	3.52546	-3.58971	0.0830597
		MIF	Normal	20.3817	24.0498	3.66812	-0.234246	0.850129	1.01909	0.250968
				20.3217	23.9081	3.5864	-0.15253	0.899671
				20.5962	23.6432	3.0471	0.386776	1.30747
			Control	20.3463	21.1028	0.756497	2.67738	6.39692	7.23907	2.2757
				20.2877	21.2609	0.973268	2.46061	5.50448
				20.5087	20.6474	0.138767	3.29511	9.8158
MDS	Cohort1	POLG	Normal	19.1118	23.9892	4.87736	-0.070258	0.952468	1.00077	0.0481342
				19.1687	23.9072	4.73845	0.068649	1.04873
				19.2415	24.047	4.80549	0.00160907	1.00112
			Control	19.349	29.0273	9.67832	-4.87122	0.0341678	0.0358926	0.00262318
				19.4112	28.902	9.49077	-4.68367	0.0389113
				19.3881	29.0483	9.66024	-4.85314	0.0345986
		MAP2K7	Normal	19.1118	24.3371	5.2253	-0.123708	0.917825	1.00602	0.138015
				19.1687	24.367	5.1983	-0.09671	0.935163
				19.2415	24.1227	4.88117	0.220418	1.16507
			Control	19.349	29.0054	9.65645	-4.55486	0.0425451	0.0468588	0.00378707
				19.4112	28.8818	9.47061	-4.36902	0.0483943
				19.3881	28.8221	9.43403	-4.33244	0.049637
		MIF	Normal	25.63	28.75	3.12	0.116667	1.08423	1.00231	0.0831058
				25.55	28.78	3.23	0.00666667	1.00463
				25.42	28.78	3.36	-0.123333	0.918064
			Control	25.43	26.13	0.7	2.53667	5.80247	6.39442	0.537716
				25.43	25.89	0.46	2.77667	6.85267
				25.37	25.9	0.53	2.70667	6.52812
AML	Cohort1	POLG	Normal	25.22	27.74	2.52	-0.383333	0.766664	1.02887	0.304531
				25.85	27.54	1.69	0.446667	1.36289
				25.42	27.62	2.2	-0.0633333	0.95705
			Control	25.48	35.53	10.05	-7.91333	0.0041481	0.00482341	0.00059163
				26.22	35.98	9.76	-7.62333	0.00507164
				26.1	35.81	9.71	-7.57333	0.00525049
		MAP2K7	Normal	25.22	27.65	2.43	-0.173333	0.886791	1.03232	0.330813
				25.85	27.61	1.76	0.496667	1.41095
				25.42	28	2.58	-0.323333	0.799221
			Control	25.48	33.02	7.54	-5.28333	0.0256778	0.0417648	0.0181859
				26.22	32.5	6.28	-4.02333	0.0614973
				26.1	33.07	6.97	-4.71333	0.0381193
		MIF	Normal	25.63	28.74	3.11	0.116667	1.08423	1.00446	0.113452
				25.55	28.7	3.15	0.0766667	1.05458
				25.42	28.84	3.42	-0.193333	0.874583
			Control	25.43	25.59	0.16	3.06667	8.37835	8.75519	0.754795
				25.43	25.39	-0.04	3.26667	9.6242
				25.37	25.55	0.18	3.04667	8.26301

## Sheet: transfection
Expression of hub genes after plasmid induction
Disease	Gene	Group	Internal reference	Target gene	ΔCt	—ΔΔCt	Relative expression level	x̄	s
AA	POLG	Normal	22.8603	29.7907	6.93048	-0.0653272	0.955729	1.0007	0.0457908
			22.7176	29.5161	6.79853	0.066631	1.04727
			22.6655	29.532	6.86646	-0.00130379	0.999097
		Control	22.0217	25.3124	3.29064	3.57451	11.9134	10.8442	0.96379
			22.0168	25.5539	3.53716	3.328	10.0422
			22.0658	25.5281	3.46228	3.40288	10.5771
	MAP2K7	Normal	22.8603	29.3494	6.4891	0.0688075	1.04885	1.00084	0.0500287
			22.7176	29.351	6.63341	-0.0755042	0.94901
			22.6655	29.2167	6.55121	0.0066967	1.00465
		Control	22.0217	24.5944	2.57267	3.98524	15.8372	15.2393	0.906198
			22.0168	24.7472	2.73043	3.82748	14.1967
			22.0658	24.6525	2.58668	3.97123	15.6841
	MIF	Normal	27.78	27.02	-0.76	0.27	1.20581	1.00905	0.170424
			27.4	27.04	-0.36	-0.13	0.913831
			27.43	27.08	-0.35	-0.14	0.907519
		Control	27.67	26.59	-1.08	0.59	1.50525	1.44249	0.187992
			27.52	26.73	-0.79	0.3	1.23114
			27.59	26.43	-1.16	0.67	1.59107
MDS	POLG	Normal	22.8603	29.0899	6.22964	-0.0782722	0.947191	1.00089	0.0516935
			22.7176	28.7982	6.08055	0.0708171	1.05031
			22.6655	28.8094	6.14392	0.00745519	1.00518
		Control	22.0217	24.6574	2.63567	3.5157	11.4375	11.4	0.789828
			22.0168	24.7632	2.74646	3.40491	10.5921
			22.0658	24.6119	2.54607	3.6053	12.1704
	MAP2K7	Normal	25.63	28.67	3.04	0.08	1.05702	1.00341	0.0992865
			25.55	28.58	3.03	0.09	1.06437
			25.42	28.71	3.29	-0.17	0.888843
		Control	25.43	25.61	0.18	2.94	7.67411	7.82603	0.457076
			25.43	25.49	0.06	3.06	8.33973
			25.37	25.59	0.22	2.9	7.46426
	MIF	Normal	27.71	27.49	-0.22	0.13	1.09429	1.00344	0.100789
			27.64	27.52	-0.12	0.03	1.02101
			27.54	27.61	0.07	-0.16	0.895025
		Control	27.67	26.55	-1.12	1.03	2.04202	2.52079	0.853702
			27.52	25.62	-1.9	1.81	3.50642
			27.59	26.49	-1.1	1.01	2.01391
AML	POLG	Normal	25.63	28.86	3.23	0.0833333	1.05946	1.02168	0.250572
			25.55	28.54	2.99	0.323333	1.25122
			25.42	29.14	3.72	-0.406667	0.754364
		Control	25.43	26.16	0.73	2.58333	5.99323	6.52427	0.4623
			25.43	25.97	0.54	2.77333	6.83686
			25.37	25.93	0.56	2.75333	6.74273
	MAP2K7	Normal	25.63	28.88	3.25	0.176667	1.13027	1.00519	0.124803
			25.55	28.97	3.42	0.00666667	1.00463
			25.42	29.03	3.61	-0.183333	0.880666
		Control	25.43	26.08	0.65	2.77667	6.85267	7.19783	0.308581
			25.43	25.96	0.53	2.89667	7.44704
			25.37	25.93	0.56	2.86667	7.29378
	MIF	Normal	27.67	28.98	1.31	1.11022e-15	1	1.00103	0.0554873
			27.52	28.91	1.39	-0.08	0.946058
			27.59	28.82	1.23	0.08	1.05702
		Control	27.78	27.02	-0.76	2.07	4.19887	3.51373	0.593451
			27.4	27.04	-0.36	1.67	3.18215
			27.43	27.08	-0.35	1.66	3.16017

## Sheet: Changes
Changes in PCNA, Bcl-2, and MMP-2 after high expression of common hub genes
Disease	Gene	Group	Internal reference	Target gene	ΔCt	—ΔΔCt	Relative expression level	x̄	s
AA	PCNAP	Normal	25.22	27.65	2.43	-0.153333	0.899171	1.01097	0.188245
			25.85	27.83	1.98	0.296667	1.2283
			25.42	27.84	2.42	-0.143333	0.905425
		Control	25.48	33.27	7.79	-5.51333	0.0218938	0.0288738	0.024589
			26.22	32.65	6.43	-4.15333	0.0561982
			26.1	35.25	9.15	-6.87333	0.00852944
		Experimenta	26.2	32.53	6.33	-4.05333	0.0602317	0.0461143	0.0122267
			25.27	32.23	6.96	-4.68333	0.0389203
			26.08	33.03	6.95	-4.67333	0.039191
	Bcl-2	Normal	27.67	26.39	-1.28	0.946667	1.92741	1.28348	0.846562
			27.52	26.51	-1.01	0.676667	1.59844
			27.59	28.88	1.29	-1.62333	0.324585
		Control	27.78	27.23	-0.55	0.216667	1.16205	0.995178	0.14465
			27.4	27.21	-0.19	-0.143333	0.905425
			27.43	27.22	-0.21	-0.123333	0.918064
		Experimenta	27.71	27.17	-0.54	0.206667	1.15402	1.01101	0.159528
			27.64	27.25	-0.39	0.0566667	1.04006
			27.54	27.46	-0.08	-0.253333	0.838956
	MMP-2	Normal	27.67	26.79	-0.88	0.1	1.07177	1.00123	0.0614575
			27.52	26.78	-0.74	-0.04	0.972655
			27.59	26.87	-0.72	-0.06	0.959264
		Control	27.78	30.24	2.46	-3.24	0.105843	0.0791197	0.0241896
			27.4	30.4	3	-3.78	0.0727958
			27.43	30.74	3.31	-4.09	0.0587202
		Experimenta	27.71	30.33	2.62	-3.4	0.0947323	0.0931529	0.0065366
			27.64	30.4	2.76	-3.54	0.0859714
			27.54	30.1	2.56	-3.34	0.0987552
MDS	PCNAP	Normal	27.67	28.86	1.19	0.15	1.10957	1.00294	0.0951752
			27.52	28.97	1.45	-0.11	0.926588
			27.59	28.97	1.38	-0.04	0.972655
		Control	27.78	27.08	-0.7	2.04	4.11246	3.39197	0.625374
			27.4	27.16	-0.24	1.58	2.9897
			27.43	27.15	-0.28	1.62	3.07375
		Experimenta	27.71	27.44	-0.27	1.61	3.05252	3.06672	0.0246018
			27.64	27.37	-0.27	1.61	3.05252
			27.54	27.25	-0.29	1.63	3.09513
	Bcl-2	Normal	27.67	26.61	-1.06	0.246667	1.18646	1.01994	0.235192
			27.52	27.12	-0.4	-0.413333	0.750886
			27.59	26.61	-0.98	0.166667	1.12246
		Control	27.78	30.25	2.47	-3.28333	0.102711	0.0905856	0.0121648
			27.4	30.26	2.86	-3.67333	0.078382
			27.43	30.08	2.65	-3.46333	0.0906636
		Experimenta	27.71	26.96	-0.75	-0.0633333	0.95705	0.908594	0.0538201
			27.64	26.95	-0.69	-0.123333	0.918064
			27.54	26.96	-0.58	-0.233333	0.850667
	MMP-2	Normal	27.67	28.8	1.13	0.0466667	1.03288	1.00104	0.0551492
			27.52	28.79	1.27	-0.0933333	0.937354
			27.59	28.72	1.13	0.0466667	1.03288
		Control	27.78	26.78	-1	2.17667	4.52108	3.87385	0.579616
			27.4	26.81	-0.59	1.76667	3.40267
			27.43	26.72	-0.71	1.88667	3.6978
		Experimenta	27.71	26.8	-0.91	2.08667	4.24766	3.64004	0.777526
			27.64	26.85	-0.79	1.96667	3.90864
			27.54	27.25	-0.29	1.46667	2.76383
AML	PCNAP	Normal	30.19	30.47	0.28	-2.17333	0.221698	1.49963	1.13479
			30.7	27.55	-3.15	1.25667	2.38943
			30.4	27.59	-2.81	0.916667	1.88775
		Control	30.44	25.92	-4.52	2.62667	6.17597	3.37867	2.80939
			30.21	29.16	-1.05	-0.843333	0.557354
			30.8	27.14	-3.66	1.76667	3.40267
		Experimenta	31.02	27.72	-3.3	1.40667	2.65124	2.05171	0.875279
			30.54	28.58	-1.96	0.0666667	1.04729
			30.75	27.56	-3.19	1.29667	2.45661
	Bcl-2	Normal	30.19	27.76	-2.43	-0.176667	0.884745	1.01957	0.25477
			30.7	27.7	-3	0.393333	1.31342
			30.4	28.01	-2.39	-0.216667	0.860551
		Control	30.44	27.37	-3.07	0.463333	1.37872	1.54422	0.229857
			30.21	27.07	-3.14	0.533333	1.44727
			30.8	27.34	-3.46	0.853333	1.80667
		Experimenta	31.02	27.5	-3.52	0.913333	1.88339	1.60611	0.295451
			30.54	27.22	-3.32	0.713333	1.63959
			30.75	27.77	-2.98	0.373333	1.29534
	MMP-2	Normal	30.19	29.92	-0.27	-1.29	0.408951	1.18062	0.674613
			30.7	28.58	-2.12	0.56	1.47427
			30.4	28.11	-2.29	0.73	1.65864
		Control	30.44	26.56	-3.88	2.32	4.99332	4.78856	1.26441
			30.21	26.87	-3.34	1.78	3.43426
			30.8	26.67	-4.13	2.57	5.93809
		Experimenta	31.02	27.68	-3.34	1.78	3.43426	3.36556	0.140186
			30.54	27.3	-3.24	1.68	3.20428
			30.75	27.4	-3.35	1.79	3.45815

## Sheet: LSD-t of Changes
LSD-t of Changes in PCNA, Bcl-2, and MMP-2 after high expression of common hub genes
Disease	Gene	Group	Mean 1	Mean 2	S1	S2	P
AA	PCNAP	Normal vs. Control	1.011	0.029	0.188	0.025	0
		Normal vs. Experimenta	1.011	0.046	0.188	0.012	0
		Control vs. Experimenta	0.029	0.046	0.025	0.012	0.854
	Bcl-2	Normal vs. Control	1.283	0.995	0.847	0.145	0.51
		Normal vs. Experimenta	1.283	1.011	0.847	0.16	0.533
		Control vs. Experimenta	0.995	1.011	0.145	0.16	0.971
	MMP-2	Normal vs. Control	1.001	0.079	0.061	0.024	0
		Normal vs. Experimenta	1.001	0.093	0.061	0.007	0
		Control vs. Experimenta	0.079	0.093	0.024	0.007	0.67
MDS	PCNAP	Normal vs. Control	1.003	3.392	0.095	0.625	0
		Normal vs. Experimenta	1.003	3.067	0.095	0.025	0
		Control vs. Experimenta	3.392	3.067	0.625	0.025	0.318
	Bcl-2	Normal vs. Control	1.02	0.091	0.235	0.012	0
		Normal vs. Experimenta	1.02	0.909	0.235	0.054	0.366
		Control vs. Experimenta	0.091	0.909	0.012	0.054	0
	MMP-2	Normal vs. Control	1.001	3.874	0.055	0.58	0.001
		Normal vs. Experimenta	1.001	3.64	0.055	0.778	0.001
		Control vs. Experimenta	3.874	3.64	0.58	0.778	0.628
AML	PCNAP	Normal vs. Control	1.5	3.379	1.135	2.809	0.253
		Normal vs. Experimenta	1.5	2.052	1.135	0.875	0.723
		Control vs. Experimenta	3.379	2.052	2.809	0.875	0.406
	Bcl-2	Normal vs. Control	1.02	1.544	0.255	0.23	0.049
		Normal vs. Experimenta	1.02	1.606	0.255	0.295	0.033
		Control vs. Experimenta	1.544	1.606	0.23	0.295	0.782
	MMP-2	Normal vs. Control	1.181	4.789	0.675	1.264	0.002
		Normal vs. Experimenta	1.181	3.366	0.675	0.14	0.018
		Control vs. Experimenta	4.789	3.366	1.264	0.14	0.081
