# Supplementary material for: Identification of common hub genes and construction of immune regulatory networks in aplastic anemia, myelodysplastic syndromes, and acute myeloid leukemia
Source: Front Immunol. 2025 May 8;16:1547289. doi: 10.3389/fimmu.2025.1547289 (PMC12095185; doi:10.3389/fimmu.2025.1547289)
Supplement: Supplementary file 6 [file Table6.xlsx]

## Sheet: ELISA
Pairwise comparison of various inflammatory factors between each group
Inflammatory Factor	Test details	Cohort1									Cohort2
		Mean 1	Mean 2	Mean Diff.	SE of diff.	n1	n2	q	DF	Adjusted P Value	Mean 1	Mean 2	Mean Diff.	SE of diff.	n1	n2	q	DF	Adjusted P Value
MIF	Normal vs. AA_Control	514.4	857.8	-343.3	16.09	3	3	30.19	14	<0.0001	560.4	938.2	-377.8	22.95	3	3	23.28	14	<0.0001
	Normal vs. AA_Experimental	514.4	728.3	-213.9	16.09	3	3	18.81	14	<0.0001	560.4	802.1	-241.7	22.95	3	3	14.89	14	<0.0001
	Normal vs. MDS_Control	514.4	834.4	-320	16.09	3	3	28.13	14	<0.0001	560.4	913.7	-353.3	22.95	3	3	21.77	14	<0.0001
	Normal vs. MDS_Experimental	514.4	650	-135.6	16.09	3	3	11.92	14	<0.0001	560.4	714.3	-153.9	22.95	3	3	9.481	14	0.0002
	Normal vs. AML_Control	514.4	1005	-490.6	16.09	3	3	43.13	14	<0.0001	560.4	1077	-516.1	22.95	3	3	31.8	14	<0.0001
	Normal vs. AML_Experimental	514.4	881.7	-367.2	16.09	3	3	32.29	14	<0.0001	560.4	889.3	-328.9	22.95	3	3	20.26	14	<0.0001
	AA_Control vs. AA_Experimental	857.8	728.3	129.4	16.09	3	3	11.38	14	<0.0001	938.2	802.1	136.1	22.95	3	3	8.386	14	0.0006
	AA_Control vs. MDS_Control	857.8	834.4	23.33	16.09	3	3	2.051	14	0.7673	938.2	913.7	24.44	22.95	3	3	1.506	14	0.9285
	AA_Control vs. MDS_Experimental	857.8	650	207.8	16.09	3	3	18.27	14	<0.0001	938.2	714.3	223.9	22.95	3	3	13.79	14	<0.0001
	AA_Control vs. AML_Control	857.8	1005	-147.2	16.09	3	3	12.94	14	<0.0001	938.2	1077	-138.3	22.95	3	3	8.523	14	0.0005
	AA_Control vs. AML_Experimental	857.8	881.7	-23.89	16.09	3	3	2.1	14	0.7488	938.2	889.3	48.89	22.95	3	3	3.012	14	0.3876
	AA_Experimental vs. MDS_Control	728.3	834.4	-106.1	16.09	3	3	9.329	14	0.0002	802.1	913.7	-111.7	22.95	3	3	6.88	14	0.0036
	AA_Experimental vs. MDS_Experimental	728.3	650	78.33	16.09	3	3	6.887	14	0.0036	802.1	714.3	87.78	22.95	3	3	5.408	14	0.0239
	AA_Experimental vs. AML_Control	728.3	1005	-276.7	16.09	3	3	24.32	14	<0.0001	802.1	1077	-274.4	22.95	3	3	16.91	14	<0.0001
	AA_Experimental vs. AML_Experimental	728.3	881.7	-153.3	16.09	3	3	13.48	14	<0.0001	802.1	889.3	-87.22	22.95	3	3	5.374	14	0.025
	MDS_Control vs. MDS_Experimental	834.4	650	184.4	16.09	3	3	16.22	14	<0.0001	913.7	714.3	199.4	22.95	3	3	12.29	14	<0.0001
	MDS_Control vs. AML_Control	834.4	1005	-170.6	16.09	3	3	15	14	<0.0001	913.7	1077	-162.8	22.95	3	3	10.03	14	<0.0001
	MDS_Control vs. AML_Experimental	834.4	881.7	-47.22	16.09	3	3	4.152	14	0.1148	913.7	889.3	24.44	22.95	3	3	1.506	14	0.9285
	MDS_Experimental vs. AML_Control	650	1005	-355	16.09	3	3	31.21	14	<0.0001	714.3	1077	-362.2	22.95	3	3	22.32	14	<0.0001
	MDS_Experimental vs. AML_Experimental	650	881.7	-231.7	16.09	3	3	20.37	14	<0.0001	714.3	889.3	-175	22.95	3	3	10.78	14	<0.0001
	AML_Control vs. AML_Experimental	1005	881.7	123.3	16.09	3	3	10.84	14	<0.0001	1077	889.3	187.2	22.95	3	3	11.53	14	<0.0001
LIF	Normal vs. AA_Control	129.7	461	-331.3	10.16	3	3	46.1	14	<0.0001	130.3	456.2	-325.9	10.49	3	3	43.94	14	<0.0001
	Normal vs. AA_Experimental	129.7	199.3	-69.52	10.16	3	3	9.676	14	0.0001	130.3	198.8	-68.41	10.49	3	3	9.224	14	0.0002
	Normal vs. MDS_Control	129.7	200.2	-70.48	10.16	3	3	9.808	14	0.0001	130.3	198.1	-67.78	10.49	3	3	9.139	14	0.0002
	Normal vs. MDS_Experimental	129.7	168.9	-39.21	10.16	3	3	5.456	14	0.0225	130.3	168	-37.62	10.49	3	3	5.072	14	0.0367
	Normal vs. AML_Control	129.7	262.9	-133.2	10.16	3	3	18.53	14	<0.0001	130.3	259.9	-129.5	10.49	3	3	17.46	14	<0.0001
	Normal vs. AML_Experimental	129.7	199.3	-69.52	10.16	3	3	9.676	14	0.0001	130.3	197	-66.67	10.49	3	3	8.989	14	0.0003
	AA_Control vs. AA_Experimental	461	199.3	261.7	10.16	3	3	36.43	14	<0.0001	456.2	198.8	257.5	10.49	3	3	34.71	14	<0.0001
	AA_Control vs. MDS_Control	461	200.2	260.8	10.16	3	3	36.29	14	<0.0001	456.2	198.1	258.1	10.49	3	3	34.8	14	<0.0001
	AA_Control vs. MDS_Experimental	461	168.9	292.1	10.16	3	3	40.65	14	<0.0001	456.2	168	288.3	10.49	3	3	38.87	14	<0.0001
	AA_Control vs. AML_Control	461	262.9	198.1	10.16	3	3	27.57	14	<0.0001	456.2	259.9	196.3	10.49	3	3	26.47	14	<0.0001
	AA_Control vs. AML_Experimental	461	199.3	261.7	10.16	3	3	36.43	14	<0.0001	456.2	197	259.2	10.49	3	3	34.95	14	<0.0001
	AA_Experimental vs. MDS_Control	199.3	200.2	-0.9523	10.16	3	3	0.1325	14	>0.9999	198.8	198.1	0.6343	10.49	3	3	0.08553	14	>0.9999
	AA_Experimental vs. MDS_Experimental	199.3	168.9	30.32	10.16	3	3	4.219	14	0.1059	198.8	168	30.79	10.49	3	3	4.152	14	0.1147
	AA_Experimental vs. AML_Control	199.3	262.9	-63.65	10.16	3	3	8.858	14	0.0003	198.8	259.9	-61.11	10.49	3	3	8.24	14	0.0007
	AA_Experimental vs. AML_Experimental	199.3	199.3	0	10.16	3	3	0	14	>0.9999	198.8	197	1.746	10.49	3	3	0.2354	14	>0.9999
	MDS_Control vs. MDS_Experimental	200.2	168.9	31.27	10.16	3	3	4.352	14	0.0903	198.1	168	30.16	10.49	3	3	4.066	14	0.1269
	MDS_Control vs. AML_Control	200.2	262.9	-62.7	10.16	3	3	8.726	14	0.0004	198.1	259.9	-61.75	10.49	3	3	8.325	14	0.0006
	MDS_Control vs. AML_Experimental	200.2	199.3	0.9523	10.16	3	3	0.1325	14	>0.9999	198.1	197	1.111	10.49	3	3	0.1498	14	>0.9999
	MDS_Experimental vs. AML_Control	168.9	262.9	-93.97	10.16	3	3	13.08	14	<0.0001	168	259.9	-91.9	10.49	3	3	12.39	14	<0.0001
	MDS_Experimental vs. AML_Experimental	168.9	199.3	-30.32	10.16	3	3	4.219	14	0.1059	168	197	-29.05	10.49	3	3	3.917	14	0.151
	AML_Control vs. AML_Experimental	262.9	199.3	63.65	10.16	3	3	8.858	14	0.0003	259.9	197	62.86	10.49	3	3	8.475	14	0.0005
HGF	Normal vs. AA_Control	1048	1118	-70	15.28	3	3	6.478	14	0.006	1049	1111	-62.22	29.05	3	3	3.029	14	0.3815
	Normal vs. AA_Experimental	1048	1100	-52.22	15.28	3	3	4.833	14	0.0497	1049	1095	-46.67	29.05	3	3	2.272	14	0.6809
	Normal vs. MDS_Control	1048	1322	-274.4	15.28	3	3	25.4	14	<0.0001	1049	1303	-254.4	29.05	3	3	12.39	14	<0.0001
	Normal vs. MDS_Experimental	1048	1134	-86.67	15.28	3	3	8.021	14	0.0009	1049	1115	-66.67	29.05	3	3	3.246	14	0.3104
	Normal vs. AML_Control	1048	1278	-230	15.28	3	3	21.29	14	<0.0001	1049	1304	-255.6	29.05	3	3	12.44	14	<0.0001
	Normal vs. AML_Experimental	1048	1190	-142.2	15.28	3	3	13.16	14	<0.0001	1049	1183	-134.4	29.05	3	3	6.546	14	0.0055
	AA_Control vs. AA_Experimental	1118	1100	17.78	15.28	3	3	1.645	14	0.8966	1111	1095	15.56	29.05	3	3	0.7574	14	0.9977
	AA_Control vs. MDS_Control	1118	1322	-204.4	15.28	3	3	18.92	14	<0.0001	1111	1303	-192.2	29.05	3	3	9.359	14	0.0002
	AA_Control vs. MDS_Experimental	1118	1134	-16.67	15.28	3	3	1.542	14	0.9208	1111	1115	-4.444	29.05	3	3	0.2164	14	>0.9999
	AA_Control vs. AML_Control	1118	1278	-160	15.28	3	3	14.81	14	<0.0001	1111	1304	-193.3	29.05	3	3	9.413	14	0.0002
	AA_Control vs. AML_Experimental	1118	1190	-72.22	15.28	3	3	6.684	14	0.0046	1111	1183	-72.22	29.05	3	3	3.516	14	0.2353
	AA_Experimental vs. MDS_Control	1100	1322	-222.2	15.28	3	3	20.57	14	<0.0001	1095	1303	-207.8	29.05	3	3	10.12	14	<0.0001
	AA_Experimental vs. MDS_Experimental	1100	1134	-34.44	15.28	3	3	3.188	14	0.3286	1095	1115	-20	29.05	3	3	0.9738	14	0.9912
	AA_Experimental vs. AML_Control	1100	1278	-177.8	15.28	3	3	16.45	14	<0.0001	1095	1304	-208.9	29.05	3	3	10.17	14	<0.0001
	AA_Experimental vs. AML_Experimental	1100	1190	-90	15.28	3	3	8.329	14	0.0006	1095	1183	-87.78	29.05	3	3	4.274	14	0.0992
	MDS_Control vs. MDS_Experimental	1322	1134	187.8	15.28	3	3	17.38	14	<0.0001	1303	1115	187.8	29.05	3	3	9.142	14	0.0002
	MDS_Control vs. AML_Control	1322	1278	44.44	15.28	3	3	4.113	14	0.1201	1303	1304	-1.111	29.05	3	3	0.05411	14	>0.9999
	MDS_Control vs. AML_Experimental	1322	1190	132.2	15.28	3	3	12.24	14	<0.0001	1303	1183	120	29.05	3	3	5.842	14	0.0137
	MDS_Experimental vs. AML_Control	1134	1278	-143.3	15.28	3	3	13.27	14	<0.0001	1115	1304	-188.9	29.05	3	3	9.196	14	0.0002
	MDS_Experimental vs. AML_Experimental	1134	1190	-55.56	15.28	3	3	5.142	14	0.0336	1115	1183	-67.78	29.05	3	3	3.3	14	0.2942
	AML_Control vs. AML_Experimental	1278	1190	87.78	15.28	3	3	8.124	14	0.0008	1304	1183	121.1	29.05	3	3	5.897	14	0.0127
IL-20	Normal vs. AA_Control	381.5	410.6	-29.09	3.997	3	3	10.29	14	<0.0001	362	403.2	-41.21	7.877	3	3	7.399	14	0.0019
	Normal vs. AA_Experimental	381.5	399.4	-17.88	3.997	3	3	6.325	14	0.0073	362	385.6	-23.64	7.877	3	3	4.244	14	0.1029
	Normal vs. MDS_Control	381.5	622.1	-240.6	3.997	3	3	85.13	14	<0.0001	362	598	-236.1	7.877	3	3	42.38	14	<0.0001
	Normal vs. MDS_Experimental	381.5	582.4	-200.9	3.997	3	3	71.08	14	<0.0001	362	564.7	-202.7	7.877	3	3	36.4	14	<0.0001
	Normal vs. AML_Control	381.5	605.7	-224.2	3.997	3	3	79.34	14	<0.0001	362	584.1	-222.1	7.877	3	3	39.88	14	<0.0001
	Normal vs. AML_Experimental	381.5	583.9	-202.4	3.997	3	3	71.62	14	<0.0001	362	564.1	-202.1	7.877	3	3	36.29	14	<0.0001
	AA_Control vs. AA_Experimental	410.6	399.4	11.21	3.997	3	3	3.967	14	0.1425	403.2	385.6	17.58	7.877	3	3	3.155	14	0.339
	AA_Control vs. MDS_Control	410.6	622.1	-211.5	3.997	3	3	74.83	14	<0.0001	403.2	598	-194.8	7.877	3	3	34.98	14	<0.0001
	AA_Control vs. MDS_Experimental	410.6	582.4	-171.8	3.997	3	3	60.79	14	<0.0001	403.2	564.7	-161.5	7.877	3	3	29	14	<0.0001
	AA_Control vs. AML_Control	410.6	605.7	-195.2	3.997	3	3	69.04	14	<0.0001	403.2	584.1	-180.9	7.877	3	3	32.48	14	<0.0001
	AA_Control vs. AML_Experimental	410.6	583.9	-173.3	3.997	3	3	61.32	14	<0.0001	403.2	564.1	-160.9	7.877	3	3	28.89	14	<0.0001
	AA_Experimental vs. MDS_Control	399.4	622.1	-222.7	3.997	3	3	78.8	14	<0.0001	385.6	598	-212.4	7.877	3	3	38.14	14	<0.0001
	AA_Experimental vs. MDS_Experimental	399.4	582.4	-183	3.997	3	3	64.76	14	<0.0001	385.6	564.7	-179.1	7.877	3	3	32.15	14	<0.0001
	AA_Experimental vs. AML_Control	399.4	605.7	-206.4	3.997	3	3	73.01	14	<0.0001	385.6	584.1	-198.5	7.877	3	3	35.63	14	<0.0001
	AA_Experimental vs. AML_Experimental	399.4	583.9	-184.5	3.997	3	3	65.29	14	<0.0001	385.6	564.1	-178.5	7.877	3	3	32.04	14	<0.0001
	MDS_Control vs. MDS_Experimental	622.1	582.4	39.7	3.997	3	3	14.04	14	<0.0001	598	564.7	33.33	7.877	3	3	5.985	14	0.0114
	MDS_Control vs. AML_Control	622.1	605.7	16.36	3.997	3	3	5.789	14	0.0146	598	584.1	13.94	7.877	3	3	2.503	14	0.586
	MDS_Control vs. AML_Experimental	622.1	583.9	38.18	3.997	3	3	13.51	14	<0.0001	598	564.1	33.94	7.877	3	3	6.093	14	0.0099
	MDS_Experimental vs. AML_Control	582.4	605.7	-23.33	3.997	3	3	8.255	14	0.0007	564.7	584.1	-19.39	7.877	3	3	3.482	14	0.244
	MDS_Experimental vs. AML_Experimental	582.4	583.9	-1.516	3.997	3	3	0.5362	14	0.9997	564.7	564.1	0.606	7.877	3	3	0.1088	14	>0.9999
	AML_Control vs. AML_Experimental	605.7	583.9	21.82	3.997	3	3	7.719	14	0.0013	584.1	564.1	20	7.877	3	3	3.591	14	0.2173
TWEAK	Normal vs. AA_Control	293.7	480.5	-186.9	2.072	3	3	127.5	14	<0.0001	302.2	481.1	-178.9	5.694	3	3	44.43	14	<0.0001
	Normal vs. AA_Experimental	293.7	301.9	-8.235	2.072	3	3	5.62	14	0.0182	302.2	325.1	-22.96	5.694	3	3	5.703	14	0.0163
	Normal vs. MDS_Control	293.7	458.2	-164.5	2.072	3	3	112.3	14	<0.0001	302.2	459.4	-157.2	5.694	3	3	39.05	14	<0.0001
	Normal vs. MDS_Experimental	293.7	440.7	-147.1	2.072	3	3	100.4	14	<0.0001	302.2	444.2	-142	5.694	3	3	35.28	14	<0.0001
	Normal vs. AML_Control	293.7	460.5	-166.9	2.072	3	3	113.9	14	<0.0001	302.2	461.4	-159.3	5.694	3	3	39.56	14	<0.0001
	Normal vs. AML_Experimental	293.7	443.1	-149.4	2.072	3	3	102	14	<0.0001	302.2	448.3	-146.1	5.694	3	3	36.29	14	<0.0001
	AA_Control vs. AA_Experimental	480.5	301.9	178.6	2.072	3	3	121.9	14	<0.0001	481.1	325.1	155.9	5.694	3	3	38.73	14	<0.0001
	AA_Control vs. MDS_Control	480.5	458.2	22.35	2.072	3	3	15.25	14	<0.0001	481.1	459.4	21.67	5.694	3	3	5.381	14	0.0247
	AA_Control vs. MDS_Experimental	480.5	440.7	39.8	2.072	3	3	27.16	14	<0.0001	481.1	444.2	36.85	5.694	3	3	9.153	14	0.0002
	AA_Control vs. AML_Control	480.5	460.5	20	2.072	3	3	13.65	14	<0.0001	481.1	461.4	19.63	5.694	3	3	4.875	14	0.0472
	AA_Control vs. AML_Experimental	480.5	443.1	37.45	2.072	3	3	25.56	14	<0.0001	481.1	448.3	32.78	5.694	3	3	8.141	14	0.0008
	AA_Experimental vs. MDS_Control	301.9	458.2	-156.3	2.072	3	3	106.6	14	<0.0001	325.1	459.4	-134.3	5.694	3	3	33.35	14	<0.0001
	AA_Experimental vs. MDS_Experimental	301.9	440.7	-138.8	2.072	3	3	94.73	14	<0.0001	325.1	444.2	-119.1	5.694	3	3	29.57	14	<0.0001
	AA_Experimental vs. AML_Control	301.9	460.5	-158.6	2.072	3	3	108.2	14	<0.0001	325.1	461.4	-136.3	5.694	3	3	33.85	14	<0.0001
	AA_Experimental vs. AML_Experimental	301.9	443.1	-141.2	2.072	3	3	96.34	14	<0.0001	325.1	448.3	-123.1	5.694	3	3	30.59	14	<0.0001
	MDS_Control vs. MDS_Experimental	458.2	440.7	17.45	2.072	3	3	11.91	14	<0.0001	459.4	444.2	15.19	5.694	3	3	3.772	14	0.1781
	MDS_Control vs. AML_Control	458.2	460.5	-2.353	2.072	3	3	1.606	14	0.9064	459.4	461.4	-2.037	5.694	3	3	0.5059	14	0.9998
	MDS_Control vs. AML_Experimental	458.2	443.1	15.1	2.072	3	3	10.3	14	<0.0001	459.4	448.3	11.11	5.694	3	3	2.76	14	0.4819
	MDS_Experimental vs. AML_Control	440.7	460.5	-19.8	2.072	3	3	13.51	14	<0.0001	444.2	461.4	-17.22	5.694	3	3	4.278	14	0.0988
	MDS_Experimental vs. AML_Experimental	440.7	443.1	-2.353	2.072	3	3	1.606	14	0.9064	444.2	448.3	-4.074	5.694	3	3	1.012	14	0.9893
	AML_Control vs. AML_Experimental	460.5	443.1	17.45	2.072	3	3	11.91	14	<0.0001	461.4	448.3	13.15	5.694	3	3	3.266	14	0.3044
TSLP	Normal vs. AA_Control	127	166.5	-39.47	2.344	3	3	23.81	14	<0.0001	125.8	168.4	-42.63	3.255	3	3	18.52	14	<0.0001
	Normal vs. AA_Experimental	127	144.7	-17.72	2.344	3	3	10.69	14	<0.0001	125.8	143.2	-17.37	3.255	3	3	7.546	14	0.0016
	Normal vs. MDS_Control	127	194	-67.02	2.344	3	3	40.43	14	<0.0001	125.8	195.4	-69.65	3.255	3	3	30.26	14	<0.0001
	Normal vs. MDS_Experimental	127	145.1	-18.07	2.344	3	3	10.9	14	<0.0001	125.8	145.3	-19.47	3.255	3	3	8.46	14	0.0005
	Normal vs. AML_Control	127	278.1	-151.1	2.344	3	3	91.12	14	<0.0001	125.8	276.8	-151.1	3.255	3	3	65.62	14	<0.0001
	Normal vs. AML_Experimental	127	193.1	-66.14	2.344	3	3	39.9	14	<0.0001	125.8	193.5	-67.72	3.255	3	3	29.42	14	<0.0001
	AA_Control vs. AA_Experimental	166.5	144.7	21.75	2.344	3	3	13.12	14	<0.0001	168.4	143.2	25.26	3.255	3	3	10.98	14	<0.0001
	AA_Control vs. MDS_Control	166.5	194	-27.54	2.344	3	3	16.62	14	<0.0001	168.4	195.4	-27.02	3.255	3	3	11.74	14	<0.0001
	AA_Control vs. MDS_Experimental	166.5	145.1	21.4	2.344	3	3	12.91	14	<0.0001	168.4	145.3	23.16	3.255	3	3	10.06	14	<0.0001
	AA_Control vs. AML_Control	166.5	278.1	-111.6	2.344	3	3	67.31	14	<0.0001	168.4	276.8	-108.4	3.255	3	3	47.1	14	<0.0001
	AA_Control vs. AML_Experimental	166.5	193.1	-26.67	2.344	3	3	16.09	14	<0.0001	168.4	193.5	-25.09	3.255	3	3	10.9	14	<0.0001
	AA_Experimental vs. MDS_Control	144.7	194	-49.3	2.344	3	3	29.74	14	<0.0001	143.2	195.4	-52.28	3.255	3	3	22.71	14	<0.0001
	AA_Experimental vs. MDS_Experimental	144.7	145.1	-0.351	2.344	3	3	0.2117	14	>0.9999	143.2	145.3	-2.105	3.255	3	3	0.9145	14	0.9937
	AA_Experimental vs. AML_Control	144.7	278.1	-133.3	2.344	3	3	80.43	14	<0.0001	143.2	276.8	-133.7	3.255	3	3	58.08	14	<0.0001
	AA_Experimental vs. AML_Experimental	144.7	193.1	-48.42	2.344	3	3	29.21	14	<0.0001	143.2	193.5	-50.35	3.255	3	3	21.87	14	<0.0001
	MDS_Control vs. MDS_Experimental	194	145.1	48.95	2.344	3	3	29.53	14	<0.0001	195.4	145.3	50.18	3.255	3	3	21.8	14	<0.0001
	MDS_Control vs. AML_Control	194	278.1	-84.04	2.344	3	3	50.69	14	<0.0001	195.4	276.8	-81.4	3.255	3	3	35.36	14	<0.0001
	MDS_Control vs. AML_Experimental	194	193.1	0.8777	2.344	3	3	0.5294	14	0.9997	195.4	193.5	1.93	3.255	3	3	0.8385	14	0.996
	MDS_Experimental vs. AML_Control	145.1	278.1	-133	2.344	3	3	80.22	14	<0.0001	145.3	276.8	-131.6	3.255	3	3	57.16	14	<0.0001
	MDS_Experimental vs. AML_Experimental	145.1	193.1	-48.07	2.344	3	3	29	14	<0.0001	145.3	193.5	-48.25	3.255	3	3	20.96	14	<0.0001
	AML_Control vs. AML_Experimental	278.1	193.1	84.91	2.344	3	3	51.22	14	<0.0001	276.8	193.5	83.33	3.255	3	3	36.2	14	<0.0001
CCL19	Normal vs. AA_Control	211.2	255.2	-44	3.445	3	3	18.06	14	<0.0001	215.7	262	-46.33	3.925	3	3	16.69	14	<0.0001
	Normal vs. AA_Experimental	211.2	238.2	-27	3.445	3	3	11.09	14	<0.0001	215.7	244.2	-28.5	3.925	3	3	10.27	14	<0.0001
	Normal vs. MDS_Control	211.2	421	-209.8	3.445	3	3	86.15	14	<0.0001	215.7	429.5	-213.8	3.925	3	3	77.05	14	<0.0001
	Normal vs. MDS_Experimental	211.2	380.5	-169.3	3.445	3	3	69.52	14	<0.0001	215.7	388.5	-172.8	3.925	3	3	62.28	14	<0.0001
	Normal vs. AML_Control	211.2	381.5	-170.3	3.445	3	3	69.93	14	<0.0001	215.7	389.5	-173.8	3.925	3	3	62.64	14	<0.0001
	Normal vs. AML_Experimental	211.2	313.5	-102.3	3.445	3	3	42.01	14	<0.0001	215.7	322.2	-106.5	3.925	3	3	38.37	14	<0.0001
	AA_Control vs. AA_Experimental	255.2	238.2	17	3.445	3	3	6.98	14	0.0032	262	244.2	17.83	3.925	3	3	6.426	14	0.0065
	AA_Control vs. MDS_Control	255.2	421	-165.8	3.445	3	3	68.09	14	<0.0001	262	429.5	-167.5	3.925	3	3	60.35	14	<0.0001
	AA_Control vs. MDS_Experimental	255.2	380.5	-125.3	3.445	3	3	51.46	14	<0.0001	262	388.5	-126.5	3.925	3	3	45.58	14	<0.0001
	AA_Control vs. AML_Control	255.2	381.5	-126.3	3.445	3	3	51.87	14	<0.0001	262	389.5	-127.5	3.925	3	3	45.94	14	<0.0001
	AA_Control vs. AML_Experimental	255.2	313.5	-58.33	3.445	3	3	23.95	14	<0.0001	262	322.2	-60.17	3.925	3	3	21.68	14	<0.0001
	AA_Experimental vs. MDS_Control	238.2	421	-182.8	3.445	3	3	75.06	14	<0.0001	244.2	429.5	-185.3	3.925	3	3	66.78	14	<0.0001
	AA_Experimental vs. MDS_Experimental	238.2	380.5	-142.3	3.445	3	3	58.44	14	<0.0001	244.2	388.5	-144.3	3.925	3	3	52.01	14	<0.0001
	AA_Experimental vs. AML_Control	238.2	381.5	-143.3	3.445	3	3	58.85	14	<0.0001	244.2	389.5	-145.3	3.925	3	3	52.37	14	<0.0001
	AA_Experimental vs. AML_Experimental	238.2	313.5	-75.33	3.445	3	3	30.93	14	<0.0001	244.2	322.2	-78	3.925	3	3	28.1	14	<0.0001
	MDS_Control vs. MDS_Experimental	421	380.5	40.5	3.445	3	3	16.63	14	<0.0001	429.5	388.5	41	3.925	3	3	14.77	14	<0.0001
	MDS_Control vs. AML_Control	421	381.5	39.5	3.445	3	3	16.22	14	<0.0001	429.5	389.5	40	3.925	3	3	14.41	14	<0.0001
	MDS_Control vs. AML_Experimental	421	313.5	107.5	3.445	3	3	44.14	14	<0.0001	429.5	322.2	107.3	3.925	3	3	38.67	14	<0.0001
	MDS_Experimental vs. AML_Control	380.5	381.5	-1	3.445	3	3	0.4106	14	>0.9999	388.5	389.5	-1	3.925	3	3	0.3603	14	>0.9999
	MDS_Experimental vs. AML_Experimental	380.5	313.5	67	3.445	3	3	27.51	14	<0.0001	388.5	322.2	66.33	3.925	3	3	23.9	14	<0.0001
	AML_Control vs. AML_Experimental	381.5	313.5	68	3.445	3	3	27.92	14	<0.0001	389.5	322.2	67.33	3.925	3	3	24.26	14	<0.0001
