# Supplementary material for: Identification of common hub genes and construction of immune regulatory networks in aplastic anemia, myelodysplastic syndromes, and acute myeloid leukemia
Source: Front Immunol. 2025 May 8;16:1547289. doi: 10.3389/fimmu.2025.1547289 (PMC12095185; doi:10.3389/fimmu.2025.1547289)
Supplement: Supplementary file 7 [file Table7.xlsx]

## Sheet: AA original data-1
原始数据
	λ570nm
		1	2	3	4	5	6	7	8	9	10	11	12
	A
	B		0.505	0.409	0.405
	C		0.513	0.411	0.407
	D		0.517	0.405	0.412
	E
	F
	G
	H

## Sheet: MDS original data-1
原始数据
	λ570nm
		1	2	3	4	5	6	7	8	9	10	11	12
	A
	B		0.512	0.655	0.642
	C		0.513	0.656	0.637
	D		0.516	0.644	0.646
	E
	F
	G
	H

## Sheet: AML original data-1
原始数据
	λ570nm
		1	2	3	4	5	6	7	8	9	10	11	12
	A
	B		0.553	0.722	0.724
	C		0.561	0.724	0.721
	D		0.563	0.727	0.717
	E
	F
	G
	H

## Sheet: AA original data-2
原始数据
	λ570nm
		1	2	3	4	5	6	7	8	9	10	11	12
	A
	B		0.509	0.397	0.453
	C		0.509	0.419	0.436
	D		0.497	0.419	0.450
	E
	F
	G
	H

## Sheet: MDS original data-2
原始数据
	λ570nm
		1	2	3	4	5	6	7	8	9	10	11	12
	A
	B		0.526	0.630	0.642
	C		0.532	0.650	0.620
	D		0.522	0.636	0.626
	E
	F
	G
	H

## Sheet: AML original data-2
原始数据
	λ570nm
		1	2	3	4	5	6	7	8	9	10	11	12
	A
	B		0.548	0.747	0.716
	C		0.546	0.732	0.719
	D		0.539	0.754	0.737
	E
	F
	G
	H
